# Supplementary material for: Expression Profiling of Circular RNAs in Early Pregnant Jianghuai Buffaloes
Source: Animals (Basel). 2022 Oct 13;12(20):2748. doi: 10.3390/ani12202748 (PMC9597768; doi:10.3390/ani12202748)
Supplement: Supplementary file 1 [file animals-12-02748-s001.zip]

Archive with 6 entries (6 files):
- Table S1.pdf
- Table S2.xlsx
- Table S3.xlsx
- Table S4.xlsx
- Table S5.xlsx
- Table S6.xlsx
