# Supplementary material for: Expression Profiling of Circular RNAs in Early Pregnant Jianghuai Buffaloes
Source: Animals (Basel). 2022 Oct 13;12(20):2748. doi: 10.3390/ani12202748 (PMC9597768; doi:10.3390/ani12202748)
Supplement: Supplementary file 1 [file animals-12-02748-s001.zip › Table S2.xlsx]

## Sheet: Sheet1
Accession	P_Buffalo1_srpbm	P_Buffalo2_srpbm	P_Buffalo3_srpbm	C_Buffalo1_srpbm	C_Buffalo2_srpbm	C_Buffalo3_srpbm	P_Buffalo1_count	P_Buffalo2_count	P_Buffalo3_count	C_Buffalo1_count	C_Buffalo2_count	C_Buffalo3_count	log2FoldChange	regulation	pvalue	qvalue	significant	chr	start	end	strand	exon Count	circType	isoformName	geneName	flankIntron	gene Discription	GO	KEGG	EC
ciRNA592	0	0	0	33.9374	43.3419	12.7031	0	0	0	148	242	69	-inf	down	4.0418e-06	0.0977427	yes	NC_037557.1	16073931	16090492	-	1	ciRNA	rna-XM_025263101.1	LOC102389123	NC_037557.1:16073930-16090492	multidrug resistance-associated protein 4-like isoform X5 [Bubalus bubalis]	GO:0005524(ATP binding);GO:0016021(integral component of membrane);GO:0042626(ATPase activity, coupled to transmembrane movement of substances);GO:0055085(transmembrane transport)	02010(ABC transporters);04024(cAMP signaling pathway);04976(Bile secretion);01523(Antifolate resistance)	NA
ciRNA5424	11.4834	48.8008	9.11462	0	0	0	59	232	53	0	0	0	inf	up	2.32456e-05	0.153429	yes	NC_037546.1	39938274	39939334	+	1	ciRNA	rna-XM_006074733.2	GLO1	NC_037546.1:39938273-39939334	Lactoylglutathione lyase, partial [Bos mutus]	GO:0004462(lactoylglutathione lyase activity);GO:0006357(regulation of transcription by RNA polymerase II);GO:0008270(zinc ion binding);GO:0030316(osteoclast differentiation);GO:0043066(negative regulation of apoptotic process);GO:0070062(extracellular exosome)	00620(Pyruvate metabolism)	EC:4.4.1.5
circRNA9208	0	0	0	5.50337	28.4767	11.7826	0	0	0	24	159	64	-inf	down	2.80677e-05	0.153429	yes	NC_037560.1	19431904	19434769	+	2	circRNA	rna-XM_006062374.2	APIP	NC_037560.1:19426356-19431903|NC_037560.1:19434769-19436451	methylthioribulose-1-phosphate dehydratase isoform X3 [Bubalus bubalis]	GO:0005737(cytoplasm);GO:0006915(apoptotic process);GO:0008270(zinc ion binding);GO:0019284(L-methionine salvage from S-adenosylmethionine);GO:0019509(L-methionine salvage from methylthioadenosine);GO:0042802(identical protein binding);GO:0043066(negative regulation of apoptotic process);GO:0046570(methylthioribulose 1-phosphate dehydratase activity);GO:0070372(regulation of ERK1 and ERK2 cascade)	00270(Cysteine and methionine metabolism)	EC:4.2.1.109
circRNA9183	0	0	0	328.826	0	593.179	0	0	0	1434	0	3222	-inf	down	3.51082e-05	0.153429	yes	NC_037560.1	8601422	8615370	+	4	circRNA	rna-XM_025266145.1	PHF21A	NC_037560.1:8572005-8601421|NC_037560.1:8615370-8719662	PHD finger protein 21A isoform X9 [Bubalus bubalis]	GO:0000118(histone deacetylase complex);GO:0000122(negative regulation of transcription by RNA polymerase II);GO:0000977(RNA polymerase II regulatory region sequence-specific DNA binding);GO:0003682(chromatin binding);GO:0003712(transcription cofactor activity);GO:0008270(zinc ion binding);GO:0042393(histone binding);GO:1990391(DNA repair complex)	NA	NA
circRNA12266	0	0	0	4.12752	33.4915	10.678	0	0	0	18	187	58	-inf	down	3.5629e-05	0.153429	yes	NC_037564.1	23654902	23662492	+	4	circRNA	rna-XM_006043843.2	RALGAPA1	NC_037564.1:23618107-23654901|NC_037564.1:23662492-23666838	ral GTPase-activating protein subunit alpha-1 isoform X8 [Bubalus bubalis]	GO:0005096(GTPase activator activity);GO:0005634(nucleus);GO:0005737(cytoplasm);GO:0006355(regulation of transcription, DNA-templated);GO:0046982(protein heterodimerization activity);GO:0051056(regulation of small GTPase mediated signal transduction);GO:0090630(activation of GTPase activity)	04072(Phospholipase D signaling pathway);04151(PI3K-Akt signaling pathway);04152(AMPK signaling pathway);04150(mTOR signaling pathway);04140(Autophagy - animal);04115(p53 signaling pathway);04218(Cellular senescence);04910(Insulin signaling pathway);04919(Thyroid hormone signaling pathway);04211(Longevity regulating pathway - mammal);04714(Thermogenesis);05231(Choline metabolism in cancer);05163(…	NA
circRNA13325	0	0	0	7.33782	52.476	4.05026	0	0	0	32	293	22	-inf	down	3.8067e-05	0.153429	yes	NC_037550.1	92865120	92867644	-	2	circRNA	rna-XM_006063802.2	SCP2	NC_037550.1:92849516-92865119|NC_037550.1:92867644-92872703	non-specific lipid-transfer protein isoform X5 [Bubalus bubalis]	GO:0005102(receptor binding);GO:0005654(nucleoplasm);GO:0005739(mitochondrion);GO:0005777(peroxisome);GO:0006701(progesterone biosynthetic process);GO:0007031(peroxisome organization);GO:0008526(phosphatidylinositol transporter activity);GO:0015485(cholesterol binding);GO:0015914(phospholipid transport);GO:0016020(membrane);GO:0016747(transferase activity, transferring acyl groups other than amin…	00120(Primary bile acid biosynthesis);04146(Peroxisome);03320(PPAR signaling pathway)	EC:2.3.1.176
circRNA13832	0	0	0	6.42059	19.5218	5.15487	0	0	0	28	109	28	-inf	down	6.50622e-05	0.21093	yes	NC_037547.1	107872165	107875753	+	3	circRNA	rna-XM_025281589.1	PIP5K1B	NC_037547.1:107869655-107872164|NC_037547.1:107875753-107889579	phosphatidylinositol 4-phosphate 5-kinase type-1 beta isoform X3 [Bos taurus]	GO:0016307(phosphatidylinositol phosphate kinase activity);GO:0046854(phosphatidylinositol phosphorylation)	00562(Inositol phosphate metabolism);04070(Phosphatidylinositol signaling system);04072(Phospholipase D signaling pathway);04144(Endocytosis);04810(Regulation of actin cytoskeleton);04666(Fc gamma R-mediated phagocytosis);05231(Choline metabolism in cancer)	EC:2.7.1.68
circRNA12573	0	0	0	140.794	269.186	0	0	0	0	614	1503	0	-inf	down	6.9778e-05	0.21093	yes	NC_037549.1	20772992	20779355	-	4	circRNA	rna-XM_006048562.2	RALGPS2	NC_037549.1:20769541-20772991|NC_037549.1:20779355-20784164	ras-specific guanine nucleotide-releasing factor RalGPS2 isoform X3 [Bubalus bubalis]	GO:0005085(guanyl-nucleotide exchange factor activity);GO:0005622(intracellular);GO:0007264(small GTPase mediated signal transduction);GO:0032485(regulation of Ral protein signal transduction);GO:0043547(positive regulation of GTPase activity)	04010(MAPK signaling pathway);04014(Ras signaling pathway);04510(Focal adhesion)	NA
circRNA10679	0	0	0	6.42059	46.2075	1.65692	0	0	0	28	258	9	-inf	down	7.86657e-05	0.211375	yes	NC_037552.1	48235134	48257303	-	3	circRNA	rna-XM_006068458.2	COG5	NC_037552.1:48212312-48235133|NC_037552.1:48257303-48274660	conserved oligomeric Golgi complex subunit 5 [Bubalus bubalis]	GO:0005654(nucleoplasm);GO:0006891(intra-Golgi vesicle-mediated transport);GO:0016020(membrane);GO:0017119(Golgi transport complex)	NA	NA
circRNA12850	0	0	0	148.591	93.8478	0	0	0	0	648	524	0	-inf	down	9.18311e-05	0.21384	yes	NC_037555.1	35328915	35330601	-	4	circRNA	rna-XM_025295484.1	KTN1	NC_037555.1:35327702-35328914|NC_037555.1:35330601-35331546	kinectin isoform X7 [Bubalus bubalis]	GO:0005783(endoplasmic reticulum);GO:0007018(microtubule-based movement);GO:0016021(integral component of membrane);GO:0019894(kinesin binding)	NA	NA
circRNA31466	8.36928	23.7693	9.45857	0	0	0	43	113	55	0	0	0	inf	up	9.72681e-05	0.21384	yes	NC_037556.1	26324325	26338523	+	4	circRNA	rna-XM_006056809.2	PPM1B	NC_037556.1:26264124-26324324|NC_037556.1:26338523-26347207	protein phosphatase 1B isoform X1 [Bubalus bubalis]	GO:0000287(magnesium ion binding);GO:0004722(protein serine/threonine phosphatase activity);GO:0005829(cytosol);GO:0006470(protein dephosphorylation);GO:0006499(N-terminal protein myristoylation);GO:0016020(membrane);GO:0030145(manganese ion binding);GO:0032688(negative regulation of interferon-beta production);GO:0035970(peptidyl-threonine dephosphorylation);GO:0043124(negative regulation of I-k…	04010(MAPK signaling pathway)	EC:3.1.3.16
circRNA2954	0	0	0	25.4531	1.61189	12.8872	0	0	0	111	9	70	-inf	down	0.000106198	0.214016	yes	NC_037548.1	3679607	3686269	-	3	circRNA	rna-XM_025282682.1	LOC102401424	NC_037548.1:3672566-3679606|NC_037548.1:3686269-3699211	basic proline-rich protein-like [Bubalus bubalis]	NA	NA	NA
circRNA44154	0	179.217	93.5538	0	0	0	0	852	544	0	0	0	inf	up	0.000130452	0.234012	yes	NC_037545.1	8394041	8399897	-	4	circRNA	rna-XM_025277610.1	POLB	NC_037545.1:8391588-8394040|NC_037545.1:8399897-8402737	DNA polymerase beta isoform X3 [Bubalus bubalis]	GO:0003677(DNA binding);GO:0003887(DNA-directed DNA polymerase activity);GO:0005634(nucleus);GO:0005737(cytoplasm);GO:0005876(spindle microtubule);GO:0006287(base-excision repair, gap-filling);GO:0006954(inflammatory response);GO:0007435(salivary gland morphogenesis);GO:0008017(microtubule binding);GO:0008630(intrinsic apoptotic signaling pathway in response to DNA damage);GO:0016446(somatic hype…	03410(Base excision repair);05203(Viral carcinogenesis);05166(HTLV-I infection)	EC:2.7.7.7
circRNA33846	178.48	0	74.9807	0	0	0	917	0	436	0	0	0	inf	up	0.000135474	0.234012	yes	NC_037555.1	51990707	51994814	-	3	circRNA	rna-XM_025295682.1	SLTM	NC_037555.1:51982831-51990706|NC_037555.1:51994814-52005563	SAFB-like transcription modulator isoform X9 [Bubalus bubalis]	GO:0000166(nucleotide binding);GO:0005654(nucleoplasm)	NA	NA
circRNA31573	14.403	11.1484	8.42672	0	0	0	74	53	49	0	0	0	inf	up	0.000153509	0.237189	yes	NC_037556.1	74560946	74566008	+	4	circRNA	rna-XM_025261473.1	ITSN2	NC_037556.1:74558403-74560945|NC_037556.1:74566008-74567667	intersectin-2 isoform X5 [Bubalus bubalis]	GO:0005089(Rho guanyl-nucleotide exchange factor activity);GO:0005509(calcium ion binding);GO:0005813(centrosome);GO:0035023(regulation of Rho protein signal transduction);GO:0043547(positive regulation of GTPase activity);GO:0070062(extracellular exosome);GO:1903861(positive regulation of dendrite extension)	NA	NA
circRNA12893	0	0	0	2.29307	31.1632	2.20923	0	0	0	10	174	12	-inf	down	0.000156929	0.237189	yes	NC_037566.1	29899659	29911863	+	4	circRNA	rna-XM_025273144.1	IMPACT	NC_037566.1:29898556-29899658|NC_037566.1:29911863-29913899	protein IMPACT isoform X3 [Bubalus bubalis]	GO:0000122(negative regulation of transcription by RNA polymerase II);GO:0001933(negative regulation of protein phosphorylation);GO:0003779(actin binding);GO:0005737(cytoplasm);GO:0005844(polysome);GO:0031333(negative regulation of protein complex assembly);GO:0031953(negative regulation of protein autophosphorylation);GO:0034198(cellular response to amino acid starvation);GO:0042149(cellular res…	NA	NA
circRNA13231	0	0	0	50.9061	60.1772	0	0	0	0	222	336	0	-inf	down	0.000176498	0.251073	yes	NC_037569.1	43642133	43653105	+	2	circRNA	rna-XM_025277341.1	KDM6A	NC_037569.1:43580162-43642132|NC_037569.1:43653105-43665161	lysine-specific demethylase 6A isoform X8 [Bubalus bubalis]	GO:0046872(metal ion binding);GO:0071557(histone H3-K27 demethylation);GO:0071558(histone demethylase activity (H3-K27 specific));GO:0000978(RNA polymerase II proximal promoter sequence-specific DNA binding);GO:0001701(in utero embryonic development);GO:0001843(neural tube closure);GO:0003007(heart morphogenesis);GO:0003016(respiratory system process);GO:0010628(positive regulation of gene expres…	05202(Transcriptional misregulation in cancers)	NA
circRNA35067	7.78538	18.721	7.22291	0	0	0	40	89	42	0	0	0	inf	up	0.000200967	0.254786	yes	NC_037564.1	23654901	23662492	+	4	circRNA	rna-XM_025270983.1	RALGAPA1	NC_037564.1:23618107-23654900|NC_037564.1:23662492-23666837	ral GTPase-activating protein subunit alpha-1 isoform X8 [Bubalus bubalis]	GO:0005096(GTPase activator activity);GO:0005634(nucleus);GO:0005737(cytoplasm);GO:0006355(regulation of transcription, DNA-templated);GO:0046982(protein heterodimerization activity);GO:0051056(regulation of small GTPase mediated signal transduction);GO:0090630(activation of GTPase activity)	04072(Phospholipase D signaling pathway);04151(PI3K-Akt signaling pathway);04152(AMPK signaling pathway);04150(mTOR signaling pathway);04140(Autophagy - animal);04115(p53 signaling pathway);04218(Cellular senescence);04910(Insulin signaling pathway);04919(Thyroid hormone signaling pathway);04211(Longevity regulating pathway - mammal);04714(Thermogenesis);05231(Choline metabolism in cancer);05163(…	NA
circRNA13982	0	0	0	20.6376	2.14919	7.36411	0	0	0	90	12	40	-inf	down	0.00020847	0.254786	yes	NC_037549.1	20367211	20386342	-	3	circRNA	rna-XM_006048572.2	SOAT1	NC_037549.1:20365907-20367210|NC_037549.1:20386342-20402229	sterol O-acyltransferase 1 [Bubalus bubalis]	GO:0000062(fatty-acyl-CoA binding);GO:0005789(endoplasmic reticulum membrane);GO:0008203(cholesterol metabolic process);GO:0010742(macrophage derived foam cell differentiation);GO:0010878(cholesterol storage);GO:0015485(cholesterol binding);GO:0016021(integral component of membrane);GO:0033344(cholesterol efflux);GO:0034379(very-low-density lipoprotein particle assembly);GO:0034435(cholesterol es…	00100(Steroid biosynthesis);04979(Cholesterol metabolism)	EC:2.3.1.26
circRNA15295	0	0	0	3.66891	16.4771	2.20923	0	0	0	16	92	12	-inf	down	0.000210715	0.254786	yes	NC_037558.1	36005328	36014797	+	5	circRNA	rna-XM_025264044.1	GPCPD1	NC_037558.1:36004827-36005327|NC_037558.1:36014797-36019961	glycerophosphocholine phosphodiesterase GPCPD1 isoform X3 [Bubalus bubalis]	GO:0005737(cytoplasm);GO:0007519(skeletal muscle tissue development);GO:0008889(glycerophosphodiester phosphodiesterase activity);GO:0030643(cellular phosphate ion homeostasis);GO:0046475(glycerophospholipid catabolic process);GO:0047389(glycerophosphocholine phosphodiesterase activity);GO:2001070(starch binding)	00564(Glycerophospholipid metabolism);05231(Choline metabolism in cancer)	EC:3.1.4.2
circRNA6454	0	0	0	2.06376	22.3874	1.47282	0	0	0	9	125	8	-inf	down	0.000278252	0.320427	yes	NC_037557.1	15173460	15173863	+	2	circRNA	rna-XM_025263124.1	LOC112578513	NC_037557.1:15162329-15173459|NC_037557.1:15173863-15182634	multidrug resistance-associated protein 4-like [Bubalus bubalis]	GO:0005524(ATP binding);GO:0016021(integral component of membrane);GO:0042626(ATPase activity, coupled to transmembrane movement of substances);GO:0055085(transmembrane transport)	02010(ABC transporters);04024(cAMP signaling pathway);04976(Bile secretion);01523(Antifolate resistance)	NA
circRNA37017	7.98001	35.5488	1.71974	0	0	0	41	169	10	0	0	0	inf	up	0.000306832	0.327953	yes	NC_037546.1	11668740	11687378	+	3	circRNA	rna-XM_006079305.2	GMPR	NC_037546.1:11660346-11668739|NC_037546.1:11687378-11702163	GMP reductase 1 isoform X3 [Bubalus bubalis]	GO:0003920(GMP reductase activity);GO:0006144(purine nucleobase metabolic process);GO:0006163(purine nucleotide metabolic process);GO:0046872(metal ion binding);GO:0055114(oxidation-reduction process);GO:1902560(GMP reductase complex)	00230(Purine metabolism)	EC:1.7.1.7
circRNA15153	0	0	0	11.6947	73.9678	0	0	0	0	51	413	0	-inf	down	0.000320689	0.327953	yes	NC_037550.1	42646395	42714413	-	6	circRNA	rna-XM_025288206.1	CDC14A	NC_037550.1:42627383-42646394|NC_037550.1:42714413-42735112	dual specificity protein phosphatase CDC14A isoform X4 [Bubalus bubalis]	GO:0004725(protein tyrosine phosphatase activity);GO:0007096(regulation of exit from mitosis);GO:0008138(protein tyrosine/serine/threonine phosphatase activity);GO:0035335(peptidyl-tyrosine dephosphorylation);GO:0000922(spindle pole);GO:0004722(protein serine/threonine phosphatase activity);GO:0005634(nucleus);GO:0005654(nucleoplasm);GO:0005737(cytoplasm);GO:0005813(centrosome);GO:0051256(mitotic…	04110(Cell cycle)	EC:3.1.3.48
ciRNA1211	0	0	0	3.89822	12.1787	2.20923	0	0	0	17	68	12	-inf	down	0.000326812	0.327953	yes	NC_037567.1	22040467	22041037	+	1	ciRNA	rna-XM_006053158.2	BTRC	NC_037567.1:22040466-22041037	F-box/WD repeat-containing protein 1A isoform X9 [Bubalus bubalis]	GO:0000209(protein polyubiquitination);GO:0005634(nucleus);GO:0005737(cytoplasm);GO:0006470(protein dephosphorylation);GO:0008013(beta-catenin binding);GO:0019005(SCF ubiquitin ligase complex);GO:0031146(SCF-dependent proteasomal ubiquitin-dependent protein catabolic process);GO:0031648(protein destabilization);GO:0033598(mammary gland epithelial cell proliferation);GO:0042753(positive regulation…	04120(Ubiquitin mediated proteolysis);04310(Wnt signaling pathway);04340(Hedgehog signaling pathway);04390(Hippo signaling pathway);04114(Oocyte meiosis);04218(Cellular senescence);04710(Circadian rhythm)	NA
circRNA3535	0	0	0	1.60515	24.1783	0.920513	0	0	0	7	135	5	-inf	down	0.000373543	0.327953	yes	NC_037548.1	96238309	96248721	-	7	circRNA	rna-XM_025284337.1	PLXNC1	NC_037548.1:96224819-96238308|NC_037548.1:96248721-96252058	LOW QUALITY PROTEIN: plexin-C1 [Bubalus bubalis]	GO:0002116(semaphorin receptor complex);GO:0005887(integral component of plasma membrane);GO:0017154(semaphorin receptor activity);GO:0021785(branchiomotor neuron axon guidance);GO:0030334(regulation of cell migration);GO:0048841(regulation of axon extension involved in axon guidance);GO:1902287(semaphorin-plexin signaling pathway involved in axon guidance)	04360(Axon guidance)	NA
circRNA12215	0	0	0	17.4273	37.7899	0	0	0	0	76	211	0	-inf	down	0.000385852	0.327953	yes	NC_037550.1	93960091	93969211	+	4	circRNA	rna-XM_006043744.2	NRDC	NC_037550.1:93939684-93960090|NC_037550.1:93969211-93971116	nardilysin isoform X2 [Bubalus bubalis]	GO:0004222(metalloendopeptidase activity);GO:0008270(zinc ion binding);GO:0016485(protein processing)	NA	NA
circRNA34430	7.59074	11.7795	5.15922	0	0	0	39	56	30	0	0	0	inf	up	0.000400351	0.327953	yes	NC_037562.1	15220783	15223623	-	2	circRNA	rna-XM_006062755.2	ITFG1	NC_037562.1:15202756-15220782|NC_037562.1:15223623-15286706	T-cell immunomodulatory protein [Bubalus bubalis]	GO:0007229(integrin-mediated signaling pathway);GO:0016021(integral component of membrane);GO:0070062(extracellular exosome)	NA	NA
circRNA32958	51.1889	50.4835	0	0	0	0	263	240	0	0	0	0	inf	up	0.000432323	0.327953	yes	NC_037545.1	3509449	3515454	-	2	circRNA	rna-XM_006074114.2	NKIRAS1	NC_037545.1:3504302-3509448|NC_037545.1:3515454-3517432	NF-kappa-B inhibitor-interacting Ras-like protein 1 isoform X1 [Bos taurus]	GO:0005525(GTP binding);GO:0005622(intracellular);GO:0007264(small GTPase mediated signal transduction);GO:0016020(membrane)	NA	NA
circRNA36075	8.95319	13.4623	3.43948	0	0	0	46	64	20	0	0	0	inf	up	0.000436001	0.327953	yes	NC_037549.1	20367210	20386342	-	3	circRNA	rna-XM_006048573.2	SOAT1	NC_037549.1:20365907-20367209|NC_037549.1:20386342-20402228	sterol O-acyltransferase 1 [Bubalus bubalis]	GO:0000062(fatty-acyl-CoA binding);GO:0005789(endoplasmic reticulum membrane);GO:0008203(cholesterol metabolic process);GO:0010742(macrophage derived foam cell differentiation);GO:0010878(cholesterol storage);GO:0015485(cholesterol binding);GO:0016021(integral component of membrane);GO:0033344(cholesterol efflux);GO:0034379(very-low-density lipoprotein particle assembly);GO:0034435(cholesterol es…	00100(Steroid biosynthesis);04979(Cholesterol metabolism)	EC:2.3.1.26
circRNA43356	0	44.3834	41.6177	0	0	0	0	211	242	0	0	0	inf	up	0.000440825	0.327953	yes	NC_037549.1	19915364	19921570	-	5	circRNA	rna-XM_006048655.2	TOR1AIP1	NC_037549.1:19907125-19915363|NC_037549.1:19921570-19940513	torsin-1A-interacting protein 1 isoform X4 [Bubalus bubalis]	GO:0001671(ATPase activator activity);GO:0005634(nucleus);GO:0005637(nuclear inner membrane);GO:0008092(cytoskeletal protein binding);GO:0016021(integral component of membrane);GO:0032781(positive regulation of ATPase activity);GO:0034504(protein localization to nucleus);GO:0051117(ATPase binding);GO:0071763(nuclear membrane organization)	NA	NA
circRNA36224	13.819	6.73114	4.29935	0	0	0	71	32	25	0	0	0	inf	up	0.000446973	0.327953	yes	NC_037549.1	85296272	85320504	+	13	circRNA	rna-XM_025286196.1	PICALM	NC_037549.1:85292905-85296271|NC_037549.1:85320504-85333263	phosphatidylinositol-binding clathrin assembly protein isoform X9 [Bos taurus]	GO:0005545(1-phosphatidylinositol binding);GO:0006897(endocytosis);GO:0030136(clathrin-coated vesicle);GO:0030276(clathrin binding);GO:0048268(clathrin coat assembly);GO:0005543(phospholipid binding);GO:0005546(phosphatidylinositol-4,5-bisphosphate binding);GO:0005622(intracellular);GO:0005634(nucleus);GO:0005768(endosome);GO:0005769(early endosome);GO:0005794(Golgi apparatus);GO:0005886(plasma m…	NA	NA
circRNA18990	0	0	0	0	37.0735	11.4144	0	0	0	0	207	62	-inf	down	0.000464072	0.327953	yes	NC_037568.1	25433882	25435929	+	2	circRNA	rna-XM_025274498.1	GDE1	NC_037568.1:25419802-25433881|NC_037568.1:25435929-25439347	glycerophosphodiester phosphodiesterase 1 isoform X2 [Bubalus bubalis]	GO:0005886(plasma membrane);GO:0006629(lipid metabolic process);GO:0008889(glycerophosphodiester phosphodiesterase activity);GO:0016021(integral component of membrane);GO:0030659(cytoplasmic vesicle membrane);GO:0046872(metal ion binding);GO:0047395(glycerophosphoinositol glycerophosphodiesterase activity)	NA	NA
circRNA35637	8.95319	9.67601	4.47132	0	0	0	46	46	26	0	0	0	inf	up	0.000466678	0.327953	yes	NC_037569.1	5177292	5182519	-	3	circRNA	rna-XM_025276650.1	PNPLA4	NC_037569.1:5161049-5177291|NC_037569.1:5182519-5184840	patatin-like phospholipase domain-containing protein 4 isoform X5 [Bubalus bubalis]	GO:0006629(lipid metabolic process)	00830(Retinol metabolism)	NA
circRNA37361	37.5645	0	36.8024	0	0	0	193	0	214	0	0	0	inf	up	0.000480656	0.327953	yes	NC_037549.1	55010595	55010748	-	1	circRNA	gene-LOC112585110	LOC112585110	NC_037549.1:55010594-55010748	TPA: AU RNA binding protein/enoyl-Coenzyme A hydratase-like [Bos taurus]	GO:0003730(mRNA 3'-UTR binding);GO:0004300(enoyl-CoA hydratase activity);GO:0004490(methylglutaconyl-CoA hydratase activity);GO:0008152(metabolic process)	00280(Valine, leucine and isoleucine degradation)	EC:4.2.1.18
circRNA12473	0	0	0	29.3513	17.3726	0	0	0	0	128	97	0	-inf	down	0.000495632	0.327953	yes	NC_037555.1	88652923	88658116	-	4	circRNA	rna-XM_006050229.2	SMAD3	NC_037555.1:88643629-88652922|NC_037555.1:88658116-88757745	SMAD3 isoform 8, partial [Pongo abelii]	GO:0000122(negative regulation of transcription by RNA polymerase II);GO:0000790(nuclear chromatin);GO:0000978(RNA polymerase II proximal promoter sequence-specific DNA binding);GO:0001102(RNA polymerase II activating transcription factor binding);GO:0001657(ureteric bud development);GO:0001666(response to hypoxia);GO:0001701(in utero embryonic development);GO:0001707(mesoderm formation);GO:00017…	04350(TGF-beta signaling pathway);04390(Hippo signaling pathway);04371(Apelin signaling pathway);04068(FoxO signaling pathway);04144(Endocytosis);04110(Cell cycle);04218(Cellular senescence);04520(Adherens junction);04550(Signaling pathways regulating pluripotency of stem cells);04659(Th17 cell differentiation);04926(Relaxin signaling pathway);05200(Pathways in cancer);05210(Colorectal cancer);05…	NA
circRNA41274	0	47.9594	30.9553	0	0	0	0	228	180	0	0	0	inf	up	0.000508997	0.327953	yes	NC_037557.1	55208174	55223337	-	6	circRNA	rna-XM_006073224.2	ZDHHC20	NC_037557.1:55200339-55208173|NC_037557.1:55223337-55246920	palmitoyltransferase ZDHHC20 isoform X2 [Bubalus bubalis]	GO:0005886(plasma membrane);GO:0008270(zinc ion binding);GO:0016021(integral component of membrane);GO:0018345(protein palmitoylation);GO:0019706(protein-cysteine S-palmitoyltransferase activity)	NA	NA
ciRNA4924	9.34246	4.83801	7.73883	0	0	0	48	23	45	0	0	0	inf	up	0.000515704	0.327953	yes	NC_037547.1	43652283	43698449	-	1	ciRNA	rna-XM_025281010.1	NLK	NC_037547.1:43652282-43698449	serine/threonine-protein kinase NLK isoform X2 [Bubalus bubalis]	GO:0000165(MAPK cascade);GO:0004707(MAP kinase activity);GO:0005524(ATP binding);GO:0005634(nucleus);GO:0005737(cytoplasm);GO:0006351(transcription, DNA-templated);GO:0006355(regulation of transcription, DNA-templated);GO:0016055(Wnt signaling pathway);GO:0046872(metal ion binding);GO:0050821(protein stabilization)	04010(MAPK signaling pathway);04310(Wnt signaling pathway);04068(FoxO signaling pathway);04520(Adherens junction)	EC:2.7.11.24
circRNA31450	2.91952	23.559	4.98725	0	0	0	15	112	29	0	0	0	inf	up	0.000525641	0.327953	yes	NC_037556.1	20243829	20265019	+	6	circRNA	rna-XM_025260877.1	RMDN2	NC_037556.1:20231807-20243828|NC_037556.1:20265019-20271961	regulator of microtubule dynamics protein 2 isoform X4 [Bubalus bubalis]	GO:0000922(spindle pole);GO:0005739(mitochondrion);GO:0005874(microtubule);GO:0016021(integral component of membrane)	00790(Folate biosynthesis)	EC:2.7.7.75
circRNA38271	10.3156	5.88975	5.50317	0	0	0	53	28	32	0	0	0	inf	up	0.000534399	0.327953	yes	NC_037550.1	65397329	65405248	-	4	circRNA	rna-XM_025288391.1	IFI44	NC_037550.1:65396105-65397328|NC_037550.1:65405248-65408406	interferon-induced protein 44 isoform X2 [Bubalus bubalis]	GO:0005525(GTP binding)	NA	NA
ciRNA2609	0	0	0	0	30.9841	10.678	0	0	0	0	173	58	-inf	down	0.000542453	0.327953	yes	NC_037549.1	125558813	125559512	-	1	ciRNA	rna-XM_025286905.1	KCNQ1	NC_037549.1:125558812-125559512	potassium voltage-gated channel subfamily KQT member 1 isoform X9 [Bubalus bubalis]	GO:0005249(voltage-gated potassium channel activity);GO:0005251(delayed rectifier potassium channel activity);GO:0005546(phosphatidylinositol-4,5-bisphosphate binding);GO:0005737(cytoplasm);GO:0005769(early endosome);GO:0005783(endoplasmic reticulum);GO:0005886(plasma membrane);GO:0015271(outward rectifier potassium channel activity);GO:0016323(basolateral plasma membrane);GO:0034702(ion channel …	04261(Adrenergic signaling in cardiomyocytes);04971(Gastric acid secretion);04972(Pancreatic secretion);04974(Protein digestion and absorption);04725(Cholinergic synapse)	NA
circRNA4873	0	0	0	0.687921	20.0591	1.28872	0	0	0	3	112	7	-inf	down	0.000563739	0.33251	yes	NC_037545.1	197276211	197280626	-	2	circRNA	rna-XM_006048731.2	ANKRD28	NC_037545.1:197275125-197276210|NC_037545.1:197280626-197281044	serine/threonine-protein phosphatase 6 regulatory ankyrin repeat subunit A isoform X5 [Bubalus bubalis]	GO:0000139(Golgi membrane);GO:0005515(protein binding);GO:0005654(nucleoplasm);GO:0005829(cytosol);GO:0048208(COPII vesicle coating)	NA	NA
ciRNA1881	0	0	0	8.25505	34.5661	0	0	0	0	36	193	0	-inf	down	0.000578711	0.333213	yes	NC_037546.1	105222509	105223069	+	1	ciRNA	rna-XM_025276812.1	GTDC1	NC_037546.1:105222508-105223069	PREDICTED: glycosyltransferase-like domain-containing protein 1 isoform X4 [Bison bison bison]	GO:0016021(integral component of membrane)	04218(Cellular senescence)	NA
circRNA16378	0	0	0	0	42.9837	4.41846	0	0	0	0	240	24	-inf	down	0.000640353	0.352554	yes	NC_037548.1	71811639	71854858	+	3	circRNA	rna-XM_025283912.1	MSRB3	NC_037548.1:71750928-71811638|NC_037548.1:71854858-71917101	PREDICTED: methionine-R-sulfoxide reductase B3 isoform X1 [Odobenus rosmarus divergens]	GO:0005739(mitochondrion);GO:0005783(endoplasmic reticulum);GO:0006979(response to oxidative stress);GO:0008270(zinc ion binding);GO:0030091(protein repair);GO:0033743(peptide-methionine (R)-S-oxide reductase activity);GO:0055114(oxidation-reduction process)	NA	NA
ciRNA1380	0	0	0.515922	5.27406	92.5941	1.65692	0	0	3	23	517	9	-7.59176	down	0.000644703	0.352554	yes	NC_037560.1	48532692	48534014	-	1	ciRNA	rna-XM_025265818.1	SOX6	NC_037560.1:48532691-48534014	transcription factor SOX-6 isoform X9 [Bubalus bubalis]	GO:0000122(negative regulation of transcription by RNA polymerase II);GO:0000902(cell morphogenesis);GO:0001701(in utero embryonic development);GO:0003677(DNA binding);GO:0003700(DNA binding transcription factor activity);GO:0005515(protein binding);GO:0005634(nucleus);GO:0005654(nucleoplasm);GO:0006351(transcription, DNA-templated);GO:0006355(regulation of transcription, DNA-templated);GO:000751…	NA	NA
circRNA38216	5.44977	13.2519	3.61145	0	0	0	28	63	21	0	0	0	inf	up	0.000656037	0.352554	yes	NC_037548.1	100891335	100911240	+	3	circRNA	rna-XM_025284350.1	POC1B	NC_037548.1:100888669-100891334|NC_037548.1:100911240-100941994	PREDICTED: POC1 centriolar protein homolog B isoform X2 [Bison bison bison]	GO:0000922(spindle pole);GO:0001895(retina homeostasis);GO:0005814(centriole);GO:0008283(cell proliferation);GO:0036064(ciliary basal body)	NA	NA
circRNA5529	0.583903	0	0.171974	6.6499	42.6255	0.920513	3	0	1	29	238	5	-6.05327	down	0.000732172	0.360947	yes	NC_037567.1	8913423	8933794	-	2	circRNA	rna-XM_025274312.1	SGMS1	NC_037567.1:8869632-8913422|NC_037567.1:8933794-8939036	Phosphatidylcholine:ceramide cholinephosphotransferase 1, partial [Bos mutus]	GO:0016021(integral component of membrane);GO:0016049(cell growth);GO:0033188(sphingomyelin synthase activity);GO:2001237(negative regulation of extrinsic apoptotic signaling pathway)	00600(Sphingolipid metabolism);04071(Sphingolipid signaling pathway)	EC:2.7.8.27
circRNA2357	0	0	0.343948	3.2103	20.2382	5.70718	0	0	2	14	113	31	-6.40544	down	0.000740132	0.360947	yes	NC_037547.1	16745921	16748693	-	3	circRNA	rna-XM_025279899.1	LOC102391025	NC_037547.1:16741636-16745920|NC_037547.1:16748693-16759772	uncharacterized protein LOC102391025 [Bubalus bubalis]	NA	NA	NA
circRNA34908	2.33561	9.67601	9.45857	0	0	0	12	46	55	0	0	0	inf	up	0.000746213	0.360947	yes	NC_037566.1	547702	568568	+	6	circRNA	rna-XM_025273633.1	KDSR	NC_037566.1:541884-547701|NC_037566.1:568568-575248	3-ketodihydrosphingosine reductase isoform X2 [Bubalus bubalis]	GO:0005789(endoplasmic reticulum membrane);GO:0006665(sphingolipid metabolic process);GO:0016021(integral component of membrane);GO:0047560(3-dehydrosphinganine reductase activity);GO:0055114(oxidation-reduction process)	00600(Sphingolipid metabolism)	EC:1.1.1.102
circRNA19734	0	0	0	0	56.237	1.84103	0	0	0	0	314	10	-inf	down	0.000767341	0.360947	yes	NC_037552.1	97086764	97094590	+	1	intergenic	intergenic_circRNA	intergenic_circRNA	NC_037552.1:97086763-97094590	NA	NA	NA	NA
circRNA19175	0	0	0	0	18.9845	10.678	0	0	0	0	106	58	-inf	down	0.000792678	0.360947	yes	NC_037548.1	90806310	90829159	+	6	circRNA	rna-XM_025284150.1	LARP4	NC_037548.1:90794992-90806309|NC_037548.1:90829159-90836467	la-related protein 4 isoform X5 [Bubalus bubalis]	GO:0000166(nucleotide binding);GO:0007010(cytoskeleton organization);GO:0016020(membrane);GO:0022604(regulation of cell morphogenesis)	NA	NA
circRNA16218	0	0	0	0	27.5812	5.70718	0	0	0	0	154	31	-inf	down	0.000795661	0.360947	yes	NC_037547.1	125479804	125484230	+	3	circRNA	rna-XM_025281760.1	TDRD7	NC_037547.1:125476646-125479803|NC_037547.1:125484230-125492514	tudor domain-containing protein 7 isoform X2 [Bubalus bubalis]	GO:0002089(lens morphogenesis in camera-type eye);GO:0003729(mRNA binding);GO:0005737(cytoplasm);GO:0007283(spermatogenesis);GO:0010608(posttranscriptional regulation of gene expression);GO:0035770(ribonucleoprotein granule);GO:0070306(lens fiber cell differentiation)	NA	NA
circRNA35097	9.92636	4.62766	4.6433	0	0	0	51	22	27	0	0	0	inf	up	0.000805685	0.360947	yes	NC_037564.1	38361371	38369876	-	5	circRNA	rna-XM_006044393.2	UBE2Q2	NC_037564.1:38351347-38361370|NC_037564.1:38369876-38377205	ubiquitin-conjugating enzyme E2 Q2 [Bubalus bubalis]	GO:0061631(ubiquitin conjugating enzyme activity);GO:0070936(protein K48-linked ubiquitination)	04120(Ubiquitin mediated proteolysis)	EC:2.3.2.23
circRNA27870	5.6444	98.0222	19.4331	0	0	1.10462	29	466	113	0	0	6	6.80014	up	0.000838346	0.360947	yes	NC_037549.1	85265627	85298653	+	10	circRNA	rna-XM_025286196.1	PICALM	NC_037549.1:85231076-85265626|NC_037549.1:85298653-85301233	phosphatidylinositol-binding clathrin assembly protein isoform X9 [Bos taurus]	GO:0005545(1-phosphatidylinositol binding);GO:0006897(endocytosis);GO:0030136(clathrin-coated vesicle);GO:0030276(clathrin binding);GO:0048268(clathrin coat assembly);GO:0005543(phospholipid binding);GO:0005546(phosphatidylinositol-4,5-bisphosphate binding);GO:0005622(intracellular);GO:0005634(nucleus);GO:0005768(endosome);GO:0005769(early endosome);GO:0005794(Golgi apparatus);GO:0005886(plasma m…	NA	NA
circRNA10714	0	0	0	11.4653	1.25369	4.78667	0	0	0	50	7	26	-inf	down	0.0008398	0.360947	yes	NC_037552.1	55751443	55751952	-	3	circRNA	rna-XM_006073275.2	IFRD1	NC_037552.1:55747027-55751442|NC_037552.1:55751952-55754688	PREDICTED: interferon-related developmental regulator 1 isoform X1 [Bos mutus]	GO:0005634(nucleus);GO:0005737(cytoplasm);GO:0014706(striated muscle tissue development);GO:0030517(negative regulation of axon extension);GO:0042692(muscle cell differentiation);GO:0043403(skeletal muscle tissue regeneration);GO:0048671(negative regulation of collateral sprouting)	04970(Salivary secretion);04971(Gastric acid secretion);04972(Pancreatic secretion);04976(Bile secretion)	NA
circRNA19684	0	0	0	0	47.9985	1.84103	0	0	0	0	268	10	-inf	down	0.000842382	0.360947	yes	NC_037547.1	68630959	68634899	+	1	intergenic	intergenic_circRNA	intergenic_circRNA	NC_037547.1:68630958-68634899	NA	NA	NA	NA
ciRNA5231	4.47659	14.0933	3.09553	0	0	0	23	67	18	0	0	0	inf	up	0.000843404	0.360947	yes	NW_020228829.1	45274	48892	+	1	ciRNA	rna-XM_025277514.1	LOC102412250	NW_020228829.1:45273-48892	multidrug resistance-associated protein 4-like, partial [Bubalus bubalis]	GO:0005524(ATP binding);GO:0016021(integral component of membrane);GO:0042626(ATPase activity, coupled to transmembrane movement of substances);GO:0055085(transmembrane transport)	02010(ABC transporters);04024(cAMP signaling pathway);04976(Bile secretion);01523(Antifolate resistance)	NA
circRNA15260	0	0	0	5.04475	27.223	0	0	0	0	22	152	0	-inf	down	0.000860491	0.360947	yes	NC_037564.1	67217078	67249361	+	5	circRNA	rna-XM_025271698.1	UBE3A	NC_037564.1:67184569-67217077|NC_037564.1:67249361-67255850	ubiquitin-protein ligase E3A isoform X4 [Bubalus bubalis]	GO:0001541(ovarian follicle development);GO:0003713(transcription coactivator activity);GO:0004842(ubiquitin-protein transferase activity);GO:0005634(nucleus);GO:0005737(cytoplasm);GO:0005829(cytosol);GO:0014068(positive regulation of phosphatidylinositol 3-kinase signaling);GO:0016874(ligase activity);GO:0030521(androgen receptor signaling pathway);GO:0031398(positive regulation of protein ubiqu…	04120(Ubiquitin mediated proteolysis);05203(Viral carcinogenesis);05165(Human papillomavirus infection)	EC:2.3.2.26
circRNA26033	1.94634	53.0077	9.80252	0	0	0.552308	10	252	57	0	0	3	6.87341	up	0.000880705	0.360947	yes	NC_037566.1	36685059	36728385	-	7	circRNA	rna-XM_025273102.1	B4GALT6	NC_037566.1:36684106-36685058|NC_037566.1:36728385-36728859	beta-1,4-galactosyltransferase 6 [Vulpes vulpes]	GO:0000139(Golgi membrane);GO:0003831(beta-N-acetylglucosaminylglycopeptide beta-1,4-galactosyltransferase activity);GO:0006486(protein glycosylation);GO:0008378(galactosyltransferase activity);GO:0016021(integral component of membrane);GO:0018146(keratan sulfate biosynthetic process);GO:0032580(Golgi cisterna membrane);GO:0046872(metal ion binding);GO:0005975(carbohydrate metabolic process);GO:0…	00600(Sphingolipid metabolism)	EC:2.4.1.274
circRNA13433	0	0	0	45.8614	4.65657	0	0	0	0	200	26	0	-inf	down	0.000884982	0.360947	yes	NC_037546.1	142406757	142410212	-	4	circRNA	rna-XM_006080511.2	ORC2	NC_037546.1:142400547-142406756|NC_037546.1:142410212-142416624	origin recognition complex subunit 2 isoform X2 [Bubalus bubalis]	GO:0000784(nuclear chromosome, telomeric region);GO:0000792(heterochromatin);GO:0000939(condensed chromosome inner kinetochore);GO:0003688(DNA replication origin binding);GO:0005664(nuclear origin of replication recognition complex);GO:0005813(centrosome);GO:0006260(DNA replication);GO:0016020(membrane)	04110(Cell cycle)	NA
circRNA761	0	0	0	0.229307	24.5365	0.736411	0	0	0	1	137	4	-inf	down	0.0009036	0.360947	yes	NC_037556.1	37742406	37751965	-	4	circRNA	rna-XM_025261046.1	CCDC88A	NC_037556.1:37733606-37742405|NC_037556.1:37751965-37754332	girdin isoform X2 [Bubalus bubalis]	GO:0003779(actin binding);GO:0005783(endoplasmic reticulum);GO:0005794(Golgi apparatus);GO:0005829(cytosol);GO:0005886(plasma membrane);GO:0006275(regulation of DNA replication);GO:0008017(microtubule binding);GO:0010975(regulation of neuron projection development);GO:0016477(cell migration);GO:0030027(lamellipodium);GO:0030032(lamellipodium assembly);GO:0031410(cytoplasmic vesicle);GO:0031929(TO…	04530(Tight junction)	NA
circRNA15359	0	0	0	0.687921	11.1041	2.76154	0	0	0	3	62	15	-inf	down	0.000931318	0.360947	yes	NC_037569.1	118945572	118953983	+	4	circRNA	rna-XM_025276667.1	LOC102391418	NC_037569.1:118943587-118945571|NC_037569.1:118953983-118959963	TPA: dedicator of cytokinesis 11 [Bos taurus]	GO:0005089(Rho guanyl-nucleotide exchange factor activity);GO:0017048(Rho GTPase binding);GO:0043547(positive regulation of GTPase activity)	NA	NA
circRNA12800	0	0	0	12.8412	14.3279	0	0	0	0	56	80	0	-inf	down	0.000931641	0.360947	yes	NC_037561.1	7536924	7550715	-	3	circRNA	rna-XR_003104188.1	GRK3	NC_037561.1:7530539-7536923|NC_037561.1:7550715-7577883	TPA: beta-adrenergic receptor kinase 2, partial [Bos taurus]	GO:0004703(G-protein coupled receptor kinase activity);GO:0005524(ATP binding);GO:0006468(protein phosphorylation);GO:0007165(signal transduction);GO:0031623(receptor internalization);GO:0047696(beta-adrenergic receptor kinase activity)	04340(Hedgehog signaling pathway);04144(Endocytosis);04062(Chemokine signaling pathway);04724(Glutamatergic synapse);04740(Olfactory transduction);05032(Morphine addiction)	EC:2.7.11.15
circRNA36636	11.0942	0	39.554	0	0	0	57	0	230	0	0	0	inf	up	0.000940316	0.360947	yes	NC_037569.1	83752724	83824751	-	3	circRNA	rna-XM_025276109.1	TMEM164	NC_037569.1:83725212-83752723|NC_037569.1:83824751-83850090	transmembrane protein 164 isoform X6 [Bubalus bubalis]	GO:0016021(integral component of membrane)	NA	NA
circRNA19769	0	0	0	0	37.0735	1.84103	0	0	0	0	207	10	-inf	down	0.000995535	0.376172	yes	NC_037557.1	71137277	71138705	-	1	intergenic	intergenic_circRNA	intergenic_circRNA	NC_037557.1:71137276-71138705	NA	NA	NA	NA
circRNA19721	0	0	0	0	26.8648	3.12974	0	0	0	0	150	17	-inf	down	0.00103504	0.378058	yes	NC_037550.1	94795665	94796148	-	1	intergenic	intergenic_circRNA	intergenic_circRNA	NC_037550.1:94795664-94796148	NA	NA	NA	NA
circRNA34291	13.2351	1.68278	6.19106	0	0	0	68	8	36	0	0	0	inf	up	0.00104624	0.378058	yes	NC_037551.1	50643741	50658367	+	5	circRNA	rna-XR_003110618.1	TXK	NC_037551.1:50634952-50643740|NC_037551.1:50658367-50662168	tyrosine-protein kinase TXK isoform X4 [Bubalus bubalis]	GO:0000978(RNA polymerase II proximal promoter sequence-specific DNA binding);GO:0004715(non-membrane spanning protein tyrosine kinase activity);GO:0005102(receptor binding);GO:0005524(ATP binding);GO:0005634(nucleus);GO:0005737(cytoplasm);GO:0006366(transcription by RNA polymerase II);GO:0007169(transmembrane receptor protein tyrosine kinase signaling pathway);GO:0007229(integrin-mediated signal…	04670(Leukocyte transendothelial migration)	EC:2.7.10.2
circRNA12897	0	0	0	1.83446	34.5661	0	0	0	0	8	193	0	-inf	down	0.00105922	0.378058	yes	NC_037545.1	183836371	183840940	-	4	circRNA	rna-XM_025291967.1	BRWD1	NC_037545.1:183833891-183836370|NC_037545.1:183840940-183841898	bromodomain and WD repeat-containing protein 1 isoform X1 [Bubalus bubalis]	GO:0005634(nucleus);GO:0005730(nucleolus);GO:0005737(cytoplasm);GO:0006357(regulation of transcription by RNA polymerase II);GO:0007010(cytoskeleton organization);GO:0008360(regulation of cell shape)	NA	NA
circRNA12957	0	0	0	5.73267	19.5218	0	0	0	0	25	109	0	-inf	down	0.00106306	0.378058	yes	NC_037545.1	174906141	174911832	+	3	circRNA	rna-XM_025290986.1	PIK3CB	NC_037545.1:174904496-174906140|NC_037545.1:174911832-174929649	phosphatidylinositol 4,5-bisphosphate 3-kinase catalytic subunit beta isoform isoform X1 [Bubalus bubalis]	GO:0001935(endothelial cell proliferation);GO:0001952(regulation of cell-matrix adhesion);GO:0005730(nucleolus);GO:0005886(plasma membrane);GO:0005942(phosphatidylinositol 3-kinase complex);GO:0006874(cellular calcium ion homeostasis);GO:0007156(homophilic cell adhesion via plasma membrane adhesion molecules);GO:0010628(positive regulation of gene expression);GO:0016303(1-phosphatidylinositol-3-k…	00562(Inositol phosphate metabolism);04014(Ras signaling pathway);04015(Rap1 signaling pathway);04012(ErbB signaling pathway);04370(VEGF signaling pathway);04630(Jak-STAT signaling pathway);04668(TNF signaling pathway);04066(HIF-1 signaling pathway);04068(FoxO signaling pathway);04070(Phosphatidylinositol signaling system);04072(Phospholipase D signaling pathway);04071(Sphingolipid signaling path…	EC:2.7.1.153
circRNA18358	0	0	0	0	27.9394	2.39333	0	0	0	0	156	13	-inf	down	0.00112116	0.392012	yes	NC_037568.1	20675687	20681481	-	3	circRNA	rna-XM_006071162.2	PRKCB	NC_037568.1:20669640-20675686|NC_037568.1:20681481-20686912	protein kinase C beta type isoform X2 [Bubalus bubalis]	GO:0001666(response to hypoxia);GO:0002250(adaptive immune response);GO:0003682(chromatin binding);GO:0004674(protein serine/threonine kinase activity);GO:0004697(protein kinase C activity);GO:0005080(protein kinase C binding);GO:0005246(calcium channel regulator activity);GO:0005524(ATP binding);GO:0005622(intracellular);GO:0005634(nucleus);GO:0005737(cytoplasm);GO:0005886(plasma membrane);GO:00…	04014(Ras signaling pathway);04015(Rap1 signaling pathway);04010(MAPK signaling pathway);04012(ErbB signaling pathway);04310(Wnt signaling pathway);04370(VEGF signaling pathway);04064(NF-kappa B signaling pathway);04066(HIF-1 signaling pathway);04020(Calcium signaling pathway);04070(Phosphatidylinositol signaling system);04071(Sphingolipid signaling pathway);04150(mTOR signaling pathway);04510(Fo…	EC:2.7.11.13
circRNA36399	4.08732	5.88975	6.87896	0	0	0	21	28	40	0	0	0	inf	up	0.00113472	0.392012	yes	NC_037558.1	35996384	36014797	+	8	circRNA	rna-XR_003103129.1	GPCPD1	NC_037558.1:35988460-35996383|NC_037558.1:36014797-36019960	glycerophosphocholine phosphodiesterase GPCPD1 isoform X3 [Bubalus bubalis]	GO:0005737(cytoplasm);GO:0007519(skeletal muscle tissue development);GO:0008889(glycerophosphodiester phosphodiesterase activity);GO:0030643(cellular phosphate ion homeostasis);GO:0046475(glycerophospholipid catabolic process);GO:0047389(glycerophosphocholine phosphodiesterase activity);GO:2001070(starch binding)	00564(Glycerophospholipid metabolism);05231(Choline metabolism in cancer)	EC:3.1.4.2
circRNA16434	0	0	0	0	33.1333	1.47282	0	0	0	0	185	8	-inf	down	0.0011677	0.396483	yes	NC_037548.1	118613162	118620409	-	3	circRNA	rna-XM_006062146.2	RAB21	NC_037548.1:118610416-118613161|NC_037548.1:118620409-118622616	ras-related protein Rab-21, partial [Bos taurus]	GO:0000139(Golgi membrane);GO:0003924(GTPase activity);GO:0005525(GTP binding);GO:0005769(early endosome);GO:0005789(endoplasmic reticulum membrane);GO:0007264(small GTPase mediated signal transduction);GO:0015031(protein transport);GO:0019003(GDP binding);GO:0030100(regulation of endocytosis);GO:0030659(cytoplasmic vesicle membrane);GO:0031901(early endosome membrane);GO:0032154(cleavage furrow)	NA	NA
circRNA18988	0	0	0	0	28.1185	2.02513	0	0	0	0	157	11	-inf	down	0.00119019	0.396483	yes	NC_037552.1	104559960	104567903	+	4	circRNA	rna-XM_025291673.1	AGK	NC_037552.1:104555108-104559959|NC_037552.1:104567903-104579960	acylglycerol kinase, mitochondrial isoform X4 [Bubalus bubalis]	GO:0001729(ceramide kinase activity);GO:0005739(mitochondrion);GO:0016020(membrane);GO:0046513(ceramide biosynthetic process);GO:0046834(lipid phosphorylation)	00561(Glycerolipid metabolism)	EC:2.7.1.94
circRNA9402	0	0.631044	0	1.60515	41.5509	1.28872	0	3	0	7	232	7	-6.13813	down	0.00120376	0.396483	yes	NC_037560.1	57375048	57375924	+	2	circRNA	rna-XM_006056875.2	SIK3	NC_037560.1:57345779-57375047|NC_037560.1:57375924-57394281	serine/threonine-protein kinase SIK3 isoform X4 [Bubalus bubalis]	GO:0004672(protein kinase activity);GO:0005524(ATP binding);GO:0006468(protein phosphorylation)	NA	NA
circRNA17277	0	0	0	0	43.8792	0.736411	0	0	0	0	245	4	-inf	down	0.0012232	0.396483	yes	NC_037555.1	90245066	90247669	+	2	circRNA	rna-XM_025296313.1	DPP8	NC_037555.1:90243450-90245065|NC_037555.1:90247669-90254020	PREDICTED: dipeptidyl peptidase 8 isoform X2 [Ovis aries musimon]	GO:0005654(nucleoplasm);GO:0005737(cytoplasm);GO:0006508(proteolysis);GO:0008236(serine-type peptidase activity)	NA	NA
circRNA7758	0	0	0	2.29307	25.7902	0	0	0	0	10	144	0	-inf	down	0.00122963	0.396483	yes	NC_037546.1	19554806	19558950	-	4	circRNA	rna-XM_025266481.1	RIPOR2	NC_037546.1:19550996-19554805|NC_037546.1:19558950-19562669	rho family-interacting cell polarization regulator 2 isoform X5 [Bubalus bubalis]	GO:0005737(cytoplasm);GO:0007605(sensory perception of sound);GO:0048741(skeletal muscle fiber development);GO:0060171(stereocilium membrane)	00250(Alanine, aspartate and glutamate metabolism);00220(Arginine biosynthesis);05418(Fluid shear stress and atherosclerosis)	NA
circRNA19543	0	0	0	0	42.4464	0.736411	0	0	0	0	237	4	-inf	down	0.0012489	0.397397	yes	NC_037567.1	45983141	45988205	+	3	circRNA	rna-XM_025273839.1	DOCK1	NC_037567.1:45976715-45983140|NC_037567.1:45988205-45997992	dedicator of cytokinesis protein 1 isoform X3 [Bubalus bubalis]	GO:0002244(hematopoietic progenitor cell differentiation);GO:0005085(guanyl-nucleotide exchange factor activity);GO:0005096(GTPase activator activity);GO:0005622(intracellular);GO:0007010(cytoskeleton organization);GO:0007264(small GTPase mediated signal transduction);GO:0016477(cell migration);GO:0043547(positive regulation of GTPase activity)	04510(Focal adhesion);04810(Regulation of actin cytoskeleton);05100(Bacterial invasion of epithelial cells)	NA
circRNA9468	0	0	0	0.687921	41.73	0	0	0	0	3	233	0	-inf	down	0.00130668	0.401525	yes	NC_037560.1	83452833	83458319	+	2	circRNA	rna-XM_006071803.2	MRE11	NC_037560.1:83448964-83452832|NC_037560.1:83458319-83459008	double-strand break repair protein MRE11 isoform X1 [Bubalus bubalis]	GO:0000014(single-stranded DNA endodeoxyribonuclease activity);GO:0000784(nuclear chromosome, telomeric region);GO:0003677(DNA binding);GO:0004003(ATP-dependent DNA helicase activity);GO:0006303(double-strand break repair via nonhomologous end joining);GO:0007062(sister chromatid cohesion);GO:0007095(mitotic G2 DNA damage checkpoint);GO:0007129(synapsis);GO:0008022(protein C-terminus binding);GO:…	03440(Homologous recombination);03450(Non-homologous end-joining);04218(Cellular senescence)	NA
circRNA12219	0	0	0	22.9307	7.34305	0	0	0	0	100	41	0	-inf	down	0.0013075	0.401525	yes	NC_037550.1	93972575	93976381	+	5	circRNA	rna-XM_006043744.2	NRDC	NC_037550.1:93971189-93972574|NC_037550.1:93976381-93994995	nardilysin isoform X2 [Bubalus bubalis]	GO:0004222(metalloendopeptidase activity);GO:0008270(zinc ion binding);GO:0016485(protein processing)	NA	NA
circRNA12728	0	0	0	0.917228	35.9989	0	0	0	0	4	201	0	-inf	down	0.00131319	0.401525	yes	NC_037550.1	95268826	95270542	+	2	circRNA	rna-XM_025289477.1	FAF1	NC_037550.1:95226401-95268825|NC_037550.1:95270542-95288507	FAS-associated factor 1 isoform X2 [Bubalus bubalis]	GO:0005635(nuclear envelope);GO:0005829(cytosol);GO:0007253(cytoplasmic sequestering of NF-kappaB);GO:0008219(cell death);GO:0019901(protein kinase binding);GO:0019904(protein domain specific binding);GO:0030155(regulation of cell adhesion);GO:0031072(heat shock protein binding);GO:0031334(positive regulation of protein complex assembly);GO:0031625(ubiquitin protein ligase binding);GO:0034098(VCP…	04217(Necroptosis)	NA
ciRNA535	0	0	0	8.48436	1.07459	5.52308	0	0	0	37	6	30	-inf	down	0.00132829	0.401525	yes	NC_037568.1	17383085	17388273	-	1	ciRNA	rna-XM_006070561.2	KIAA0556	NC_037568.1:17383084-17388273	LOW QUALITY PROTEIN: protein KIAA0556 homolog [Bubalus bubalis]	GO:0005615(extracellular space);GO:0005654(nucleoplasm);GO:0005886(plasma membrane)	03010(Ribosome)	NA
circRNA17194	0	0	0	0	43.1628	0.552308	0	0	0	0	241	3	-inf	down	0.00135654	0.402759	yes	NC_037555.1	49607917	49631585	-	5	circRNA	rna-XM_025295652.1	ZNF280D	NC_037555.1:49587886-49607916|NC_037555.1:49631585-49632117	zinc finger protein 280D isoform X8 [Bubalus bubalis]	GO:0000122(negative regulation of transcription by RNA polymerase II);GO:0001227(transcriptional repressor activity, RNA polymerase II transcription regulatory region sequence-specific DNA binding);GO:0007411(axon guidance);GO:0045892(negative regulation of transcription, DNA-templated);GO:0046872(metal ion binding)	NA	NA
circRNA16482	0	0	0	0	29.014	1.28872	0	0	0	0	162	7	-inf	down	0.00136568	0.402759	yes	NC_037548.1	148866704	148870180	-	2	circRNA	rna-XM_025284731.1	USP54	NC_037548.1:148851856-148866703|NC_037548.1:148870180-148928314	inactive ubiquitin carboxyl-terminal hydrolase 54 isoform X8 [Bubalus bubalis]	GO:0016579(protein deubiquitination);GO:0036459(thiol-dependent ubiquitinyl hydrolase activity)	NA	NA
circRNA18958	0	0	0	0	48.1776	0.368205	0	0	0	0	269	2	-inf	down	0.00144687	0.421562	yes	NC_037558.1	67755512	67765546	-	3	circRNA	rna-XM_025264689.1	CELF2	NC_037558.1:67752532-67755511|NC_037558.1:67765546-67781276	PREDICTED: CUGBP Elav-like family member 2 isoform X3 [Bos mutus]	GO:0000166(nucleotide binding);GO:0003676(nucleic acid binding);GO:0005634(nucleus);GO:0005737(cytoplasm);GO:0006376(mRNA splice site selection);GO:0003723(RNA binding)	NA	NA
circRNA13966	0	0	0	27.7461	0	13.0713	0	0	0	121	0	71	-inf	down	0.00157804	0.454308	yes	NC_037545.1	67561113	67563863	-	2	circRNA	rna-XM_025282361.1	LOC102392421	NC_037545.1:67555266-67561112|NC_037545.1:67563863-67571960	multidrug resistance-associated protein 1 isoform X3 [Bubalus bubalis]	GO:0005524(ATP binding);GO:0016021(integral component of membrane);GO:0042626(ATPase activity, coupled to transmembrane movement of substances);GO:0055085(transmembrane transport)	02010(ABC transporters)	NA
circRNA15096	0	0	0	1.14653	24.8947	0	0	0	0	5	139	0	-inf	down	0.00163048	0.459742	yes	NC_037546.1	67587345	67596526	-	5	circRNA	rna-XR_003106110.1	ITGA4	NC_037546.1:67586961-67587344|NC_037546.1:67596526-67600744	PREDICTED: integrin alpha-4 isoform X2 [Ovis aries musimon]	GO:0003366(cell-matrix adhesion involved in ameboidal cell migration);GO:0005925(focal adhesion);GO:0007229(integrin-mediated signaling pathway);GO:0009986(cell surface);GO:0034113(heterotypic cell-cell adhesion);GO:0034446(substrate adhesion-dependent cell spreading);GO:0034669(integrin alpha4-beta7 complex);GO:0035987(endodermal cell differentiation);GO:0043113(receptor clustering);GO:0050839(c…	04151(PI3K-Akt signaling pathway);04512(ECM-receptor interaction);04514(Cell adhesion molecules (CAMs));04510(Focal adhesion);04810(Regulation of actin cytoskeleton);04640(Hematopoietic cell lineage);04670(Leukocyte transendothelial migration);04672(Intestinal immune network for IgA production);05410(Hypertrophic cardiomyopathy (HCM));05412(Arrhythmogenic right ventricular cardiomyopathy (ARVC));…	NA
circRNA19847	0	0	0	0	19.7009	1.84103	0	0	0	0	110	10	-inf	down	0.00165297	0.459742	yes	NC_037568.1	25299729	25313336	-	6	circRNA	rna-XM_025275381.1	VPS35L	NC_037568.1:25293130-25299728|NC_037568.1:25313336-25326286	UPF0505 protein C16orf62 homolog isoform X2 [Physeter catodon]	GO:0005515(protein binding);GO:0005769(early endosome);GO:0005886(plasma membrane);GO:0006893(Golgi to plasma membrane transport);GO:0015031(protein transport);GO:0016021(integral component of membrane);GO:0043312(neutrophil degranulation);GO:0101003(ficolin-1-rich granule membrane)	NA	NA
circRNA37976	22.7722	24.19	0	0	0	0	117	115	0	0	0	0	inf	up	0.00165528	0.459742	yes	NC_037555.1	58698741	58705455	-	1	intergenic	intergenic_circRNA	intergenic_circRNA	NC_037555.1:58698740-58705455	NA	NA	NA	NA
circRNA967	0	0	0	1.83446	19.7009	0	0	0	0	8	110	0	-inf	down	0.00167748	0.459742	yes	NC_037556.1	74549615	74555562	+	4	circRNA	rna-XM_025261473.1	ITSN2	NC_037556.1:74545936-74549614|NC_037556.1:74555562-74558236	intersectin-2 isoform X5 [Bubalus bubalis]	GO:0005089(Rho guanyl-nucleotide exchange factor activity);GO:0005509(calcium ion binding);GO:0005813(centrosome);GO:0035023(regulation of Rho protein signal transduction);GO:0043547(positive regulation of GTPase activity);GO:0070062(extracellular exosome);GO:1903861(positive regulation of dendrite extension)	NA	NA
circRNA15524	0	0	0	0	37.969	0.368205	0	0	0	0	212	2	-inf	down	0.00169197	0.459742	yes	NC_037554.1	53906118	53911211	-	2	circRNA	rna-XM_006052451.2	COQ3	NC_037554.1:53902938-53906117|NC_037554.1:53911211-53913514	ubiquinone biosynthesis O-methyltransferase, mitochondrial isoform X1 [Bubalus bubalis]	GO:0006071(glycerol metabolic process);GO:0006744(ubiquinone biosynthetic process);GO:0008425(2-polyprenyl-6-methoxy-1,4-benzoquinone methyltransferase activity);GO:0010420(polyprenyldihydroxybenzoate methyltransferase activity);GO:0031314(extrinsic component of mitochondrial inner membrane);GO:0032259(methylation);GO:0061542(3-demethylubiquinone-n 3-O-methyltransferase activity)	00130(Ubiquinone and other terpenoid-quinone biosynthesis)	EC:2.1.1.64
circRNA15841	0	0	0	0	25.0738	0.920513	0	0	0	0	140	5	-inf	down	0.00172549	0.463639	yes	NC_037553.1	50016308	50016462	-	1	circRNA	rna-XM_025292428.1	PPARGC1B	NC_037553.1:50015140-50016307|NC_037553.1:50016462-50019915	peroxisome proliferator-activated receptor gamma coactivator 1-beta isoform X4 [Bubalus bubalis]	GO:0000166(nucleotide binding);GO:0001503(ossification);GO:0003676(nucleic acid binding);GO:0005634(nucleus);GO:0005739(mitochondrion);GO:0006390(mitochondrial transcription);GO:0007015(actin filament organization);GO:0008134(transcription factor binding);GO:0010694(positive regulation of alkaline phosphatase activity);GO:0016592(mediator complex);GO:0030331(estrogen receptor binding);GO:0030374(…	04931(Insulin resistance)	NA
circRNA19737	0	0	0	0	14.3279	3.68205	0	0	0	0	80	20	-inf	down	0.00181758	0.479384	yes	NC_037553.1	103947967	103968679	-	1	intergenic	intergenic_circRNA	intergenic_circRNA	NC_037553.1:103947966-103968679	NA	NA	NA	NA
circRNA13137	0	0	0	3.2103	14.8652	0	0	0	0	14	83	0	-inf	down	0.00185217	0.479384	yes	NC_037555.1	91215981	91219689	+	2	circRNA	rna-XM_006053985.2	STYX	NC_037555.1:91210959-91215980|NC_037555.1:91219689-91226236	PREDICTED: serine/threonine/tyrosine-interacting protein [Lipotes vexillifer]	GO:0005634(nucleus);GO:0005737(cytoplasm);GO:0006470(protein dephosphorylation);GO:0007283(spermatogenesis);GO:0008138(protein tyrosine/serine/threonine phosphatase activity);GO:0045204(MAPK export from nucleus);GO:0070372(regulation of ERK1 and ERK2 cascade)	NA	NA
circRNA17666	0	0	0	0	22.7456	0.920513	0	0	0	0	127	5	-inf	down	0.00186081	0.479384	yes	NC_037562.1	46950494	46959457	-	3	circRNA	rna-XM_025268269.1	LOC102395792	NC_037562.1:46946383-46950493|NC_037562.1:46959457-46961239	LOW QUALITY PROTEIN: uncharacterized protein LOC102395792 [Bubalus bubalis]	GO:0003676(nucleic acid binding);GO:0003700(DNA binding transcription factor activity);GO:0005622(intracellular);GO:0006355(regulation of transcription, DNA-templated);GO:0046872(metal ion binding)	NA	NA
circRNA16071	0	0	0	0	28.1185	0.552308	0	0	0	0	157	3	-inf	down	0.00186338	0.479384	yes	NC_037550.1	98462431	98470887	+	3	circRNA	rna-XM_025288787.1	STIL	NC_037550.1:98461092-98462430|NC_037550.1:98470887-98475718	SCL-interrupting locus protein isoform X3 [Bubalus bubalis]	GO:0005814(centriole);GO:0007052(mitotic spindle organization);GO:0051298(centrosome duplication);GO:0071539(protein localization to centrosome)	NA	NA
circRNA18736	0	0	0	0	27.0439	0.552308	0	0	0	0	151	3	-inf	down	0.00191323	0.482971	yes	NC_037549.1	39913004	39920300	-	5	circRNA	rna-XM_006076791.2	DHRS3	NC_037549.1:39909440-39913003|NC_037549.1:39920300-39957165	LOW QUALITY PROTEIN: short-chain dehydrogenase/reductase 3 [Bubalus bubalis]	GO:0000166(nucleotide binding);GO:0001523(retinoid metabolic process);GO:0003151(outflow tract morphogenesis);GO:0004745(retinol dehydrogenase activity);GO:0005789(endoplasmic reticulum membrane);GO:0007601(visual perception);GO:0009055(electron transfer activity);GO:0016021(integral component of membrane);GO:0030278(regulation of ossification);GO:0042572(retinol metabolic process);GO:0042622(pho…	00830(Retinol metabolism)	EC:1.1.1.300
ciRNA5298	5.6444	6.10009	3.78343	0	0	0	29	29	22	0	0	0	inf	up	0.00191727	0.482971	yes	NC_037553.1	45000747	45003683	-	1	ciRNA	rna-XM_025294102.1	MRPL22	NC_037553.1:45000746-45003683	39S ribosomal protein L22, mitochondrial isoform X1 [Odocoileus virginianus texanus]	GO:0003735(structural constituent of ribosome);GO:0005739(mitochondrion);GO:0005743(mitochondrial inner membrane);GO:0005762(mitochondrial large ribosomal subunit);GO:0070124(mitochondrial translational initiation);GO:0070125(mitochondrial translational elongation)	03010(Ribosome)	NA
circRNA61	0	0	0	0.229307	36.178	0	0	0	0	1	202	0	-inf	down	0.00203271	0.505935	yes	NC_037554.1	12879637	12906314	+	8	circRNA	rna-XM_006074362.2	CNKSR3	NC_037554.1:12815706-12879636|NC_037554.1:12906314-12912760	connector enhancer of kinase suppressor of ras 3 isoform X2 [Bubalus bubalis]	GO:0005737(cytoplasm);GO:0009966(regulation of signal transduction);GO:0016020(membrane)	NA	NA
circRNA37107	4.67123	2.94487	7.05093	0	0	0	24	14	41	0	0	0	inf	up	0.00205027	0.505935	yes	NC_037550.1	50884927	50887749	-	2	circRNA	rna-XM_025288272.1	RPAP2	NC_037550.1:50884017-50884926|NC_037550.1:50887749-50902039	putative RNA polymerase II subunit B1 CTD phosphatase RPAP2 isoform X4 [Bubalus bubalis]	GO:0005634(nucleus);GO:0005730(nucleolus);GO:0005737(cytoplasm);GO:0008420(CTD phosphatase activity);GO:0009301(snRNA transcription);GO:0016591(DNA-directed RNA polymerase II, holoenzyme);GO:0046872(metal ion binding);GO:0070940(dephosphorylation of RNA polymerase II C-terminal domain)	NA	NA
circRNA11332	0	0.631044	0	0.917228	25.432	1.65692	0	3	0	4	142	9	-5.47186	down	0.00211529	0.516708	yes	NC_037549.1	43585865	43604750	+	7	circRNA	rna-XM_006073101.2	SCYL3	NC_037549.1:43581346-43585864|NC_037549.1:43604750-43606968	protein-associating with the carboxyl-terminal domain of ezrin isoform X1 [Bubalus bubalis]	GO:0004672(protein kinase activity);GO:0005524(ATP binding);GO:0005794(Golgi apparatus);GO:0006468(protein phosphorylation);GO:0030027(lamellipodium)	NA	NA
circRNA13931	0	0	0	3.4396	12.8951	0	0	0	0	15	72	0	-inf	down	0.00221038	0.534537	yes	NC_037562.1	18309632	18311072	+	3	circRNA	rna-XM_006048956.2	ADCY7	NC_037562.1:18308750-18309631|NC_037562.1:18311072-18311888	adenylate cyclase type 7 isoform X2 [Bubalus bubalis]	GO:0004016(adenylate cyclase activity);GO:0005622(intracellular);GO:0005886(plasma membrane);GO:0006171(cAMP biosynthetic process);GO:0035556(intracellular signal transduction)	00230(Purine metabolism);04015(Rap1 signaling pathway);04371(Apelin signaling pathway);04020(Calcium signaling pathway);04072(Phospholipase D signaling pathway);04024(cAMP signaling pathway);04022(cGMP - PKG signaling pathway);04114(Oocyte meiosis);04540(Gap junction);04611(Platelet activation);04062(Chemokine signaling pathway);04911(Insulin secretion);04923(Regulation of lipolysis in adipocyte)…	EC:4.6.1.1
circRNA3552	0	0	0	4.35683	1.61189	5.70718	0	0	0	19	9	31	-inf	down	0.00225579	0.537774	yes	NC_037548.1	100891334	100911240	+	3	circRNA	rna-XM_006067021.2	POC1B	NC_037548.1:100888669-100891333|NC_037548.1:100911240-100941993	PREDICTED: POC1 centriolar protein homolog B isoform X2 [Bison bison bison]	GO:0000922(spindle pole);GO:0001895(retina homeostasis);GO:0005814(centriole);GO:0008283(cell proliferation);GO:0036064(ciliary basal body)	NA	NA
circRNA16925	0.194634	0	0	0	40.6554	1.28872	1	0	0	0	227	7	-7.75156	down	0.00226824	0.537774	yes	NC_037559.1	992940	994513	+	2	circRNA	rna-XM_025264954.1	TAF2	NC_037559.1:991205-992939|NC_037559.1:994513-996863	transcription initiation factor TFIID subunit 2 isoform X7 [Bubalus bubalis]	GO:0006508(proteolysis);GO:0008237(metallopeptidase activity);GO:0008270(zinc ion binding);GO:0003682(chromatin binding);GO:0005669(transcription factor TFIID complex);GO:0043565(sequence-specific DNA binding);GO:0044212(transcription regulatory region DNA binding);GO:0045944(positive regulation of transcription by RNA polymerase II);GO:0000086(G2/M transition of mitotic cell cycle);GO:0033276(tr…	03022(Basal transcription factors)	NA
circRNA7012	0	1.05174	0	4.12752	29.3722	2.39333	0	5	0	18	164	13	-5.09285	down	0.00231722	0.544052	yes	NC_037551.1	25000438	25002311	-	2	circRNA	rna-XM_006059470.2	MRPL1	NC_037551.1:24993732-25000437|NC_037551.1:25002311-25004713	39S ribosomal protein L1, mitochondrial isoform X3 [Bubalus bubalis]	GO:0000470(maturation of LSU-rRNA);GO:0003723(RNA binding);GO:0003735(structural constituent of ribosome);GO:0005739(mitochondrion);GO:0005743(mitochondrial inner membrane);GO:0006412(translation);GO:0022625(cytosolic large ribosomal subunit);GO:0070124(mitochondrial translational initiation);GO:0070125(mitochondrial translational elongation)	03010(Ribosome)	NA
circRNA14740	0	0	0	19.9497	0	13.0713	0	0	0	87	0	71	-inf	down	0.00238304	0.554124	yes	NC_037555.1	19016217	19017497	+	1	intergenic	intergenic_circRNA	intergenic_circRNA	NC_037555.1:19016216-19017497	NA	NA	NA	NA
circRNA34446	4.28196	4.20696	5.67514	0	0	0	22	20	33	0	0	0	inf	up	0.00243617	0.561086	yes	NC_037562.1	23773706	23783876	+	7	circRNA	rna-XM_006053661.2	AMFR	NC_037562.1:23760603-23773705|NC_037562.1:23783876-23790079	PREDICTED: E3 ubiquitin-protein ligase AMFR [Camelus bactrianus]	GO:0000209(protein polyubiquitination);GO:0004842(ubiquitin-protein transferase activity);GO:0006511(ubiquitin-dependent protein catabolic process);GO:0030176(integral component of endoplasmic reticulum membrane);GO:0030433(ubiquitin-dependent ERAD pathway);GO:0030968(endoplasmic reticulum unfolded protein response);GO:0051259(protein complex oligomerization)	04141(Protein processing in endoplasmic reticulum)	EC:2.3.2.27
circRNA15647	0	0	0	0	15.5816	1.10462	0	0	0	0	87	6	-inf	down	0.00256862	0.586008	yes	NC_037556.1	25703961	25704491	-	2	circRNA	rna-XM_025260936.1	THADA	NC_037556.1:25699847-25703960|NC_037556.1:25704491-25708713	thyroid adenoma-associated protein isoform X6 [Bubalus bubalis]	GO:0005515(protein binding)	NA	NA
circRNA36424	10.7049	29.2384	0	0	0	0	55	139	0	0	0	0	inf	up	0.00265498	0.594216	yes	NC_037558.1	41816364	41822352	+	4	circRNA	rna-XM_025264136.1	NAPB	NC_037558.1:41799307-41816363|NC_037558.1:41822352-41831082	beta-soluble NSF attachment protein isoform X3 [Canis lupus familiaris]	GO:0005483(soluble NSF attachment protein activity);GO:0005774(vacuolar membrane);GO:0006886(intracellular protein transport);GO:0010807(regulation of synaptic vesicle priming);GO:0019905(syntaxin binding);GO:0031201(SNARE complex);GO:0035249(synaptic transmission, glutamatergic);GO:0035494(SNARE complex disassembly);GO:0043209(myelin sheath);GO:0061025(membrane fusion);GO:0070044(synaptobrevin 2…	00562(Inositol phosphate metabolism);04310(Wnt signaling pathway);04371(Apelin signaling pathway);04020(Calcium signaling pathway);04070(Phosphatidylinositol signaling system);04540(Gap junction);04621(NOD-like receptor signaling pathway);04912(GnRH signaling pathway);04916(Melanogenesis);04261(Adrenergic signaling in cardiomyocytes);04270(Vascular smooth muscle contraction);04933(AGE-RAGE signal…	EC:3.1.4.11
circRNA14397	0	0	0	1.83446	13.6115	0	0	0	0	8	76	0	-inf	down	0.00265508	0.594216	yes	NC_037545.1	11285142	11288862	-	3	circRNA	rna-XM_025278234.1	ADAM32	NC_037545.1:11279047-11285142|NC_037545.1:11288862-11297405	LOW QUALITY PROTEIN: disintegrin and metalloproteinase domain-containing protein 32 [Bubalus bubalis]	GO:0004222(metalloendopeptidase activity);GO:0006508(proteolysis);GO:0008270(zinc ion binding);GO:0016021(integral component of membrane)	NA	NA
circRNA37068	11.2888	2.31383	2.40764	0	0	0	58	11	14	0	0	0	inf	up	0.00268528	0.594216	yes	NC_037567.1	17326006	17341978	-	7	circRNA	rna-XM_025274347.1	BLNK	NC_037567.1:17322365-17326005|NC_037567.1:17341978-17350261	B-cell linker protein isoform X3 [Bubalus bubalis]	GO:0005068(transmembrane receptor protein tyrosine kinase adaptor activity);GO:0005070(SH3/SH2 adaptor activity);GO:0005737(cytoplasm);GO:0006955(immune response);GO:0007169(transmembrane receptor protein tyrosine kinase signaling pathway);GO:0009967(positive regulation of signal transduction);GO:0035556(intracellular signal transduction)	04064(NF-kappa B signaling pathway);04662(B cell receptor signaling pathway);04380(Osteoclast differentiation);05340(Primary immunodeficiency)	NA
circRNA37176	3.50342	2.10348	8.42672	0	0	0	18	10	49	0	0	0	inf	up	0.00270288	0.594216	yes	NC_037551.1	20380376	20390559	-	5	circRNA	rna-XM_025289831.1	ENOPH1	NC_037551.1:20390559-20417270	enolase-phosphatase E1 isoform X1 [Bubalus bubalis]	GO:0000287(magnesium ion binding);GO:0005634(nucleus);GO:0005737(cytoplasm);GO:0016311(dephosphorylation);GO:0019509(L-methionine salvage from methylthioadenosine);GO:0043874(acireductone synthase activity);GO:0070062(extracellular exosome)	00270(Cysteine and methionine metabolism)	EC:3.1.3.77
circRNA7932	0	0.210348	0	0.458614	18.2681	0.368205	0	1	0	2	102	2	-6.50426	down	0.00280407	0.610908	yes	NC_037546.1	57696492	57701257	+	3	circRNA	rna-XM_006047421.2	MAP3K2	NC_037546.1:57694798-57696491|NC_037546.1:57701257-57707253	LOW QUALITY PROTEIN: mitogen-activated protein kinase kinase kinase 2 [Bubalus bubalis]	GO:0005524(ATP binding);GO:0005654(nucleoplasm);GO:0005737(cytoplasm);GO:0019901(protein kinase binding);GO:0023014(signal transduction by protein phosphorylation);GO:0045893(positive regulation of transcription, DNA-templated);GO:0071260(cellular response to mechanical stimulus)	04010(MAPK signaling pathway);04540(Gap junction);04912(GnRH signaling pathway)	EC:2.7.11.25
circRNA7099	0	0.841392	0	1.37584	42.4464	0.552308	0	4	0	6	237	3	-5.72081	down	0.00283465	0.612057	yes	NC_037551.1	49036998	49037392	-	1	circRNA	rna-XR_327470.2	LOC102393808	NC_037551.1:49036305-49036997|NC_037551.1:49037392-49041843	NA	NA	NA	NA
ciRNA2476	0	0	0	0	2.68648	24.3015	0	0	0	0	15	132	-inf	down	0.00296898	0.635387	yes	NC_037550.1	6464694	6475996	-	1	ciRNA	rna-XM_006076008.2	HSD17B7	NC_037550.1:6464693-6475996	mariner transposase [Homo sapiens]	GO:0000253(3-keto sterol reductase activity);GO:0005783(endoplasmic reticulum);GO:0006695(cholesterol biosynthetic process);GO:0016021(integral component of membrane);GO:0055114(oxidation-reduction process);GO:0000014(single-stranded DNA endodeoxyribonuclease activity);GO:0000729(DNA double-strand break processing);GO:0000737(DNA catabolic process, endonucleolytic);GO:0000793(condensed chromosome…	00100(Steroid biosynthesis);00140(Steroid hormone biosynthesis);04913(Ovarian Steroidogenesis);00310(Lysine degradation)	EC:1.1.1.270
circRNA5871	0	0	0	24.9945	0	5.89128	0	0	0	109	0	32	-inf	down	0.00322889	0.68495	yes	NC_037555.1	21975949	21976153	-	1	circRNA	rna-XM_006056146.2	SUSD6	NC_037555.1:21934159-21975948|NC_037555.1:21976153-21976427	sushi domain-containing protein 6 isoform X2 [Bubalus bubalis]	GO:0006974(cellular response to DNA damage stimulus);GO:0008219(cell death);GO:0016021(integral component of membrane)	NA	NA
circRNA457	0	1.26209	0	4.81545	44.5956	0.368205	0	6	0	21	249	2	-5.30166	down	0.0033112	0.687776	yes	NW_020228829.1	94729	110708	+	3	circRNA	rna-XM_025277514.1	LOC102412250	NW_020228829.1:81537-94728|NW_020228829.1:110708-116832	multidrug resistance-associated protein 4-like, partial [Bubalus bubalis]	GO:0005524(ATP binding);GO:0016021(integral component of membrane);GO:0042626(ATPase activity, coupled to transmembrane movement of substances);GO:0055085(transmembrane transport)	02010(ABC transporters);04024(cAMP signaling pathway);04976(Bile secretion);01523(Antifolate resistance)	NA
circRNA37540	14.0137	0	12.5541	0	0	0	72	0	73	0	0	0	inf	up	0.00331685	0.687776	yes	NC_037555.1	20650159	20650928	-	2	circRNA	rna-XM_025295270.1	PCNX1	NC_037555.1:20647666-20650158|NC_037555.1:20650928-20660698	pecanex-like protein 1 isoform X5 [Bubalus bubalis]	GO:0016021(integral component of membrane)	NA	NA
circRNA36592	6.42294	5.46905	2.40764	0	0	0	33	26	14	0	0	0	inf	up	0.00336603	0.687776	yes	NC_037569.1	141623612	141626671	+	3	circRNA	rna-XM_006041859.2	GAB3	NC_037569.1:141589887-141623611|NC_037569.1:141626671-141628085	GRB2-associated-binding protein 3 isoform X2 [Bubalus bubalis]	GO:0030225(macrophage differentiation)	04014(Ras signaling pathway);04072(Phospholipase D signaling pathway);04071(Sphingolipid signaling pathway);04664(Fc epsilon RI signaling pathway);04666(Fc gamma R-mediated phagocytosis);04380(Osteoclast differentiation);05220(Chronic myeloid leukemia)	NA
circRNA39722	0	34.4971	3.9554	0	0	0	0	164	23	0	0	0	inf	up	0.00337199	0.687776	yes	NC_037548.1	48854661	48857073	-	3	circRNA	rna-XM_006069555.2	FBXO7	NC_037548.1:48852869-48854660|NC_037548.1:48857073-48859277	F-box only protein 7 isoform X2 [Bubalus bubalis]	GO:0000151(ubiquitin ligase complex);GO:0000422(autophagy of mitochondrion);GO:0005634(nucleus);GO:0005739(mitochondrion);GO:0005829(cytosol);GO:0006626(protein targeting to mitochondrion);GO:0016567(protein ubiquitination);GO:0019901(protein kinase binding);GO:0031647(regulation of protein stability);GO:0045620(negative regulation of lymphocyte differentiation);GO:0045736(negative regulation of …	NA	NA
circRNA19785	0	0	0	0	11.2832	2.02513	0	0	0	0	63	11	-inf	down	0.00338442	0.687776	yes	NC_037561.1	58060478	58067501	-	1	intergenic	intergenic_circRNA	intergenic_circRNA	NC_037561.1:58060477-58067501	NA	NA	NA	NA
circRNA14791	0	0	0	13.9877	4.83567	0	0	0	0	61	27	0	-inf	down	0.00344147	0.693541	yes	NC_037557.1	15444197	15606174	-	1	intergenic	intergenic_circRNA	intergenic_circRNA	NC_037557.1:15444196-15606174	NA	NA	NA	NA
circRNA13765	0	0	0	1.14653	12.716	0	0	0	0	5	71	0	-inf	down	0.00350937	0.701381	yes	NC_037560.1	19426257	19431952	+	2	circRNA	rna-XM_006062373.2	APIP	NC_037560.1:19414481-19426256|NC_037560.1:19431952-19434652	methylthioribulose-1-phosphate dehydratase isoform X3 [Bubalus bubalis]	GO:0005737(cytoplasm);GO:0006915(apoptotic process);GO:0008270(zinc ion binding);GO:0019284(L-methionine salvage from S-adenosylmethionine);GO:0019509(L-methionine salvage from methylthioadenosine);GO:0042802(identical protein binding);GO:0043066(negative regulation of apoptotic process);GO:0046570(methylthioribulose 1-phosphate dehydratase activity);GO:0070372(regulation of ERK1 and ERK2 cascade)	00270(Cysteine and methionine metabolism)	EC:4.2.1.109
circRNA37561	18.4903	0	8.42672	0	0	0	95	0	49	0	0	0	inf	up	0.00359189	0.71199	yes	NC_037553.1	48869839	48873119	+	3	circRNA	rna-XM_025292390.1	TNIP1	NC_037553.1:48868614-48869838|NC_037553.1:48873119-48876055	TNFAIP3-interacting protein 1 isoform X5 [Bubalus bubalis]	GO:0002755(MyD88-dependent toll-like receptor signaling pathway);GO:0004843(thiol-dependent ubiquitin-specific protease activity);GO:0005654(nucleoplasm);GO:0005737(cytoplasm);GO:0006508(proteolysis);GO:0007159(leukocyte cell-cell adhesion);GO:0009101(glycoprotein biosynthetic process);GO:0043124(negative regulation of I-kappaB kinase/NF-kappaB signaling);GO:0050727(regulation of inflammatory res…	NA	NA
circRNA33434	12.6512	0	12.2102	0	0	0	65	0	71	0	0	0	inf	up	0.00368555	0.719567	yes	NC_037565.1	54312100	54323834	+	2	circRNA	rna-XM_006077487.2	ZDHHC3	NC_037565.1:54291314-54312099|NC_037565.1:54323834-54330158	palmitoyltransferase ZDHHC3 isoform X6 [Bubalus bubalis]	GO:0008270(zinc ion binding);GO:0016021(integral component of membrane);GO:0019706(protein-cysteine S-palmitoyltransferase activity);GO:0005794(Golgi apparatus);GO:0006605(protein targeting);GO:0018345(protein palmitoylation)	NA	NA
circRNA32666	1.55708	2.31383	9.63054	0	0	0	8	11	56	0	0	0	inf	up	0.00368963	0.719567	yes	NC_037548.1	76517149	76533326	+	2	circRNA	rna-XR_003108863.1	RAB3IP	NC_037548.1:76516300-76517148|NC_037548.1:76533326-76540067	Rab-3A-interacting protein, partial [Bos mutus]	GO:0005515(protein binding);GO:0005634(nucleus);GO:0005813(centrosome);GO:0005829(cytosol);GO:0005856(cytoskeleton);GO:0006612(protein targeting to membrane);GO:0006893(Golgi to plasma membrane transport);GO:0017112(Rab guanyl-nucleotide exchange factor activity);GO:0030027(lamellipodium);GO:0033365(protein localization to organelle);GO:0036064(ciliary basal body);GO:0043547(positive regulation o…	NA	NA
circRNA18164	0	0	0	0	12.1787	1.10462	0	0	0	0	68	6	-inf	down	0.00377088	0.72953	yes	NC_037560.1	52722879	52723337	-	2	circRNA	rna-XM_006044879.2	SORL1	NC_037560.1:52720361-52722878|NC_037560.1:52723337-52724536	LOW QUALITY PROTEIN: sortilin-related receptor [Bubalus bubalis]	GO:0001540(amyloid-beta binding);GO:0005615(extracellular space);GO:0005641(nuclear envelope lumen);GO:0005769(early endosome);GO:0005783(endoplasmic reticulum);GO:0005802(trans-Golgi network);GO:0006622(protein targeting to lysosome);GO:0006892(post-Golgi vesicle-mediated transport);GO:0014910(regulation of smooth muscle cell migration);GO:0016021(integral component of membrane);GO:0030169(low-d…	04142(Lysosome)	NA
circRNA13509	0	0	0	11.236	5.01477	0	0	0	0	49	28	0	-inf	down	0.00385804	0.737026	yes	NC_037546.1	168077223	168118289	+	4	circRNA	rna-XM_025262258.1	RHBDD1	NC_037546.1:168059955-168077222|NC_037546.1:168118289-168128045	rhomboid-related protein 4 isoform X3 [Bubalus bubalis]	GO:0004252(serine-type endopeptidase activity);GO:0010954(positive regulation of protein processing);GO:0030176(integral component of endoplasmic reticulum membrane);GO:0031293(membrane protein intracellular domain proteolysis);GO:0034620(cellular response to unfolded protein);GO:0034644(cellular response to UV);GO:0043066(negative regulation of apoptotic process);GO:0043687(post-translational pr…	NA	NA
circRNA34909	0.778538	3.57592	9.80252	0	0	0	4	17	57	0	0	0	inf	up	0.003879	0.737026	yes	NC_037566.1	547702	571569	+	7	circRNA	rna-XM_025273632.1	KDSR	NC_037566.1:541884-547701|NC_037566.1:571569-575248	3-ketodihydrosphingosine reductase isoform X2 [Bubalus bubalis]	GO:0005789(endoplasmic reticulum membrane);GO:0006665(sphingolipid metabolic process);GO:0016021(integral component of membrane);GO:0047560(3-dehydrosphinganine reductase activity);GO:0055114(oxidation-reduction process)	00600(Sphingolipid metabolism)	EC:1.1.1.102
circRNA38323	6.42294	3.36557	3.43948	0	0	0	33	16	20	0	0	0	inf	up	0.00392928	0.737026	yes	NC_037547.1	125479805	125484230	+	2	circRNA	rna-XM_025281761.1	TDRD7	NC_037547.1:125476646-125479804|NC_037547.1:125484230-125492515	tudor domain-containing protein 7 isoform X2 [Bubalus bubalis]	GO:0002089(lens morphogenesis in camera-type eye);GO:0003729(mRNA binding);GO:0005737(cytoplasm);GO:0007283(spermatogenesis);GO:0010608(posttranscriptional regulation of gene expression);GO:0035770(ribonucleoprotein granule);GO:0070306(lens fiber cell differentiation)	NA	NA
circRNA26585	2.14098	14.7244	3.43948	0	0	0.184103	11	70	20	0	0	1	6.78517	up	0.00393154	0.737026	yes	NC_037561.1	11034477	11037546	-	4	circRNA	rna-XM_025267534.1	HECTD4	NC_037561.1:11032950-11034476|NC_037561.1:11037546-11039856	LOW QUALITY PROTEIN: probable E3 ubiquitin-protein ligase HECTD4 [Bubalus bubalis]	GO:0004842(ubiquitin-protein transferase activity);GO:0016567(protein ubiquitination);GO:0016874(ligase activity)	NA	NA
circRNA7176	0	0	0.343948	0.687921	29.1931	0.184103	0	0	2	3	163	1	-6.44976	down	0.00402518	0.744658	yes	NC_037551.1	60028192	60036574	-	2	circRNA	rna-XM_006055896.2	TBC1D1	NC_037551.1:60022476-60028191|NC_037551.1:60036574-60073865	LOW QUALITY PROTEIN: TBC1 domain family member 1 [Bubalus bubalis]	GO:0005096(GTPase activator activity);GO:0005622(intracellular);GO:0006886(intracellular protein transport);GO:0012505(endomembrane system);GO:0017137(Rab GTPase binding);GO:0031338(regulation of vesicle fusion);GO:0090630(activation of GTPase activity)	04152(AMPK signaling pathway)	NA
ciRNA4445	14.9869	0	8.77067	0	0	0	77	0	51	0	0	0	inf	up	0.00403383	0.744658	yes	NC_037550.1	19916202	19916338	-	1	ciRNA	rna-XM_006058100.2	TARS2	NC_037550.1:19916125-19916338	threonine--tRNA ligase, mitochondrial isoform X9 [Bubalus bubalis]	GO:0003723(RNA binding);GO:0004829(threonine-tRNA ligase activity);GO:0005524(ATP binding);GO:0005739(mitochondrion);GO:0070159(mitochondrial threonyl-tRNA aminoacylation)	00970(Aminoacyl-tRNA biosynthesis)	EC:6.1.1.3
circRNA6487	0	1.26209	0.687896	3.4396	42.4464	0.736411	0	6	4	15	237	4	-4.57949	down	0.00414791	0.756458	yes	NC_037557.1	17726133	17734293	-	4	circRNA	rna-XM_025263114.1	LOC102413663	NC_037557.1:17723134-17726132|NC_037557.1:17734293-17743381	LOW QUALITY PROTEIN: multidrug resistance-associated protein 4-like [Bubalus bubalis]	GO:0005524(ATP binding);GO:0016021(integral component of membrane);GO:0042626(ATPase activity, coupled to transmembrane movement of substances);GO:0055085(transmembrane transport)	02010(ABC transporters);04024(cAMP signaling pathway);04976(Bile secretion);01523(Antifolate resistance)	NA
circRNA2083	0	0	0	12.3826	0	10.678	0	0	0	54	0	58	-inf	down	0.00416031	0.756458	yes	NC_037550.1	82272127	82273249	+	2	circRNA	rna-XM_025288575.1	DOCK7	NC_037550.1:82271337-82272126|NC_037550.1:82273249-82276929	dedicator of cytokinesis protein 7 isoform X7 [Bubalus bubalis]	GO:0000226(microtubule cytoskeleton organization);GO:0005085(guanyl-nucleotide exchange factor activity);GO:0005925(focal adhesion);GO:0007264(small GTPase mediated signal transduction);GO:0007409(axonogenesis);GO:0008180(COP9 signalosome);GO:0022027(interkinetic nuclear migration);GO:0030424(axon);GO:0030426(growth cone);GO:0031175(neuron projection development);GO:0033138(positive regulation of…	NA	NA
ciRNA2585	0	0	0	0	12.3578	0.736411	0	0	0	0	69	4	-inf	down	0.00423044	0.763468	yes	NC_037560.1	19188035	19190010	-	1	ciRNA	rna-XM_025266235.1	CD44	NC_037560.1:19188034-19190010	CD44 antigen isoform X9 [Bubalus bubalis]	GO:0004415(hyalurononglucosaminidase activity);GO:0004896(cytokine receptor activity);GO:0005540(hyaluronic acid binding);GO:0005794(Golgi apparatus);GO:0005886(plasma membrane);GO:0005925(focal adhesion);GO:0009986(cell surface);GO:0016021(integral component of membrane);GO:0019221(cytokine-mediated signaling pathway);GO:0030214(hyaluronan catabolic process);GO:0033138(positive regulation of pep…	04512(ECM-receptor interaction);04640(Hematopoietic cell lineage);05206(MicroRNAs in cancer);05205(Proteoglycans in cancer);05169(Epstein-Barr virus infection)	NA
circRNA11043	0	0	0	6.6499	0	16.7533	0	0	0	29	0	91	-inf	down	0.00428426	0.767158	yes	NC_037549.1	4421371	4438560	+	3	circRNA	rna-XM_025285316.1	DENND1B	NC_037549.1:4414676-4421370|NC_037549.1:4438560-4450473	DENN domain-containing protein 1B isoform X9 [Bubalus bubalis]	GO:0005829(cytosol);GO:0015031(protein transport);GO:0017112(Rab guanyl-nucleotide exchange factor activity);GO:0030136(clathrin-coated vesicle);GO:0032456(endocytic recycling);GO:0035745(T-helper 2 cell cytokine production);GO:0043547(positive regulation of GTPase activity);GO:0050776(regulation of immune response);GO:0050852(T cell receptor signaling pathway)	NA	NA
ciRNA5445	10.5103	2.52418	1.71974	0	0	0	54	12	10	0	0	0	inf	up	0.00431831	0.767158	yes	NC_037546.1	188401408	188401655	-	1	ciRNA	rna-XM_025278862.1	CROCC	NC_037546.1:188401407-188401655	LOW QUALITY PROTEIN: rootletin [Bubalus bubalis]	GO:0001917(photoreceptor inner segment);GO:0003779(actin binding);GO:0005198(structural molecule activity);GO:0005814(centriole);GO:0005886(plasma membrane);GO:0010457(centriole-centriole cohesion);GO:0010669(epithelial structure maintenance);GO:0015629(actin cytoskeleton);GO:0019894(kinesin binding);GO:0032053(ciliary basal body organization);GO:0033365(protein localization to organelle);GO:0035…	NA	NA
circRNA34105	10.7049	1.89313	2.06369	0	0	0	55	9	12	0	0	0	inf	up	0.00436406	0.767158	yes	NC_037557.1	59302364	59312441	-	3	circRNA	rna-XM_006078575.2	SLC46A3	NC_037557.1:59297523-59302363|NC_037557.1:59312441-59312889	solute carrier family 46 member 3 isoform X1 [Bubalus bubalis]	GO:0016021(integral component of membrane);GO:0055085(transmembrane transport)	NA	NA
circRNA19401	0	0	0.515922	0	25.7902	17.858	0	0	3	0	144	97	-6.40263	down	0.00439279	0.767158	yes	NC_037554.1	23882773	23912157	+	2	circRNA	rna-XM_025294462.1	HIVEP2	NC_037554.1:23834823-23882772|NC_037554.1:23912157-23954482	transcription factor HIVEP2 [Bubalus bubalis]	GO:0003700(DNA binding transcription factor activity);GO:0005634(nucleus);GO:0005654(nucleoplasm);GO:0006355(regulation of transcription, DNA-templated);GO:0006366(transcription by RNA polymerase II);GO:0007165(signal transduction);GO:0007275(multicellular organism development);GO:0043565(sequence-specific DNA binding);GO:0044212(transcription regulatory region DNA binding);GO:0046872(metal ion b…	NA	NA
circRNA1556	0	0.210348	0.171974	0.229307	23.2828	0.184103	0	1	1	1	130	1	-5.95373	down	0.00450182	0.767158	yes	NC_037553.1	92657499	92657705	+	1	circRNA	rna-XR_003111496.1	SAFB	NC_037553.1:92657418-92657498|NC_037553.1:92657705-92658525	scaffold attachment factor B1 isoform X7 [Bubalus bubalis]	GO:0000166(nucleotide binding);GO:0003676(nucleic acid binding);GO:0005515(protein binding)	NA	NA
circRNA8975	0	0	0	0.229307	15.0443	0	0	0	0	1	84	0	-inf	down	0.00451835	0.767158	yes	NC_037564.1	35622479	35622799	+	2	circRNA	rna-XM_025271473.1	CLK3	NC_037564.1:35621256-35622478|NC_037564.1:35622799-35623040	dual specificity protein kinase CLK3 isoform X1 [Pteropus alecto]	GO:0001669(acrosomal vesicle);GO:0004674(protein serine/threonine kinase activity);GO:0004712(protein serine/threonine/tyrosine kinase activity);GO:0004713(protein tyrosine kinase activity);GO:0005515(protein binding);GO:0005524(ATP binding);GO:0005634(nucleus);GO:0005654(nucleoplasm);GO:0006468(protein phosphorylation);GO:0016020(membrane);GO:0016607(nuclear speck);GO:0018108(peptidyl-tyrosine p…	NA	NA
ciRNA568	0	0	0	2.06376	1.61189	6.25949	0	0	0	9	9	34	-inf	down	0.00452002	0.767158	yes	NC_037548.1	41804398	41807730	-	1	ciRNA	rna-XM_025283471.1	DENND5B	NC_037548.1:41804397-41807730	DENN domain-containing protein 5B isoform X7 [Bubalus bubalis]	GO:0005262(calcium channel activity);GO:0016020(membrane);GO:0050982(detection of mechanical stimulus);GO:0070588(calcium ion transmembrane transport)	NA	NA
ciRNA595	0	0	0	10.3188	0.716395	2.02513	0	0	0	45	4	11	-inf	down	0.00465016	0.767158	yes	NC_037557.1	16090346	16090492	-	1	ciRNA	rna-XM_025263101.1	LOC102389123	NC_037557.1:16090345-16090492	multidrug resistance-associated protein 4-like isoform X5 [Bubalus bubalis]	GO:0005524(ATP binding);GO:0016021(integral component of membrane);GO:0042626(ATPase activity, coupled to transmembrane movement of substances);GO:0055085(transmembrane transport)	02010(ABC transporters);04024(cAMP signaling pathway);04976(Bile secretion);01523(Antifolate resistance)	NA
circRNA18419	0	0	0.343948	0	29.9095	2.57744	0	0	2	0	167	14	-6.56153	down	0.00469312	0.767158	yes	NC_037569.1	36772020	36781289	+	4	circRNA	rna-XM_006066433.2	LOC102415288	NC_037569.1:36771228-36772019|NC_037569.1:36781289-36783980	cytochrome b-245 heavy chain [Bubalus bubalis]	GO:0005244(voltage-gated ion channel activity);GO:0005739(mitochondrion);GO:0005764(lysosome);GO:0006801(superoxide metabolic process);GO:0006811(ion transport);GO:0006954(inflammatory response);GO:0009055(electron transfer activity);GO:0016175(superoxide-generating NADPH oxidase activity);GO:0020037(heme binding);GO:0034765(regulation of ion transmembrane transport);GO:0042554(superoxide anion g…	04066(HIF-1 signaling pathway);04145(Phagosome);04216(Ferroptosis);04217(Necroptosis);04621(NOD-like receptor signaling pathway);04670(Leukocyte transendothelial migration);04933(AGE-RAGE signaling pathway in diabetic complications);05140(Leishmaniasis)	NA
circRNA5284	1.36244	0.631044	1.03184	2.29307	33.6706	2.57744	7	3	6	10	188	14	-3.67123	down	0.00473519	0.767158	yes	NC_037559.1	18127705	18132640	-	5	circRNA	rna-XM_006055231.2	RNF19A	NC_037559.1:18122476-18127704|NC_037559.1:18132640-18134099	LOW QUALITY PROTEIN: E3 ubiquitin-protein ligase RNF19A [Bubalus bubalis]	GO:0000151(ubiquitin ligase complex);GO:0000209(protein polyubiquitination);GO:0005737(cytoplasm);GO:0005813(centrosome);GO:0008270(zinc ion binding);GO:0016021(integral component of membrane);GO:0031624(ubiquitin conjugating enzyme binding);GO:0032436(positive regulation of proteasomal ubiquitin-dependent protein catabolic process);GO:0061630(ubiquitin protein ligase activity)	NA	NA
circRNA1351	2.91952	2.52418	0.85987	2.06376	80.2363	3.31385	15	12	5	9	448	18	-3.76361	down	0.00480245	0.767158	yes	NC_037553.1	51377640	51378805	-	2	circRNA	rna-XM_025292459.1	FBXO38	NC_037553.1:51370889-51377639|NC_037553.1:51378805-51381678	F-box only protein 38 isoform X8 [Bubalus bubalis]	GO:0005634(nucleus);GO:0005737(cytoplasm);GO:0010976(positive regulation of neuron projection development)	NA	NA
circRNA15604	0	0.420696	0	0	19.5218	1.28872	0	2	0	0	109	7	-5.62839	down	0.00481265	0.767158	yes	NC_037556.1	5927552	5961600	-	3	circRNA	rna-XM_006071934.2	TBC1D8	NC_037556.1:5921480-5927551|NC_037556.1:5961600-6011675	LOW QUALITY PROTEIN: TBC1 domain family member 8 [Bubalus bubalis]	GO:0005096(GTPase activator activity);GO:0005509(calcium ion binding);GO:0005622(intracellular);GO:0006886(intracellular protein transport);GO:0012505(endomembrane system);GO:0017137(Rab GTPase binding);GO:0031338(regulation of vesicle fusion);GO:0090630(activation of GTPase activity)	NA	NA
circRNA41228	0	15.5658	8.08278	0	0	0	0	74	47	0	0	0	inf	up	0.00482422	0.767158	yes	NC_037557.1	20298335	20317253	-	4	circRNA	rna-XM_025262679.1	LOC102411048	NC_037557.1:20275544-20298334|NC_037557.1:20317253-20326871	multidrug resistance-associated protein 4-like isoform X2 [Bubalus bubalis]	GO:0005524(ATP binding);GO:0016021(integral component of membrane);GO:0042626(ATPase activity, coupled to transmembrane movement of substances);GO:0055085(transmembrane transport);GO:0002576(platelet degranulation);GO:0005886(plasma membrane);GO:0008150(biological_process);GO:0015662(ATPase activity, coupled to transmembrane movement of ions, phosphorylative mechanism);GO:0016020(membrane);GO:001…	02010(ABC transporters);04024(cAMP signaling pathway);04976(Bile secretion);01523(Antifolate resistance)	NA
circRNA5419	0	0	0	16.9687	0	5.70718	0	0	0	74	0	31	-inf	down	0.00483618	0.767158	yes	NC_037559.1	59175836	59177643	-	2	circRNA	rna-XM_025265391.1	LYN	NC_037559.1:59173684-59175835|NC_037559.1:59177643-59181328	tyrosine-protein kinase Lyn isoform X2 [Bos taurus]	GO:0001782(B cell homeostasis);GO:0002431(Fc receptor mediated stimulatory signaling pathway);GO:0002513(tolerance induction to self antigen);GO:0002576(platelet degranulation);GO:0002762(negative regulation of myeloid leukocyte differentiation);GO:0002774(Fc receptor mediated inhibitory signaling pathway);GO:0002902(regulation of B cell apoptotic process);GO:0004715(non-membrane spanning protein…	04064(NF-kappa B signaling pathway);04611(Platelet activation);04662(B cell receptor signaling pathway);04664(Fc epsilon RI signaling pathway);04666(Fc gamma R-mediated phagocytosis);04062(Chemokine signaling pathway);04730(Long-term depression);05203(Viral carcinogenesis);05167(Kaposi sarcoma-associated herpesvirus infection);05169(Epstein-Barr virus infection)	EC:2.7.10.2
circRNA4274	3.11415	0	0	6.19129	70.744	12.3349	16	0	0	27	395	67	-4.84127	down	0.00484349	0.767158	yes	NC_037545.1	90560111	90566656	-	3	circRNA	rna-XM_025282999.1	IMPG2	NC_037545.1:90553967-90560110|NC_037545.1:90566656-90578177	interphotoreceptor matrix proteoglycan 2 isoform X5 [Bubalus bubalis]	GO:0005201(extracellular matrix structural constituent);GO:0005540(hyaluronic acid binding);GO:0007601(visual perception);GO:0008201(heparin binding);GO:0016021(integral component of membrane);GO:0033165(interphotoreceptor matrix);GO:0043235(receptor complex)	NA	NA
circRNA9073	0	1.89313	1.20382	6.6499	48.3567	1.84103	0	9	7	29	270	10	-4.19818	down	0.0048623	0.767158	yes	NC_037564.1	49323920	49326505	+	3	circRNA	rna-XM_025271235.1	LOC112577703	NC_037564.1:49318653-49323919|NC_037564.1:49326505-49330924	hypothetical protein Celaphus_00015192, partial [Cervus elaphus hippelaphus]	GO:0016021(integral component of membrane)	00330(Arginine and proline metabolism)	EC:1.5.1.2
circRNA16680	0	0	0	0	10.7459	0.920513	0	0	0	0	60	5	-inf	down	0.00488298	0.767158	yes	NC_037545.1	111819528	111821867	+	2	circRNA	rna-XM_025285178.1	PARP14	NC_037545.1:111816260-111819527|NC_037545.1:111821867-111822149	poly [ADP-ribose] polymerase 14 [Bubalus bubalis]	GO:0000166(nucleotide binding);GO:0003950(NAD+ ADP-ribosyltransferase activity);GO:0005737(cytoplasm);GO:0016020(membrane)	NA	NA
circRNA38342	12.6512	0	8.42672	0	0	0	65	0	49	0	0	0	inf	up	0.00489213	0.767158	yes	NC_037548.1	124151060	124166880	+	3	circRNA	rna-XM_025284501.1	DISC1	NC_037548.1:124125172-124151059|NC_037548.1:124166880-124291175	disrupted in schizophrenia 1 protein isoform X5 [Bubalus bubalis]	GO:0000226(microtubule cytoskeleton organization);GO:0001764(neuron migration);GO:0001954(positive regulation of cell-matrix adhesion);GO:0002052(positive regulation of neuroblast proliferation);GO:0005515(protein binding);GO:0005634(nucleus);GO:0005739(mitochondrion);GO:0005783(endoplasmic reticulum);GO:0005813(centrosome);GO:0005871(kinesin complex);GO:0005874(microtubule);GO:0008021(synaptic v…	NA	NA
circRNA20004	0	0	0	0	10.2086	1.10462	0	0	0	0	57	6	-inf	down	0.00491043	0.767158	yes	NC_037548.1	128427227	128445761	-	5	circRNA	rna-XM_025284546.1	ERO1B	NC_037548.1:128415740-128427226|NC_037548.1:128445761-128460933	ERO1-like protein beta isoform X2 [Bubalus bubalis]	GO:0003756(protein disulfide isomerase activity);GO:0005783(endoplasmic reticulum);GO:0016671(oxidoreductase activity, acting on a sulfur group of donors, disulfide as acceptor);GO:0055114(oxidation-reduction process)	04141(Protein processing in endoplasmic reticulum)	NA
circRNA34989	4.67123	3.57592	3.9554	0	0	0	24	17	23	0	0	0	inf	up	0.00491151	0.767158	yes	NC_037566.1	29899658	29911863	+	4	circRNA	rna-XM_006041826.2	IMPACT	NC_037566.1:29898556-29899657|NC_037566.1:29911863-29913853	protein IMPACT isoform X3 [Bubalus bubalis]	GO:0000122(negative regulation of transcription by RNA polymerase II);GO:0001933(negative regulation of protein phosphorylation);GO:0003779(actin binding);GO:0005737(cytoplasm);GO:0005844(polysome);GO:0031333(negative regulation of protein complex assembly);GO:0031953(negative regulation of protein autophosphorylation);GO:0034198(cellular response to amino acid starvation);GO:0042149(cellular res…	NA	NA
circRNA34731	4.86586	3.57592	3.78343	0	0	0	25	17	22	0	0	0	inf	up	0.0049328	0.767158	yes	NC_037546.1	124463505	124491228	+	8	circRNA	rna-XM_006057175.2	PTPN4	NC_037546.1:124414434-124463504|NC_037546.1:124491228-124504985	tyrosine-protein phosphatase non-receptor type 4 isoform X3 [Bubalus bubalis]	GO:0004726(non-membrane spanning protein tyrosine phosphatase activity);GO:0005737(cytoplasm);GO:0005856(cytoskeleton);GO:0008092(cytoskeletal protein binding);GO:0009898(cytoplasmic side of plasma membrane);GO:0035335(peptidyl-tyrosine dephosphorylation)	NA	NA
ciRNA5283	7.78538	3.15522	2.23566	0	0	0	40	15	13	0	0	0	inf	up	0.00494879	0.767158	yes	NC_037566.1	8452714	8460441	-	1	ciRNA	rna-XM_025273706.1	C22H18orf54	NC_037566.1:8452713-8460441	lung adenoma susceptibility protein 2 isoform X3 [Bubalus bubalis]	GO:0005576(extracellular region);GO:0008285(negative regulation of cell proliferation)	NA	NA
circRNA34417	4.47659	6.73114	2.06369	0	0	0	23	32	12	0	0	0	inf	up	0.00507694	0.778692	yes	NC_037562.1	5187580	5193786	+	2	circRNA	rna-XM_006074054.2	WWOX	NC_037562.1:5158659-5187579|NC_037562.1:5193786-5832729	WW domain-containing oxidoreductase isoform X4 [Bubalus bubalis]	GO:0001649(osteoblast differentiation);GO:0005739(mitochondrion);GO:0005794(Golgi apparatus);GO:0005829(cytosol);GO:0005886(plasma membrane);GO:0005902(microvillus);GO:0019899(enzyme binding);GO:0030178(negative regulation of Wnt signaling pathway);GO:0045944(positive regulation of transcription by RNA polymerase II);GO:0048705(skeletal system morphogenesis);GO:0071560(cellular response to transf…	NA	NA
circRNA6470	0	0	0	6.87921	0.537296	4.78667	0	0	0	30	3	26	-inf	down	0.00508759	0.778692	yes	NC_037557.1	17026038	17027752	+	2	circRNA	rna-XM_025263135.1	LOC102414221	NC_037557.1:17020607-17026037|NC_037557.1:17027752-17040585	LOW QUALITY PROTEIN: multidrug resistance-associated protein 4-like [Bos taurus]	GO:0005524(ATP binding);GO:0016021(integral component of membrane);GO:0042626(ATPase activity, coupled to transmembrane movement of substances);GO:0055085(transmembrane transport)	02010(ABC transporters);04024(cAMP signaling pathway);04976(Bile secretion);01523(Antifolate resistance)	NA
circRNA7716	0	2.52418	0	3.66891	74.8633	1.65692	0	12	0	16	418	9	-4.98952	down	0.00526778	0.8012	yes	NC_037546.1	12751331	12755846	-	2	circRNA	rna-XM_025266017.1	NUP153	NC_037546.1:12748214-12751330|NC_037546.1:12755846-12757502	LOW QUALITY PROTEIN: nuclear pore complex protein Nup153 [Bubalus bubalis]	GO:0005730(nucleolus);GO:0005737(cytoplasm);GO:0006913(nucleocytoplasmic transport);GO:0008270(zinc ion binding);GO:0017056(structural constituent of nuclear pore);GO:0031965(nuclear membrane);GO:0034399(nuclear periphery);GO:0042405(nuclear inclusion body);GO:0042802(identical protein binding);GO:0043495(protein membrane anchor);GO:0044615(nuclear pore nuclear basket);GO:0046832(negative regulat…	03013(RNA transport)	NA
ciRNA5459	9.53709	1.68278	2.40764	0	0	0	49	8	14	0	0	0	inf	up	0.00531989	0.804068	yes	NC_037562.1	2482217	2484642	-	1	ciRNA	rna-XM_006063342.2	LOC102393839	NC_037562.1:2482216-2484642	craniofacial development protein 2 [Bubalus bubalis]	GO:0005634(nucleus);GO:0005737(cytoplasm)	04144(Endocytosis)	NA
circRNA39813	0	7.36218	13.07	0	0	0	0	35	76	0	0	0	inf	up	0.00538026	0.806059	yes	NC_037548.1	89573257	89574907	-	6	circRNA	rna-XM_025284077.1	LMBR1L	NC_037548.1:89572291-89573256|NC_037548.1:89574907-89576105	protein LMBR1L isoform X3 [Bubalus bubalis]	GO:0016021(integral component of membrane)	NA	NA
circRNA37875	3.69806	9.67601	1.20382	0	0	0	19	46	7	0	0	0	inf	up	0.00542733	0.806059	yes	NC_037549.1	54035070	54035480	+	1	intergenic	intergenic_circRNA	intergenic_circRNA	NC_037549.1:54035069-54035480	NA	NA	NA	NA
circRNA34799	6.03367	2.10348	3.9554	0	0	0	31	10	23	0	0	0	inf	up	0.00545101	0.806059	yes	NC_037546.1	159591742	159598700	-	4	circRNA	rna-XM_025278248.1	USP37	NC_037546.1:159584397-159591741|NC_037546.1:159598700-159602083	ubiquitin carboxyl-terminal hydrolase 37 isoform X3 [Bubalus bubalis]	GO:0000082(G1/S transition of mitotic cell cycle);GO:0004197(cysteine-type endopeptidase activity);GO:0004843(thiol-dependent ubiquitin-specific protease activity);GO:0005634(nucleus);GO:0006511(ubiquitin-dependent protein catabolic process);GO:0019901(protein kinase binding);GO:0035871(protein K11-linked deubiquitination);GO:0051301(cell division);GO:0071108(protein K48-linked deubiquitination)	NA	NA
circRNA15632	0.583903	0	0	0	32.9542	1.47282	3	0	0	0	184	8	-5.88167	down	0.00551727	0.806059	yes	NC_037556.1	19380804	19387767	-	4	circRNA	rna-XM_006056843.2	HEATR5B	NC_037556.1:19378972-19380803|NC_037556.1:19387767-19389027	HEAT repeat-containing protein 5B isoform X2 [Bubalus bubalis]	GO:0016020(membrane);GO:0070062(extracellular exosome)	00280(Valine, leucine and isoleucine degradation);00350(Tyrosine metabolism);00380(Tryptophan metabolism);00750(Vitamin B6 metabolism);00760(Nicotinate and nicotinamide metabolism);00830(Retinol metabolism);00982(Drug metabolism - cytochrome P450)	EC:1.2.3.1
circRNA12192	0	0	0	13.5291	2.68648	0	0	0	0	59	15	0	-inf	down	0.00554671	0.806059	yes	NC_037552.1	104555034	104567903	+	5	circRNA	rna-XM_025291673.1	AGK	NC_037552.1:104548345-104555033|NC_037552.1:104567903-104579960	acylglycerol kinase, mitochondrial isoform X4 [Bubalus bubalis]	GO:0001729(ceramide kinase activity);GO:0005739(mitochondrion);GO:0016020(membrane);GO:0046513(ceramide biosynthetic process);GO:0046834(lipid phosphorylation)	00561(Glycerolipid metabolism)	EC:2.7.1.94
circRNA15456	0	0.420696	0	0	15.0443	2.02513	0	2	0	0	84	11	-5.34249	down	0.00555095	0.806059	yes	NC_037554.1	14766640	14773570	+	3	circRNA	rna-XM_025294350.1	SYNE1	NC_037554.1:14759157-14766639|NC_037554.1:14773570-14777433	LOW QUALITY PROTEIN: nesprin-1 [Bubalus bubalis]	GO:0005521(lamin binding);GO:0005654(nucleoplasm);GO:0005794(Golgi apparatus);GO:0007030(Golgi organization);GO:0016021(integral component of membrane);GO:0030017(sarcomere);GO:0031965(nuclear membrane);GO:0034993(meiotic nuclear membrane microtubule tethering complex);GO:0042692(muscle cell differentiation);GO:0042803(protein homodimerization activity);GO:0045211(postsynaptic membrane);GO:005101…	NA	NA
circRNA3557	0.389269	0	0.515922	2.29307	36.178	0	2	0	3	10	202	0	-5.40941	down	0.00557152	0.806059	yes	NC_037548.1	107667242	107668070	-	1	circRNA	rna-XM_025284387.1	TMTC2	NC_037548.1:107638946-107667241|NC_037548.1:107668070-107707066	transmembrane and TPR repeat-containing protein 2 isoform X5 [Bubalus bubalis]	GO:0003674(molecular_function);GO:0005575(cellular_component);GO:0005783(endoplasmic reticulum);GO:0005789(endoplasmic reticulum membrane);GO:0008150(biological_process);GO:0016021(integral component of membrane);GO:0055074(calcium ion homeostasis);GO:0005515(protein binding)	NA	NA
circRNA33540	7.00684	18.5106	0	0	0	0	36	88	0	0	0	0	inf	up	0.00559971	0.806059	yes	NC_037559.1	45913625	45918153	-	3	circRNA	rna-XM_006054185.2	TERF1	NC_037559.1:45910564-45913624|NC_037559.1:45918153-45922845	telomeric repeat-binding factor 1 isoform X2 [Bubalus bubalis]	GO:0000086(G2/M transition of mitotic cell cycle);GO:0000783(nuclear telomere cap complex);GO:0003691(double-stranded telomeric DNA binding);GO:0003720(telomerase activity);GO:0005730(nucleolus);GO:0005819(spindle);GO:0007004(telomere maintenance via telomerase);GO:0007094(mitotic spindle assembly checkpoint);GO:0008017(microtubule binding);GO:0008301(DNA binding, bending);GO:0031116(positive reg…	NA	NA
circRNA12663	0	0	0	2.06376	8.05945	0	0	0	0	9	45	0	-inf	down	0.0056524	0.808829	yes	NC_037552.1	113946656	113954417	-	5	circRNA	rna-XM_025291862.1	RHEB	NC_037552.1:113946358-113946655|NC_037552.1:113954417-113960946	GTP-binding protein Rheb precursor [Rattus norvegicus]	GO:0005525(GTP binding);GO:0005681(spliceosomal complex);GO:0007264(small GTPase mediated signal transduction);GO:0016020(membrane);GO:0019901(protein kinase binding);GO:0032008(positive regulation of TOR signaling);GO:0048714(positive regulation of oligodendrocyte differentiation);GO:0070062(extracellular exosome);GO:2000074(regulation of type B pancreatic cell development)	04072(Phospholipase D signaling pathway);04151(PI3K-Akt signaling pathway);04152(AMPK signaling pathway);04150(mTOR signaling pathway);04140(Autophagy - animal);04218(Cellular senescence);04910(Insulin signaling pathway);04919(Thyroid hormone signaling pathway);04211(Longevity regulating pathway - mammal);04714(Thermogenesis);05231(Choline metabolism in cancer);05163(Human cytomegalovirus infecti…	NA
circRNA10927	0	0	0	12.8412	0	7.18	0	0	0	56	0	39	-inf	down	0.00569583	0.810249	yes	NC_037552.1	103754512	103761290	-	5	circRNA	rna-XM_025291663.1	BRAF	NC_037552.1:103747536-103754511|NC_037552.1:103761290-103778285	serine/threonine-protein kinase B-raf isoform X7 [Bubalus bubalis]	GO:0002318(myeloid progenitor cell differentiation);GO:0004674(protein serine/threonine kinase activity);GO:0005509(calcium ion binding);GO:0005524(ATP binding);GO:0005739(mitochondrion);GO:0005886(plasma membrane);GO:0006468(protein phosphorylation);GO:0008542(visual learning);GO:0010628(positive regulation of gene expression);GO:0010764(negative regulation of fibroblast migration);GO:0030878(th…	04015(Rap1 signaling pathway);04010(MAPK signaling pathway);04012(ErbB signaling pathway);04068(FoxO signaling pathway);04024(cAMP signaling pathway);04150(mTOR signaling pathway);04510(Focal adhesion);04810(Regulation of actin cytoskeleton);04650(Natural killer cell mediated cytotoxicity);04062(Chemokine signaling pathway);04910(Insulin signaling pathway);04914(Progesterone-mediated oocyte matur…	EC:2.7.11.1
ciRNA5103	1.55708	7.36218	3.9554	0	0	0	8	35	23	0	0	0	inf	up	0.00573047	0.810409	yes	NC_037549.1	55181613	55184550	+	1	ciRNA	rna-XM_006057272.2	AIDA	NC_037549.1:55181612-55184550	PREDICTED: axin interactor, dorsalization-associated protein isoform X1 [Monodelphis domestica]	GO:0005515(protein binding);GO:0005575(cellular_component);GO:0005737(cytoplasm);GO:0009953(dorsal/ventral pattern formation);GO:0019904(protein domain specific binding);GO:0043496(regulation of protein homodimerization activity);GO:0043508(negative regulation of JUN kinase activity);GO:0046329(negative regulation of JNK cascade)	NA	NA
circRNA34651	28.0274	0	1.37579	0	0	0	144	0	8	0	0	0	inf	up	0.00579595	0.814904	yes	NC_037546.1	67567902	67589349	-	7	circRNA	rna-XM_006071950.2	ITGA4	NC_037546.1:67557570-67567901|NC_037546.1:67589349-67596414	PREDICTED: integrin alpha-4 isoform X2 [Ovis aries musimon]	GO:0003366(cell-matrix adhesion involved in ameboidal cell migration);GO:0005925(focal adhesion);GO:0007229(integrin-mediated signaling pathway);GO:0009986(cell surface);GO:0034113(heterotypic cell-cell adhesion);GO:0034446(substrate adhesion-dependent cell spreading);GO:0034669(integrin alpha4-beta7 complex);GO:0035987(endodermal cell differentiation);GO:0043113(receptor clustering);GO:0050839(c…	04151(PI3K-Akt signaling pathway);04512(ECM-receptor interaction);04514(Cell adhesion molecules (CAMs));04510(Focal adhesion);04810(Regulation of actin cytoskeleton);04640(Hematopoietic cell lineage);04670(Leukocyte transendothelial migration);04672(Intestinal immune network for IgA production);05410(Hypertrophic cardiomyopathy (HCM));05412(Arrhythmogenic right ventricular cardiomyopathy (ARVC));…	NA
circRNA1231	1.55708	0	0	2.52238	23.9992	4.97077	8	0	0	11	134	27	-4.33809	down	0.00585844	0.816367	yes	NC_037553.1	14328436	14328922	-	2	circRNA	rna-XM_006064451.2	ERAP2	NC_037553.1:14325567-14328435|NC_037553.1:14328922-14329984	endoplasmic reticulum aminopeptidase 2 [Bubalus bubalis]	GO:0002250(adaptive immune response);GO:0005788(endoplasmic reticulum lumen);GO:0005789(endoplasmic reticulum membrane);GO:0005886(plasma membrane);GO:0006508(proteolysis);GO:0008217(regulation of blood pressure);GO:0008270(zinc ion binding);GO:0016021(integral component of membrane);GO:0019885(antigen processing and presentation of endogenous peptide antigen via MHC class I);GO:0042277(peptide b…	NA	NA
circRNA38102	5.44977	3.78627	2.75158	0	0	0	28	18	16	0	0	0	inf	up	0.00587387	0.816367	yes	NC_037568.1	25441867	25443348	+	1	intergenic	intergenic_circRNA	intergenic_circRNA	NC_037568.1:25441866-25443348	NA	NA	NA	NA
circRNA36733	4.67123	0	13.7579	0	0	0	24	0	80	0	0	0	inf	up	0.00601378	0.831035	yes	NC_037552.1	104632959	104634387	-	2	circRNA	rna-XM_025291676.1	KIAA1147	NC_037552.1:104625561-104632958|NC_037552.1:104634387-104656851	protein LCHN isoform X1 [Bubalus bubalis]	GO:0003674(molecular_function);GO:0005575(cellular_component);GO:0008150(biological_process)	NA	NA
circRNA36782	3.69806	3.15522	4.47132	0	0	0	19	15	26	0	0	0	inf	up	0.00612773	0.840984	yes	NC_037550.1	100709105	100711064	-	2	circRNA	rna-XM_025288855.1	PLK3	NC_037550.1:100702471-100709105	serine/threonine-protein kinase PLK3 [Bubalus bubalis]	GO:0000082(G1/S transition of mitotic cell cycle);GO:0000122(negative regulation of transcription by RNA polymerase II);GO:0000302(response to reactive oxygen species);GO:0002039(p53 binding);GO:0004674(protein serine/threonine kinase activity);GO:0005524(ATP binding);GO:0005730(nucleolus);GO:0005795(Golgi stack);GO:0005813(centrosome);GO:0006468(protein phosphorylation);GO:0006970(response to os…	04068(FoxO signaling pathway);04625(C-type lectin receptor signaling pathway);05152(Tuberculosis)	EC:2.7.11.21
circRNA1903	1.36244	2.94487	0	2.06376	47.103	9.75744	7	14	0	9	263	53	-3.774	down	0.00619887	0.840984	yes	NC_037550.1	34246245	34246896	+	2	circRNA	rna-XM_006052150.2	CLCC1	NC_037550.1:34232520-34246244|NC_037550.1:34246896-34249871	chloride channel CLIC-like protein 1 [Bubalus bubalis]	GO:0005254(chloride channel activity);GO:0005634(nucleus);GO:0005783(endoplasmic reticulum);GO:0005794(Golgi apparatus);GO:0034707(chloride channel complex);GO:1902476(chloride transmembrane transport)	NA	NA
ciRNA1663	0	0	0	5.73267	1.25369	2.57744	0	0	0	25	7	14	-inf	down	0.00620514	0.840984	yes	NC_037545.1	134638490	134647832	+	1	ciRNA	rna-XM_025288195.1	TBL1XR1	NC_037545.1:134638489-134647832	PREDICTED: F-box-like/WD repeat-containing protein TBL1XR1 isoform X1 [Myotis davidii]	GO:0000118(histone deacetylase complex);GO:0003714(transcription corepressor activity);GO:0006357(regulation of transcription by RNA polymerase II);GO:0016575(histone deacetylation);GO:1903507(negative regulation of nucleic acid-templated transcription)	04310(Wnt signaling pathway)	NA
circRNA14898	0	0.631044	0	5.27406	17.7308	0	0	3	0	23	99	0	-5.18805	down	0.00622487	0.840984	yes	NC_037561.1	11131760	11147997	-	1	intergenic	intergenic_circRNA	intergenic_circRNA	NC_037561.1:11131759-11147997	NA	NA	NA	NA
ciRNA1050	0	0	0	5.50337	1.61189	1.84103	0	0	0	24	9	10	-inf	down	0.00630224	0.846706	yes	NC_037555.1	19760673	19762672	-	1	ciRNA	rna-XM_025295260.1	RGS6	NC_037555.1:19760672-19762672	regulator of G-protein signaling 6 isoform X4 [Bubalus bubalis]	GO:0005096(GTPase activator activity);GO:0005737(cytoplasm);GO:0005886(plasma membrane);GO:0005515(protein binding);GO:0005634(nucleus);GO:0005829(cytosol);GO:0005834(heterotrimeric G-protein complex);GO:0007186(G-protein coupled receptor signaling pathway);GO:0008277(regulation of G-protein coupled receptor protein signaling pathway);GO:0009968(negative regulation of signal transduction);GO:0019…	NA	NA
circRNA19369	0	0.841392	0	0	40.1181	2.20923	0	4	0	0	224	12	-5.65267	down	0.00635427	0.848979	yes	NC_037549.1	118873181	118876439	+	3	circRNA	rna-XM_025286576.1	MARK2	NC_037549.1:118876439-118879257	serine/threonine-protein kinase MARK2 isoform X9 [Bubalus bubalis]	GO:0000287(magnesium ion binding);GO:0000422(autophagy of mitochondrion);GO:0001764(neuron migration);GO:0004674(protein serine/threonine kinase activity);GO:0005515(protein binding);GO:0005524(ATP binding);GO:0005739(mitochondrion);GO:0005884(actin filament);GO:0005886(plasma membrane);GO:0006468(protein phosphorylation);GO:0008289(lipid binding);GO:0010976(positive regulation of neuron projecti…	NA	NA
ciRNA929	1.94634	1.26209	0	4.81545	32.4169	2.76154	10	6	0	21	181	15	-3.63984	down	0.00639092	0.849184	yes	NC_037563.1	9074605	9082055	+	1	ciRNA	rna-XM_025270868.1	MRPS27	NC_037563.1:9074604-9082055	28S ribosomal protein S27, mitochondrial isoform X3 [Odocoileus virginianus texanus]	GO:0005739(mitochondrion)	NA	NA
circRNA37406	1.55708	3.57592	6.36304	0	0	0	8	17	37	0	0	0	inf	up	0.00646501	0.854335	yes	NC_037560.1	19431905	19434769	+	2	circRNA	rna-XM_006062373.2	APIP	NC_037560.1:19426356-19431904|NC_037560.1:19434769-19436449	methylthioribulose-1-phosphate dehydratase isoform X3 [Bubalus bubalis]	GO:0005737(cytoplasm);GO:0006915(apoptotic process);GO:0008270(zinc ion binding);GO:0019284(L-methionine salvage from S-adenosylmethionine);GO:0019509(L-methionine salvage from methylthioadenosine);GO:0042802(identical protein binding);GO:0043066(negative regulation of apoptotic process);GO:0046570(methylthioribulose 1-phosphate dehydratase activity);GO:0070372(regulation of ERK1 and ERK2 cascade)	00270(Cysteine and methionine metabolism)	EC:4.2.1.109
circRNA40899	0	11.7795	7.56685	0	0	0	0	56	44	0	0	0	inf	up	0.00655302	0.858174	yes	NC_037555.1	35308640	35313211	-	2	circRNA	rna-XM_025295478.1	KTN1	NC_037555.1:35306297-35308639|NC_037555.1:35313211-35316729	kinectin isoform X7 [Bubalus bubalis]	GO:0005783(endoplasmic reticulum);GO:0007018(microtubule-based movement);GO:0016021(integral component of membrane);GO:0019894(kinesin binding)	NA	NA
circRNA36504	10.5103	11.3588	0	0	0	0	54	54	0	0	0	0	inf	up	0.00657393	0.858174	yes	NC_037558.1	73318122	73331614	+	6	circRNA	rna-XM_006070211.2	KIF16B	NC_037558.1:73310675-73318121|NC_037558.1:73331614-73403700	kinesin-like protein KIF16B isoform X6 [Bubalus bubalis]	GO:0001704(formation of primary germ layer);GO:0001919(regulation of receptor recycling);GO:0003777(microtubule motor activity);GO:0005524(ATP binding);GO:0005547(phosphatidylinositol-3,4,5-trisphosphate binding);GO:0005769(early endosome);GO:0005829(cytosol);GO:0005871(kinesin complex);GO:0006895(Golgi to endosome transport);GO:0007018(microtubule-based movement);GO:0007173(epidermal growth fact…	NA	NA
circRNA5076	2.33561	1.47244	2.06369	7.56713	36.3571	5.52308	12	7	12	33	203	30	-3.07403	down	0.00661987	0.858174	yes	NC_037565.1	47734267	47741376	+	3	circRNA	rna-XM_006050261.2	DCP1A	NC_037565.1:47718460-47734266|NC_037565.1:47741376-47748685	mRNA-decapping enzyme 1A [Bubalus bubalis]	GO:0000290(deadenylation-dependent decapping of nuclear-transcribed mRNA);GO:0000932(P-body);GO:0003729(mRNA binding);GO:0008047(enzyme activator activity);GO:0016020(membrane);GO:0030234(enzyme regulator activity);GO:0031087(deadenylation-independent decapping of nuclear-transcribed mRNA);GO:0042802(identical protein binding);GO:0043085(positive regulation of catalytic activity);GO:0043231(intra…	03018(RNA degradation)	NA
circRNA8540	7.59074	9.46566	3.43948	0.458614	0	0.184103	39	45	20	2	0	1	4.99501	up	0.00663601	0.858174	yes	NC_037546.1	188586066	188588941	+	2	circRNA	rna-XM_006066588.2	FBXO42	NC_037546.1:188532583-188586065|NC_037546.1:188588941-188600372	F-box only protein 42 [Bubalus bubalis]	GO:0005515(protein binding)	NA	NA
circRNA19611	0	0	0	0	8.23855	1.10462	0	0	0	0	46	6	-inf	down	0.00674262	0.866433	yes	NC_037556.1	68189992	68194809	-	4	circRNA	rna-XR_003102347.1	TIA1	NC_037556.1:68183597-68189991|NC_037556.1:68194813-68196769	TIA1 protein variant, partial [Homo sapiens]	GO:0000166(nucleotide binding);GO:0005654(nucleoplasm);GO:0010494(cytoplasmic stress granule);GO:0017091(AU-rich element binding);GO:0017148(negative regulation of translation);GO:0042036(negative regulation of cytokine biosynthetic process);GO:0048024(regulation of mRNA splicing, via spliceosome);GO:0097165(nuclear stress granule);GO:0003676(nucleic acid binding)	NA	NA
circRNA6494	1.16781	14.3037	3.09553	0.229307	0	0	6	68	18	1	0	0	6.33932	up	0.00677153	0.866433	yes	NC_037557.1	17786480	17804225	-	5	circRNA	rna-XM_025263114.1	LOC102413663	NC_037557.1:17779621-17786479|NC_037557.1:17804225-17812336	LOW QUALITY PROTEIN: multidrug resistance-associated protein 4-like [Bubalus bubalis]	GO:0005524(ATP binding);GO:0016021(integral component of membrane);GO:0042626(ATPase activity, coupled to transmembrane movement of substances);GO:0055085(transmembrane transport)	02010(ABC transporters);04024(cAMP signaling pathway);04976(Bile secretion);01523(Antifolate resistance)	NA
circRNA30311	0	0	240.42	0	0	0.368205	0	0	1398	0	0	2	9.35083	up	0.00680999	0.866768	yes	NC_037546.1	24356045	24500424	+	1	intergenic	intergenic_circRNA	intergenic_circRNA	NC_037546.1:24356044-24500424	NA	NA	NA	NA
circRNA13743	0	0	0	21.7842	0.716395	0	0	0	0	95	4	0	-inf	down	0.00689228	0.870454	yes	NC_037564.1	37128847	37129008	+	1	circRNA	rna-XM_025271484.1	PEAK1	NC_037564.1:37078871-37128846|NC_037564.1:37129008-37209209	pseudopodium-enriched atypical kinase 1 [Bubalus bubalis]	GO:0004672(protein kinase activity);GO:0004715(non-membrane spanning protein tyrosine kinase activity);GO:0005524(ATP binding);GO:0005654(nucleoplasm);GO:0005737(cytoplasm);GO:0005886(plasma membrane);GO:0005925(focal adhesion);GO:0015629(actin cytoskeleton);GO:0016477(cell migration);GO:0018108(peptidyl-tyrosine phosphorylation);GO:0034446(substrate adhesion-dependent cell spreading);GO:0046777(…	NA	NA
circRNA14358	0	0	0	11.6947	0	6.62769	0	0	0	51	0	36	-inf	down	0.00695228	0.870454	yes	NC_037568.1	4778582	4778977	-	2	circRNA	rna-XM_025275582.1	TECPR1	NC_037568.1:4777408-4778581|NC_037568.1:4778977-4781447	tectonin beta-propeller repeat-containing protein 1 isoform X5 [Bubalus bubalis]	GO:0000421(autophagosome membrane);GO:0005765(lysosomal membrane);GO:0016021(integral component of membrane);GO:0032266(phosphatidylinositol-3-phosphate binding);GO:0097352(autophagosome maturation)	NA	NA
ciRNA5475	7.00684	15.1451	0	0	0	0	36	72	0	0	0	0	inf	up	0.00697116	0.870454	yes	NC_037557.1	14821994	14856418	-	1	ciRNA	rna-XM_025263116.1	LOC102415015	NC_037557.1:14821993-14856418	LOW QUALITY PROTEIN: multidrug resistance-associated protein 4-like [Bubalus bubalis]	GO:0005524(ATP binding);GO:0016021(integral component of membrane);GO:0042626(ATPase activity, coupled to transmembrane movement of substances);GO:0055085(transmembrane transport)	02010(ABC transporters);04024(cAMP signaling pathway);04976(Bile secretion);01523(Antifolate resistance)	NA
circRNA37392	9.92636	11.3588	0	0	0	0	51	54	0	0	0	0	inf	up	0.00715681	0.870454	yes	NC_037548.1	112990556	112990947	-	1	circRNA	rna-XM_025285062.1	NAV3	NC_037548.1:112646076-112990555|NC_037548.1:112990947-113006579	neuron navigator 3 isoform X8 [Bubalus bubalis]	GO:0005524(ATP binding)	NA	NA
circRNA18967	0	0.631044	0	0	23.2828	1.47282	0	3	0	0	130	8	-5.29387	down	0.00719079	0.870454	yes	NC_037558.1	82012435	82029580	-	2	circRNA	rna-XM_025264704.1	PLCB1	NC_037558.1:81999866-82012434|NC_037558.1:82029580-82059654	1-phosphatidylinositol 4,5-bisphosphate phosphodiesterase beta-1 isoform X2 [Bubalus bubalis]	GO:0000086(G2/M transition of mitotic cell cycle);GO:0000790(nuclear chromatin);GO:0004435(phosphatidylinositol phospholipase C activity);GO:0005096(GTPase activator activity);GO:0005509(calcium ion binding);GO:0005516(calmodulin binding);GO:0005521(lamin binding);GO:0005546(phosphatidylinositol-4,5-bisphosphate binding);GO:0005737(cytoplasm);GO:0005829(cytosol);GO:0007213(G-protein coupled acety…	00562(Inositol phosphate metabolism);04015(Rap1 signaling pathway);04310(Wnt signaling pathway);04371(Apelin signaling pathway);04020(Calcium signaling pathway);04070(Phosphatidylinositol signaling system);04072(Phospholipase D signaling pathway);04071(Sphingolipid signaling pathway);04022(cGMP - PKG signaling pathway);04540(Gap junction);04611(Platelet activation);04621(NOD-like receptor signali…	EC:3.1.4.11
circRNA17251	0	0	0	0	1.25369	16.0169	0	0	0	0	7	87	-inf	down	0.00719373	0.870454	yes	NC_037555.1	83294998	83321956	-	6	circRNA	rna-XM_025296193.1	BBS4	NC_037555.1:83293010-83294997|NC_037555.1:83321956-83326981	Bardet-Biedl syndrome 4 protein isoform X2 [Bubalus bubalis]	GO:0000242(pericentriolar material);GO:0000281(mitotic cytokinesis);GO:0001103(RNA polymerase II repressing transcription factor binding);GO:0001750(photoreceptor outer segment);GO:0001764(neuron migration);GO:0001843(neural tube closure);GO:0001917(photoreceptor inner segment);GO:0003085(negative regulation of systemic arterial blood pressure);GO:0003777(microtubule motor activity);GO:0005634(nu…	NA	NA
circRNA7240	2.72488	1.26209	0	4.81545	54.0878	1.28872	14	6	0	21	302	7	-3.91621	down	0.00733534	0.870454	yes	NC_037551.1	82326752	82330845	-	3	circRNA	rna-XM_025290265.1	METTL14	NC_037551.1:82318244-82326751|NC_037551.1:82330845-82335735	PREDICTED: N6-adenosine-methyltransferase subunit METTL14 isoform X1 [Ovis aries musimon]	GO:0000398(mRNA splicing, via spliceosome);GO:0005654(nucleoplasm);GO:0016422(mRNA (2'-O-methyladenosine-N6-)-methyltransferase activity);GO:0019827(stem cell population maintenance);GO:0036396(RNA N6-methyladenosine methyltransferase complex);GO:0061157(mRNA destabilization);GO:0080009(mRNA methylation)	NA	NA
circRNA5248	0	1.47244	0.515922	0.229307	43.1628	1.47282	0	7	3	1	241	8	-4.49594	down	0.00733776	0.870454	yes	NC_037559.1	12615256	12634474	+	8	circRNA	rna-XM_006076266.2	DPY19L4	NC_037559.1:12603817-12615255|NC_037559.1:12634474-12636831	probable C-mannosyltransferase DPY19L4 isoform X1 [Bubalus bubalis]	GO:0000030(mannosyltransferase activity);GO:0005637(nuclear inner membrane);GO:0016021(integral component of membrane);GO:0018406(protein C-linked glycosylation via 2'-alpha-mannosyl-L-tryptophan)	NA	NA
circRNA35138	3.50342	2.31383	4.98725	0	0	0	18	11	29	0	0	0	inf	up	0.00739995	0.870454	yes	NC_037564.1	67582000	67583559	-	1	circRNA	rna-XR_003105309.1	LOC102402392	NC_037564.1:67569321-67581999|NC_037564.1:67583559-67585457	PREDICTED: uncharacterized protein LOC109575459 isoform X2 [Bos indicus]	NA	NA	NA
circRNA19698	0	1.05174	0	0	37.6108	5.15487	0	5	0	0	210	28	-5.3456	down	0.00742687	0.870454	yes	NC_037547.1	153611676	153625119	-	1	intergenic	intergenic_circRNA	intergenic_circRNA	NC_037547.1:153611675-153625119	NA	NA	NA	NA
circRNA31452	9.14782	11.7795	0	0	0	0	47	56	0	0	0	0	inf	up	0.00743588	0.870454	yes	NC_037556.1	20256999	20272015	+	3	circRNA	rna-XM_025260877.1	RMDN2	NC_037556.1:20254735-20256998|NC_037556.1:20272015-20272099	regulator of microtubule dynamics protein 2 isoform X4 [Bubalus bubalis]	GO:0000922(spindle pole);GO:0005739(mitochondrion);GO:0005874(microtubule);GO:0016021(integral component of membrane)	00790(Folate biosynthesis)	EC:2.7.7.75
circRNA9666	0.389269	2.10348	0	2.29307	32.0587	1.28872	2	10	0	10	179	7	-3.83771	down	0.00744447	0.870454	yes	NC_037561.1	21712439	21717176	-	2	circRNA	rna-XM_025267794.1	NCOR2	NC_037561.1:21703197-21712438|NC_037561.1:21717176-21724398	nuclear receptor corepressor 2 isoform X9 [Bubalus bubalis]	GO:0000118(histone deacetylase complex);GO:0000122(negative regulation of transcription by RNA polymerase II);GO:0000790(nuclear chromatin);GO:0003677(DNA binding);GO:0003714(transcription corepressor activity);GO:0005112(Notch binding);GO:0005515(protein binding);GO:0005634(nucleus);GO:0005654(nucleoplasm);GO:0006351(transcription, DNA-templated);GO:0008134(transcription factor binding);GO:00160…	04330(Notch signaling pathway);05169(Epstein-Barr virus infection)	NA
circRNA41336	0	12.8312	6.19106	0	0	0	0	61	36	0	0	0	inf	up	0.0074682	0.870454	yes	NC_037557.1	71508658	71513205	+	3	circRNA	rna-XM_025263215.1	RCBTB1	NC_037557.1:71504780-71508657|NC_037557.1:71513205-71520645	RCC1 and BTB domain-containing protein 1 isoform X5 [Bubalus bubalis]	GO:0005737(cytoplasm)	NA	NA
circRNA11051	0.389269	1.26209	0.85987	4.81545	45.8493	0	2	6	5	21	256	0	-4.33452	down	0.00747532	0.870454	yes	NC_037549.1	4946132	4946326	+	1	circRNA	rna-XM_006064884.2	ASPM	NC_037549.1:4942684-4946131|NC_037549.1:4946326-4952832	LOW QUALITY PROTEIN: abnormal spindle-like microcephaly-associated protein [Bubalus bubalis]	GO:0001764(neuron migration);GO:0002052(positive regulation of neuroblast proliferation);GO:0005516(calmodulin binding);GO:0005634(nucleus);GO:0005737(cytoplasm);GO:0007283(spermatogenesis);GO:0008584(male gonad development);GO:0021873(forebrain neuroblast division);GO:0021987(cerebral cortex development);GO:0030496(midbody);GO:0036449(microtubule minus-end);GO:0045665(negative regulation of neur…	NA	NA
circRNA36873	12.4566	0	5.15922	0	0	0	64	0	30	0	0	0	inf	up	0.00748368	0.870454	yes	NC_037545.1	175348181	175353640	-	3	circRNA	rna-XR_003110955.1	ARMC8	NC_037545.1:175343683-175348180|NC_037545.1:175353640-175355641	PREDICTED: armadillo repeat-containing protein 8 isoform X4 [Bos mutus]	GO:0005515(protein binding);GO:0005576(extracellular region);GO:0035580(specific granule lumen);GO:0043312(neutrophil degranulation);GO:1904724(tertiary granule lumen)	NA	NA
circRNA4262	1.36244	1.68278	1.54777	1.37584	41.1927	3.68205	7	8	9	6	230	20	-3.33197	down	0.00750165	0.870454	yes	NC_037545.1	87913642	87917652	+	3	circRNA	rna-XM_025282504.1	ST3GAL6	NC_037545.1:87891771-87913641|NC_037545.1:87917652-87921723	Type 2 lactosamine alpha-2,3-sialyltransferase, partial [Bos mutus]	GO:0001574(ganglioside biosynthetic process);GO:0003836(beta-galactoside (CMP) alpha-2,3-sialyltransferase activity);GO:0005575(cellular_component);GO:0006464(cellular protein modification process);GO:0006664(glycolipid metabolic process);GO:0009311(oligosaccharide metabolic process);GO:0018279(protein N-linked glycosylation via asparagine);GO:0030173(integral component of Golgi membrane);GO:0052…	00601(Glycosphingolipid biosynthesis - lacto and neolacto series)	EC:2.4.99.6
circRNA38039	6.42294	2.73453	2.40764	0	0	0	33	13	14	0	0	0	inf	up	0.00752174	0.870454	yes	NC_037561.1	29434674	29460337	+	1	intergenic	intergenic_circRNA	intergenic_circRNA	NC_037561.1:29434673-29460337	NA	NA	NA	NA
circRNA34978	5.6444	4.83801	1.54777	0	0	0	29	23	9	0	0	0	inf	up	0.00754799	0.870454	yes	NC_037566.1	29073127	29076703	+	5	circRNA	rna-XM_025273528.1	RMC1	NC_037566.1:29068844-29073126|NC_037566.1:29076703-29078564	regulator of MON1-CCZ1 complex isoform X3 [Bubalus bubalis]	GO:0005765(lysosomal membrane)	NA	NA
circRNA7806	11.0942	18.0899	1.54777	0.687921	0	0	57	86	9	3	0	0	5.48135	up	0.00754964	0.870454	yes	NC_037546.1	35306429	35318222	-	3	circRNA	rna-XM_025269290.1	POLH	NC_037546.1:35304631-35306428|NC_037546.1:35318222-35318686	DNA polymerase eta isoform X5 [Bubalus bubalis]	GO:0000731(DNA synthesis involved in DNA repair);GO:0003684(damaged DNA binding);GO:0003887(DNA-directed DNA polymerase activity);GO:0005654(nucleoplasm);GO:0005737(cytoplasm);GO:0006290(pyrimidine dimer repair);GO:0006301(postreplication repair);GO:0071494(cellular response to UV-C)	03460(Fanconi anemia pathway);01524(Platinum drug resistance)	EC:2.7.7.7
circRNA45608	0	7.57253	9.63054	0	0	0	0	36	56	0	0	0	inf	up	0.00756268	0.870454	yes	NC_037557.1	17661644	17689503	+	1	intergenic	intergenic_circRNA	intergenic_circRNA	NC_037557.1:17661643-17689503	NA	NA	NA	NA
circRNA32110	7.98001	13.0416	0	0	0	0	41	62	0	0	0	0	inf	up	0.00762379	0.870454	yes	NC_037550.1	91751069	91768114	+	4	circRNA	rna-XM_025288697.1	HSPB11	NC_037550.1:91741915-91751068|NC_037550.1:91768114-91773986	intraflagellar transport protein 25 homolog isoform X4 [Bubalus bubalis]	GO:0001501(skeletal system development);GO:0005813(centrosome);GO:0005929(cilium);GO:0007224(smoothened signaling pathway);GO:0007507(heart development);GO:0030324(lung development);GO:0030992(intraciliary transport particle B);GO:0070062(extracellular exosome);GO:0070986(left/right axis specification)	NA	NA
circRNA18554	0.389269	0.841392	0	0	33.3124	0.920513	2	4	0	0	186	5	-4.79788	down	0.00763082	0.870454	yes	NC_037552.1	43160949	43161744	-	2	circRNA	rna-XM_006049873.2	PHTF2	NC_037552.1:43157473-43160948|NC_037552.1:43161744-43167975	putative homeodomain transcription factor 2 isoform X5 [Bubalus bubalis]	GO:0005783(endoplasmic reticulum);GO:0016021(integral component of membrane)	NA	NA
circRNA15617	0	0	0	0	7.16395	1.10462	0	0	0	0	40	6	-inf	down	0.00772691	0.877277	yes	NC_037556.1	14972220	14982432	+	8	circRNA	rna-XR_003102175.1	BIRC6	NC_037556.1:14969935-14972219|NC_037556.1:14982432-14988578	baculoviral IAP repeat-containing protein 6 isoform X7 [Bubalus bubalis]	GO:0000922(spindle pole);GO:0004842(ubiquitin-protein transferase activity);GO:0004869(cysteine-type endopeptidase inhibitor activity);GO:0005737(cytoplasm);GO:0005768(endosome);GO:0005802(trans-Golgi network);GO:0005815(microtubule organizing center);GO:0006915(apoptotic process);GO:0008284(positive regulation of cell proliferation);GO:0009966(regulation of signal transduction);GO:0010951(negati…	04120(Ubiquitin mediated proteolysis);04215(Apoptosis - multiple species)	EC:2.3.2.23
circRNA12991	0	0	0	11.236	0	6.44359	0	0	0	49	0	35	-inf	down	0.00778871	0.878954	yes	NC_037554.1	8893896	8904115	-	5	circRNA	rna-XM_006051262.2	SYTL3	NC_037554.1:8882149-8893895|NC_037554.1:8904115-8931293	synaptotagmin-like protein 3 isoform X1 [Bubalus bubalis]	GO:0005509(calcium ion binding);GO:0005544(calcium-dependent phospholipid binding);GO:0005886(plasma membrane);GO:0006886(intracellular protein transport);GO:0006906(vesicle fusion);GO:0017137(Rab GTPase binding);GO:0017158(regulation of calcium ion-dependent exocytosis);GO:0019897(extrinsic component of plasma membrane);GO:0019905(syntaxin binding);GO:0030276(clathrin binding);GO:0042043(neurexi…	NA	NA
circRNA6447	3.30879	0.420696	0.515922	0.458614	95.997	0.552308	17	2	3	2	536	3	-4.51413	down	0.00781438	0.878954	yes	NC_037557.1	14678878	14697157	-	2	circRNA	rna-XM_025263251.1	LOC102394150	NC_037557.1:14668857-14678877|NC_037557.1:14697157-14700616	multidrug resistance-associated protein 4-like [Bubalus bubalis]	GO:0005524(ATP binding);GO:0016021(integral component of membrane);GO:0042626(ATPase activity, coupled to transmembrane movement of substances);GO:0055085(transmembrane transport)	02010(ABC transporters);04024(cAMP signaling pathway);04976(Bile secretion);01523(Antifolate resistance)	NA
circRNA1392	0	0.210348	0	0.458614	14.8652	0	0	1	0	2	83	0	-6.18685	down	0.00790946	0.88553	yes	NC_037553.1	60855366	60864121	+	2	circRNA	rna-XM_006070833.2	SIL1	NC_037553.1:60788712-60855365|NC_037553.1:60864121-60873221	nucleotide exchange factor SIL1 isoform X1 [Bubalus bubalis]	GO:0005615(extracellular space);GO:0005783(endoplasmic reticulum);GO:0005788(endoplasmic reticulum lumen);GO:0015031(protein transport)	04141(Protein processing in endoplasmic reticulum)	NA
circRNA1881	0	0	0	9.17228	0.358198	2.57744	0	0	0	40	2	14	-inf	down	0.00802958	0.889347	yes	NC_037550.1	30543023	30546383	+	2	circRNA	rna-XM_025288086.1	ST7L	NC_037550.1:30537736-30543022|NC_037550.1:30546383-30558719	suppressor of tumorigenicity 7 protein-like isoform X7 [Bubalus bubalis]	GO:0016021(integral component of membrane);GO:0030308(negative regulation of cell growth)	NA	NA
circRNA45598	0	12.2002	6.01909	0	0	0	0	58	35	0	0	0	inf	up	0.00805847	0.889347	yes	NC_037556.1	90905505	90908005	+	1	intergenic	intergenic_circRNA	intergenic_circRNA	NC_037556.1:90905504-90908005	NA	NA	NA	NA
circRNA10021	17.1278	54.6905	19.0891	2.29307	1.07459	1.10462	88	260	111	10	6	6	4.34532	up	0.00806017	0.889347	yes	NC_037568.1	25401041	25401898	-	3	circRNA	rna-XM_025275719.1	CCP110	NC_037568.1:25398250-25401040|NC_037568.1:25401898-25402311	centriolar coiled-coil protein of 110 kDa isoform X3 [Bubalus bubalis]	GO:0005814(centriole);GO:0007099(centriole replication);GO:0032465(regulation of cytokinesis)	NA	NA
circRNA17165	0.973172	0.210348	0.687896	0	35.6407	2.94564	5	1	4	0	199	16	-4.36589	down	0.00809066	0.889347	yes	NC_037555.1	32859829	32871819	-	7	circRNA	rna-XM_006069751.2	ACTR10	NC_037555.1:32854935-32859828|NC_037555.1:32871819-32873541	actin-related protein 10 [Bubalus bubalis]	GO:0005737(cytoplasm);GO:0005869(dynactin complex);GO:0007018(microtubule-based movement)	NA	NA
circRNA35878	6.61757	3.36557	1.71974	0	0	0	34	16	10	0	0	0	inf	up	0.00819606	0.895941	yes	NC_037552.1	46538032	46541579	-	2	circRNA	rna-XM_025291081.1	ATXN7L1	NC_037552.1:46537157-46538031|NC_037552.1:46541579-46559184	PREDICTED: ataxin-7-like protein 1 isoform X7 [Hipposideros armiger]	GO:0005515(protein binding);GO:0003674(molecular_function);GO:0005575(cellular_component);GO:0008150(biological_process)	NA	NA
circRNA45618	0	14.514	4.6433	0	0	0	0	69	27	0	0	0	inf	up	0.00829732	0.895941	yes	NC_037557.1	19858941	19861459	-	1	intergenic	intergenic_circRNA	intergenic_circRNA	NC_037557.1:19858940-19861459	NA	NA	NA	NA
circRNA10949	0	1.26209	1.20382	12.1533	14.507	3.12974	0	6	7	53	81	17	-3.59464	down	0.00829791	0.895941	yes	NC_037552.1	112242830	112243103	-	2	circRNA	rna-XM_025291754.1	LOC102409914	NC_037552.1:112238790-112242829|NC_037552.1:112243103-112245946	zinc finger protein 786 isoform X3 [Bubalus bubalis]	GO:0003676(nucleic acid binding);GO:0005634(nucleus);GO:0006355(regulation of transcription, DNA-templated);GO:0046872(metal ion binding)	NA	NA
circRNA12152	0	0	0	2.52238	0.537296	7.73231	0	0	0	11	3	42	-inf	down	0.00832752	0.895941	yes	NC_037556.1	74560947	74566008	+	4	circRNA	rna-XM_025261470.1	ITSN2	NC_037556.1:74558403-74560946|NC_037556.1:74566008-74586696	intersectin-2 isoform X5 [Bubalus bubalis]	GO:0005089(Rho guanyl-nucleotide exchange factor activity);GO:0005509(calcium ion binding);GO:0005813(centrosome);GO:0035023(regulation of Rho protein signal transduction);GO:0043547(positive regulation of GTPase activity);GO:0070062(extracellular exosome);GO:1903861(positive regulation of dendrite extension)	NA	NA
circRNA6501	0	0	0	13.5291	1.61189	0	0	0	0	59	9	0	-inf	down	0.00833588	0.895941	yes	NC_037557.1	18160393	18167708	-	3	circRNA	rna-XM_025263095.1	LOC102399222	NC_037557.1:18159234-18160392|NC_037557.1:18167708-18176016	multidrug resistance-associated protein 4-like isoform X9 [Bubalus bubalis]	GO:0005524(ATP binding);GO:0016021(integral component of membrane);GO:0042626(ATPase activity, coupled to transmembrane movement of substances);GO:0055085(transmembrane transport)	02010(ABC transporters);04024(cAMP signaling pathway);04976(Bile secretion);01523(Antifolate resistance)	NA
circRNA37067	5.25513	2.73453	2.92356	0	0	0	27	13	17	0	0	0	inf	up	0.00837426	0.896082	yes	NC_037546.1	57934949	57936439	+	2	circRNA	rna-XM_006047430.2	BIN1	NC_037546.1:57933185-57934948|NC_037546.1:57936439-57939713	myc box-dependent-interacting protein 1 isoform X9 [Bubalus bubalis]	GO:0005634(nucleus);GO:0005737(cytoplasm);GO:0016020(membrane);GO:0030100(regulation of endocytosis);GO:0030424(axon);GO:0042692(muscle cell differentiation);GO:0042802(identical protein binding);GO:0043065(positive regulation of apoptotic process);GO:0045664(regulation of neuron differentiation);GO:0048156(tau protein binding);GO:0048711(positive regulation of astrocyte differentiation);GO:00609…	04144(Endocytosis);04666(Fc gamma R-mediated phagocytosis)	NA
circRNA11469	4.08732	11.1484	7.39488	0.687921	0	0.184103	21	53	43	3	0	1	4.69777	up	0.00844201	0.899353	yes	NC_037549.1	85265627	85320504	+	20	circRNA	rna-XM_025286196.1	PICALM	NC_037549.1:85231076-85265626|NC_037549.1:85320504-85333263	phosphatidylinositol-binding clathrin assembly protein isoform X9 [Bos taurus]	GO:0005545(1-phosphatidylinositol binding);GO:0006897(endocytosis);GO:0030136(clathrin-coated vesicle);GO:0030276(clathrin binding);GO:0048268(clathrin coat assembly);GO:0005543(phospholipid binding);GO:0005546(phosphatidylinositol-4,5-bisphosphate binding);GO:0005622(intracellular);GO:0005634(nucleus);GO:0005768(endosome);GO:0005769(early endosome);GO:0005794(Golgi apparatus);GO:0005886(plasma m…	NA	NA
circRNA4218	1.75171	0	0	2.06376	25.9693	3.49795	9	0	0	9	145	19	-4.16994	down	0.00851502	0.901165	yes	NC_037545.1	65859799	65864116	-	2	circRNA	rna-XM_025282245.1	USP25	NC_037545.1:65855673-65859798|NC_037545.1:65864116-65867594	ubiquitin carboxyl-terminal hydrolase 25 isoform X8 [Bubalus bubalis]	GO:0004843(thiol-dependent ubiquitin-specific protease activity);GO:0005783(endoplasmic reticulum);GO:0006511(ubiquitin-dependent protein catabolic process);GO:0031625(ubiquitin protein ligase binding);GO:0032183(SUMO binding);GO:0051117(ATPase binding);GO:0070536(protein K63-linked deubiquitination);GO:0071108(protein K48-linked deubiquitination);GO:1904293(negative regulation of ERAD pathway);G…	04657(IL-17 signaling pathway)	EC:3.4.19.12
circRNA15480	0	0.631044	0	0	19.3427	1.47282	0	3	0	0	108	8	-5.04377	down	0.00853355	0.901165	yes	NC_037554.1	22444964	22448502	-	3	circRNA	rna-XM_025295004.1	UTRN	NC_037554.1:22441107-22444963|NC_037554.1:22448502-22450597	LOW QUALITY PROTEIN: utrophin [Bubalus bubalis]	GO:0001954(positive regulation of cell-matrix adhesion);GO:0003779(actin binding);GO:0005178(integrin binding);GO:0005654(nucleoplasm);GO:0005737(cytoplasm);GO:0008270(zinc ion binding);GO:0016010(dystrophin-associated glycoprotein complex);GO:0017166(vinculin binding);GO:0019901(protein kinase binding);GO:0031527(filopodium membrane);GO:0031594(neuromuscular junction);GO:0042383(sarcolemma);GO:0…	NA	NA
circRNA35435	3.30879	5.88975	2.23566	0	0	0	17	28	13	0	0	0	inf	up	0.00860216	0.901453	yes	NC_037561.1	28996734	28999074	+	2	circRNA	rna-XM_025267924.1	ZNF605	NC_037561.1:28995102-28996733|NC_037561.1:28999074-29014539	zinc finger protein 605 isoform X3 [Bubalus bubalis]	GO:0003676(nucleic acid binding);GO:0003700(DNA binding transcription factor activity);GO:0005622(intracellular);GO:0006355(regulation of transcription, DNA-templated);GO:0046872(metal ion binding)	NA	NA
circRNA42845	0	5.46905	10.4904	0	0	0	0	26	61	0	0	0	inf	up	0.00863907	0.901453	yes	NC_037568.1	23975474	23980009	+	6	circRNA	rna-XM_006062632.2	ERI2	NC_037568.1:23971754-23975473|NC_037568.1:23980009-23985627	ERI1 exoribonuclease 2 isoform X2 [Bubalus bubalis]	GO:0000467(exonucleolytic trimming to generate mature 3'-end of 5.8S rRNA from tricistronic rRNA transcript (SSU-rRNA, 5.8S rRNA, LSU-rRNA));GO:0003676(nucleic acid binding);GO:0008270(zinc ion binding)	NA	NA
circRNA17434	0	0	0	0	8.77584	0.368205	0	0	0	0	49	2	-inf	down	0.0086481	0.901453	yes	NC_037557.1	79090866	79106393	+	6	circRNA	rna-XM_025263052.1	MTRF1	NC_037557.1:79085606-79090865|NC_037557.1:79106393-79111307	LOW QUALITY PROTEIN: peptide chain release factor 1, mitochondrial [Bubalus bubalis]	GO:0005739(mitochondrion);GO:0016149(translation release factor activity, codon specific);GO:0043022(ribosome binding);GO:0070126(mitochondrial translational termination)	NA	NA
circRNA37356	2.33561	6.94149	2.40764	0	0	0	12	33	14	0	0	0	inf	up	0.00868567	0.901483	yes	NC_037550.1	49383486	49387927	+	2	circRNA	rna-XM_006057551.2	GCLM	NC_037550.1:49380990-49383486	PREDICTED: glutamate--cysteine ligase regulatory subunit [Bos indicus]	GO:0004357(glutamate-cysteine ligase activity);GO:0006534(cysteine metabolic process);GO:0006536(glutamate metabolic process);GO:0006750(glutathione biosynthetic process);GO:0006979(response to oxidative stress);GO:0008637(apoptotic mitochondrial changes);GO:0017109(glutamate-cysteine ligase complex);GO:0030234(enzyme regulator activity);GO:0035226(glutamate-cysteine ligase catalytic subunit bind…	00270(Cysteine and methionine metabolism);00480(Glutathione metabolism);04216(Ferroptosis)	NA
ciRNA6694	0	10.7278	6.36304	0	0	0	0	51	37	0	0	0	inf	up	0.00888827	0.918547	yes	NC_037560.1	48575264	48582143	-	1	ciRNA	rna-XM_025265818.1	SOX6	NC_037560.1:48575263-48582143	transcription factor SOX-6 isoform X9 [Bubalus bubalis]	GO:0000122(negative regulation of transcription by RNA polymerase II);GO:0000902(cell morphogenesis);GO:0001701(in utero embryonic development);GO:0003677(DNA binding);GO:0003700(DNA binding transcription factor activity);GO:0005515(protein binding);GO:0005634(nucleus);GO:0005654(nucleoplasm);GO:0006351(transcription, DNA-templated);GO:0006355(regulation of transcription, DNA-templated);GO:000751…	NA	NA
circRNA33743	1.55708	7.57253	2.75158	0	0	0	8	36	16	0	0	0	inf	up	0.00893718	0.918547	yes	NC_037555.1	17344415	17345382	+	3	circRNA	rna-XM_025295195.1	AREL1	NC_037555.1:17338278-17344414|NC_037555.1:17345382-17346855	apoptosis-resistant E3 ubiquitin protein ligase 1 isoform X5 [Bubalus bubalis]	GO:0004842(ubiquitin-protein transferase activity);GO:0005634(nucleus);GO:0005737(cytoplasm);GO:0005829(cytosol);GO:0016874(ligase activity);GO:0043066(negative regulation of apoptotic process)	04120(Ubiquitin mediated proteolysis);04144(Endocytosis)	EC:2.3.2.26
circRNA31408	4.86586	3.78627	2.23566	0	0	0	25	18	13	0	0	0	inf	up	0.00902585	0.918547	yes	NC_037556.1	10291618	10292713	+	2	circRNA	rna-XM_025260799.1	SLC4A5	NC_037556.1:10287249-10291617|NC_037556.1:10292713-10295109	electrogenic sodium bicarbonate cotransporter 4 isoform X7 [Bubalus bubalis]	GO:0002064(epithelial cell development);GO:0003014(renal system process);GO:0003073(regulation of systemic arterial blood pressure);GO:0005452(inorganic anion exchanger activity);GO:0005887(integral component of plasma membrane);GO:0008509(anion transmembrane transporter activity);GO:0010468(regulation of gene expression);GO:0015698(inorganic anion transport);GO:0015701(bicarbonate transport);GO:…	04976(Bile secretion)	NA
ciRNA1217	0	0	0	2.75168	0.716395	6.25949	0	0	0	12	4	34	-inf	down	0.00903028	0.918547	yes	NC_037545.1	117244918	117248856	+	1	ciRNA	rna-XM_006071656.2	XXYLT1	NC_037545.1:117244917-117248856	xyloside xylosyltransferase 1 [Bubalus bubalis]	GO:0005789(endoplasmic reticulum membrane);GO:0016021(integral component of membrane);GO:0016763(transferase activity, transferring pentosyl groups)	NA	NA
circRNA9283	0	0	1.54777	3.89822	21.3128	5.89128	0	0	9	17	119	32	-4.32876	down	0.00909674	0.918547	yes	NC_037560.1	41474893	41475813	-	2	circRNA	rna-XM_025266628.1	DENND5A	NC_037560.1:41472502-41474892|NC_037560.1:41475813-41502977	DENN domain-containing protein 5A isoform X6 [Bubalus bubalis]	GO:0005262(calcium channel activity);GO:0016020(membrane);GO:0050982(detection of mechanical stimulus);GO:0070588(calcium ion transmembrane transport)	NA	NA
circRNA13781	0.583903	2.31383	0	1.60515	29.7304	1.84103	3	11	0	7	166	10	-3.51717	down	0.00915811	0.918547	yes	NC_037547.1	16897297	16899374	-	2	circRNA	rna-XM_025279900.1	LOC102392650	NC_037547.1:16890727-16897297|NC_037547.1:16899374-16902851	EF-hand calcium-binding domain-containing protein 13 [Bubalus bubalis]	GO:0005509(calcium ion binding);GO:0005654(nucleoplasm);GO:0005737(cytoplasm)	NA	NA
circRNA9101	2.14098	3.99661	4.98725	39.4408	51.2223	3.68205	11	19	29	172	286	20	-3.08416	down	0.00916358	0.918547	yes	NC_037564.1	56886257	56887809	+	2	circRNA	rna-XM_025271447.1	MCTP2	NC_037564.1:56871268-56886256|NC_037564.1:56887809-56907287	multiple C2 and transmembrane domain-containing protein 2 isoform X5 [Bubalus bubalis]	GO:0005509(calcium ion binding);GO:0005654(nucleoplasm);GO:0005783(endoplasmic reticulum);GO:0016021(integral component of membrane)	NA	NA
circRNA6645	0	1.68278	0	1.14653	32.2378	0.920513	0	8	0	5	180	5	-4.34949	down	0.00916446	0.918547	yes	NC_037557.1	58894674	58894835	+	1	circRNA	rna-XM_025262887.1	PAN3	NC_037557.1:58891574-58894673|NC_037557.1:58894835-58895571	PREDICTED: PAB-dependent poly(A)-specific ribonuclease subunit PAN3 isoform X8 [Ovis aries musimon]	GO:0000289(nuclear-transcribed mRNA poly(A) tail shortening);GO:0000932(P-body);GO:0004672(protein kinase activity);GO:0005524(ATP binding);GO:0006397(mRNA processing);GO:0006468(protein phosphorylation);GO:0010606(positive regulation of cytoplasmic mRNA processing body assembly);GO:0031251(PAN complex);GO:0046872(metal ion binding);GO:0000290(deadenylation-dependent decapping of nuclear-transcri…	03018(RNA degradation)	NA
circRNA36709	3.69806	3.78627	3.09553	0	0	0	19	18	18	0	0	0	inf	up	0.00919193	0.918547	yes	NC_037546.1	73353419	73382698	+	6	circRNA	rna-XM_006066096.2	LNPK	NC_037546.1:73351220-73353418|NC_037546.1:73389926-73390006	endoplasmic reticulum junction formation protein lunapark isoform X3 [Bubalus bubalis]	GO:0005789(endoplasmic reticulum membrane);GO:0007596(blood coagulation);GO:0016021(integral component of membrane);GO:0032330(regulation of chondrocyte differentiation);GO:0035115(embryonic forelimb morphogenesis);GO:0042733(embryonic digit morphogenesis);GO:0071782(endoplasmic reticulum tubular network);GO:0071786(endoplasmic reticulum tubular network organization)	04146(Peroxisome);04514(Cell adhesion molecules (CAMs))	EC:1.5.3.13
circRNA37881	5.44977	3.15522	2.23566	0	0	0	28	15	13	0	0	0	inf	up	0.00926973	0.92251	yes	NC_037549.1	118591849	118594392	-	1	intergenic	intergenic_circRNA	intergenic_circRNA	NC_037549.1:118591848-118594392	NA	NA	NA	NA
circRNA2681	0	0	0	11.924	1.79099	0	0	0	0	52	10	0	-inf	down	0.00933184	0.924586	yes	NC_037547.1	118365644	118380425	+	2	circRNA	rna-XM_025281634.1	TLE4	NC_037547.1:118330316-118365643|NC_037547.1:118380425-118406406	transducin-like enhancer protein 4 isoform X9 [Bos taurus]	GO:0000122(negative regulation of transcription by RNA polymerase II);GO:0003682(chromatin binding);GO:0003714(transcription corepressor activity);GO:0005634(nucleus);GO:0016055(Wnt signaling pathway);GO:0070491(repressing transcription factor binding);GO:0003674(molecular_function);GO:0005515(protein binding);GO:0005654(nucleoplasm);GO:0006351(transcription, DNA-templated);GO:0008150(biological_…	04310(Wnt signaling pathway);04330(Notch signaling pathway)	NA
circRNA12317	2.14098	0	0	4.12752	51.2223	0.552308	11	0	0	18	286	3	-4.70656	down	0.00938149	0.924586	yes	NC_037566.1	1643906	1656942	+	6	circRNA	rna-XM_006064557.2	PIGN	NC_037566.1:1641885-1643905|NC_037566.1:1656942-1678173	GPI ethanolamine phosphate transferase 1 isoform X1 [Bubalus bubalis]	GO:0005789(endoplasmic reticulum membrane);GO:0006506(GPI anchor biosynthetic process);GO:0016021(integral component of membrane);GO:0051377(mannose-ethanolamine phosphotransferase activity)	00563(Glycosylphosphatidylinositol(GPI)-anchor biosynthesis)	NA
ciRNA629	2.14098	1.68278	1.54777	3.4396	28.1185	5.89128	11	8	9	15	157	32	-2.80154	down	0.00950695	0.924586	yes	NC_037559.1	4777475	4784842	-	1	ciRNA	rna-XM_006077406.2	LRRCC1	NC_037559.1:4777474-4784842	PREDICTED: leucine-rich repeat and coiled-coil domain-containing protein 1 isoform X2 [Ovis aries musimon]	GO:0005654(nucleoplasm);GO:0005737(cytoplasm);GO:0005813(centrosome)	NA	NA
circRNA17987	0	1.05174	0	0	37.0735	2.20923	0	5	0	0	207	12	-5.22304	down	0.0095138	0.924586	yes	NC_037566.1	29063413	29073267	+	4	circRNA	rna-XM_025273528.1	RMC1	NC_037566.1:29062766-29063412|NC_037566.1:29073267-29073566	regulator of MON1-CCZ1 complex isoform X3 [Bubalus bubalis]	GO:0005765(lysosomal membrane)	NA	NA
circRNA9699	0.973172	2.73453	0	2.29307	55.8788	0.368205	5	13	0	10	312	2	-3.98083	down	0.00953894	0.924586	yes	NC_037561.1	29015509	29015959	+	2	circRNA	rna-XM_025267924.1	ZNF605	NC_037561.1:29014672-29015508|NC_037561.1:29015959-29019356	zinc finger protein 605 isoform X3 [Bubalus bubalis]	GO:0003676(nucleic acid binding);GO:0003700(DNA binding transcription factor activity);GO:0005622(intracellular);GO:0006355(regulation of transcription, DNA-templated);GO:0046872(metal ion binding)	NA	NA
circRNA19689	0.583903	1.05174	0	0	37.4317	1.47282	3	5	0	0	209	8	-4.57201	down	0.00956023	0.924586	yes	NC_037547.1	133211170	133222662	-	1	intergenic	intergenic_circRNA	intergenic_circRNA	NC_037547.1:133211169-133222662	NA	NA	NA	NA
circRNA10018	1.94634	1.47244	0.343948	1.83446	19.3427	7.18	10	7	2	8	108	39	-2.91386	down	0.00959088	0.924586	yes	NC_037568.1	25326286	25333891	-	5	circRNA	rna-XM_025275380.1	VPS35L	NC_037568.1:25313336-25326285|NC_037568.1:25333891-25339491	UPF0505 protein C16orf62 homolog isoform X2 [Physeter catodon]	GO:0005515(protein binding);GO:0005769(early endosome);GO:0005886(plasma membrane);GO:0006893(Golgi to plasma membrane transport);GO:0015031(protein transport);GO:0016021(integral component of membrane);GO:0043312(neutrophil degranulation);GO:0101003(ficolin-1-rich granule membrane)	NA	NA
circRNA17947	0	1.05174	0	0	33.1333	2.94564	0	5	0	0	185	16	-5.10031	down	0.00959646	0.924586	yes	NC_037566.1	7564802	7568679	+	3	circRNA	rna-XM_025273451.1	TCF4	NC_037566.1:7554987-7564801|NC_037566.1:7568679-7571564	transcription factor 4 isoform X25 [Odocoileus virginianus texanus]	GO:0000122(negative regulation of transcription by RNA polymerase II);GO:0000978(RNA polymerase II proximal promoter sequence-specific DNA binding);GO:0001093(TFIIB-class transcription factor binding);GO:0003682(chromatin binding);GO:0003714(transcription corepressor activity);GO:0005634(nucleus);GO:0005667(transcription factor complex);GO:0006367(transcription initiation from RNA polymerase II p…	NA	NA
circRNA15432	0	1.26209	0	3.2103	35.4616	0	0	6	0	14	198	0	-4.9374	down	0.00965657	0.926686	yes	NC_037558.1	47349527	47350528	-	3	circRNA	rna-XM_025264250.1	MPP7	NC_037558.1:47322197-47349526|NC_037558.1:47350528-47354168	MAGUK p55 subfamily member 7 isoform X2 [Bubalus bubalis]	GO:0005923(bicellular tight junction);GO:0019904(protein domain specific binding);GO:0031334(positive regulation of protein complex assembly);GO:0046982(protein heterodimerization activity);GO:0070830(bicellular tight junction assembly);GO:0071896(protein localization to adherens junction);GO:0097025(MPP7-DLG1-LIN7 complex)	04530(Tight junction)	NA
circRNA15965	0	0.841392	0.343948	0	37.4317	0.552308	0	4	2	0	209	3	-5.00202	down	0.00974809	0.931771	yes	NC_037550.1	25630618	25652319	-	3	circRNA	rna-XM_025288019.1	MAN1A2	NC_037550.1:25623820-25630617|NC_037550.1:25652319-25667011	mannosyl-oligosaccharide 1,2-alpha-mannosidase IB isoform X2 [Bubalus bubalis]	GO:0000139(Golgi membrane);GO:0004571(mannosyl-oligosaccharide 1,2-alpha-mannosidase activity);GO:0005509(calcium ion binding);GO:0005783(endoplasmic reticulum);GO:0006491(N-glycan processing);GO:0007585(respiratory gaseous exchange);GO:0016021(integral component of membrane);GO:0048286(lung alveolus development);GO:0070062(extracellular exosome)	00510(N-Glycan biosynthesis);04141(Protein processing in endoplasmic reticulum)	EC:3.2.1.113
circRNA1989	2.91952	1.26209	0.171974	2.29307	34.0288	2.57744	15	6	1	10	190	14	-3.15947	down	0.00990438	0.94123	yes	NC_037550.1	53666060	53667214	+	2	circRNA	rna-XM_006063363.2	LOC102400458	NC_037550.1:53661621-53666059|NC_037550.1:53667214-53669678	guanylate-binding protein 6 [Bubalus bubalis]	GO:0003924(GTPase activity);GO:0005525(GTP binding)	NA	NA
circRNA1891	1.16781	0	1.54777	2.52238	34.5661	1.65692	6	0	9	11	193	9	-3.8347	down	0.00997251	0.94123	yes	NC_037550.1	31991508	31992594	-	3	circRNA	rna-XM_006045624.2	CHI3L2	NC_037550.1:31987370-31991507|NC_037550.1:31992594-31994729	chitinase-3-like protein 2 [Bubalus bubalis]	GO:0004568(chitinase activity);GO:0005576(extracellular region);GO:0005615(extracellular space);GO:0005975(carbohydrate metabolic process);GO:0006032(chitin catabolic process);GO:0008061(chitin binding)	NA	NA
circRNA12131	1.94634	1.05174	0.515922	5.50337	13.0742	4.97077	10	5	3	24	73	27	-2.74444	down	0.00997358	0.94123	yes	NC_037558.1	73478064	73526985	+	3	circRNA	rna-XM_025264555.1	KIF16B	NC_037558.1:73468085-73478063|NC_037558.1:73526985-73555351	kinesin-like protein KIF16B isoform X6 [Bubalus bubalis]	GO:0001704(formation of primary germ layer);GO:0001919(regulation of receptor recycling);GO:0003777(microtubule motor activity);GO:0005524(ATP binding);GO:0005547(phosphatidylinositol-3,4,5-trisphosphate binding);GO:0005769(early endosome);GO:0005829(cytosol);GO:0005871(kinesin complex);GO:0006895(Golgi to endosome transport);GO:0007018(microtubule-based movement);GO:0007173(epidermal growth fact…	NA	NA
ciRNA1390	9.73172	9.88636	2.57961	0.687921	0	0	50	47	15	3	0	0	5.01202	up	0.0100149	0.94123	yes	NC_037558.1	22262611	22263102	-	1	ciRNA	rna-XM_025263694.1	TPX2	NC_037558.1:22262610-22263102	targeting protein for Xklp2 isoform X2 [Bubalus bubalis]	GO:0000922(spindle pole);GO:0005654(nucleoplasm);GO:0005874(microtubule);GO:0019901(protein kinase binding);GO:0032147(activation of protein kinase activity);GO:0043203(axon hillock);GO:0060236(regulation of mitotic spindle organization);GO:0061676(importin-alpha family protein binding);GO:0090307(mitotic spindle assembly)	NA	NA
circRNA10376	0	0	0	8.94297	0	7.18	0	0	0	39	0	39	-inf	down	0.0100417	0.94123	yes	NC_037569.1	83795441	83850218	-	3	circRNA	rna-XM_025276108.1	TMEM164	NC_037569.1:83752801-83795440|NC_037569.1:83850218-83895185	transmembrane protein 164 isoform X6 [Bubalus bubalis]	GO:0016021(integral component of membrane)	NA	NA
circRNA37825	2.72488	3.57592	3.78343	0	0	0	14	17	22	0	0	0	inf	up	0.0100847	0.941617	yes	NC_037547.1	11106068	11245165	+	1	intergenic	intergenic_circRNA	intergenic_circRNA	NC_037547.1:11106067-11245165	NA	NA	NA	NA
circRNA10859	2.53025	0	0	8.25505	22.7456	5.15487	13	0	0	36	127	28	-3.83686	down	0.0102675	0.952143	yes	NC_037552.1	94162240	94162880	-	2	circRNA	rna-XM_025291540.1	COPG2	NC_037552.1:94160043-94162239|NC_037552.1:94162880-94168441	coatomer subunit gamma-2 isoform X2 [Bubalus bubalis]	GO:0005198(structural molecule activity);GO:0005829(cytosol);GO:0006886(intracellular protein transport);GO:0006891(intra-Golgi vesicle-mediated transport);GO:0030126(COPI vesicle coat)	NA	NA
circRNA10549	1.75171	2.73453	0	2.06376	45.1329	2.94564	9	13	0	9	252	16	-3.48245	down	0.0103105	0.952143	yes	NC_037552.1	12162285	12185877	+	4	circRNA	rna-XM_025291975.1	PPP1R9A	NC_037552.1:12161775-12162284|NC_037552.1:12185877-12187880	neurabin-1 isoform X9 [Bubalus bubalis]	GO:0005737(cytoplasm);GO:0007015(actin filament organization);GO:0014069(postsynaptic density);GO:0015629(actin cytoskeleton);GO:0019722(calcium-mediated signaling);GO:0030175(filopodium);GO:0030425(dendrite);GO:0030864(cortical actin cytoskeleton);GO:0031175(neuron projection development);GO:0043197(dendritic spine);GO:0051015(actin filament binding)	NA	NA
ciRNA5463	6.42294	2.10348	2.23566	0	0	0	33	10	13	0	0	0	inf	up	0.0103156	0.952143	yes	NC_037556.1	781261	781778	-	1	ciRNA	rna-XR_003102121.1	LOC112577987	NC_037556.1:781260-781778	NA	NA	NA	NA
circRNA6328	0	1.47244	0	3.2103	0.179099	61.6744	0	7	0	14	1	335	-5.46558	down	0.0104726	0.95938	yes	NC_037555.1	92033238	92033535	-	2	circRNA	rna-XM_025296361.1	TENT2	NC_037555.1:92031371-92033237|NC_037555.1:92033535-92048740	poly(A) RNA polymerase GLD2 isoform X4 [Bubalus bubalis]	GO:0002244(hematopoietic progenitor cell differentiation);GO:0004652(polynucleotide adenylyltransferase activity);GO:0005524(ATP binding);GO:0005634(nucleus);GO:0005737(cytoplasm);GO:0006397(mRNA processing);GO:0043631(RNA polyadenylation);GO:0046872(metal ion binding);GO:0071044(histone mRNA catabolic process)	NA	NA
circRNA32475	7.00684	11.5691	0	0	0	0	36	55	0	0	0	0	inf	up	0.0104733	0.95938	yes	NC_037547.1	172844213	172851163	+	4	circRNA	rna-XM_006054134.2	LOC102398353	NC_037547.1:172840310-172844212|NC_037547.1:172851163-172861708	uncharacterized protein LOC102398353 isoform X2 [Bubalus bubalis]	GO:0005507(copper ion binding)	NA	NA
ciRNA1183	2.33561	5.2587	3.26751	43.1097	20.2382	11.9667	12	25	19	188	113	65	-2.79366	down	0.0106741	0.962681	yes	NC_037567.1	23549494	23550844	-	1	ciRNA	rna-XM_025274229.1	NT5C2	NC_037567.1:23549493-23550844	PREDICTED: cytosolic purine 5'-nucleotidase isoform X2 [Mus musculus]	GO:0008253(5'-nucleotidase activity);GO:0046040(IMP metabolic process);GO:0046085(adenosine metabolic process);GO:0016311(dephosphorylation);GO:0046872(metal ion binding)	00230(Purine metabolism);00240(Pyrimidine metabolism);00760(Nicotinate and nicotinamide metabolism)	EC:3.1.3.5
ciRNA5493	2.33561	3.99661	3.78343	0	0	0	12	19	22	0	0	0	inf	up	0.0106891	0.962681	yes	NC_037547.1	57120803	57123580	-	1	ciRNA	rna-XM_006053947.2	LOC102413458	NC_037547.1:57120802-57123580	PREDICTED: phosphatidylcholine transfer protein-like [Pantholops hodgsonii]	GO:0005737(cytoplasm);GO:0008525(phosphatidylcholine transporter activity);GO:0015914(phospholipid transport);GO:0031210(phosphatidylcholine binding)	NA	NA
circRNA1601	3.11415	1.47244	0	8.02574	37.7899	2.02513	16	7	0	35	211	11	-3.38275	down	0.0106958	0.962681	yes	NC_037553.1	95702686	95703002	+	2	circRNA	rna-XM_006063925.2	SPC24	NC_037553.1:95702510-95702685|NC_037553.1:95703002-95704304	kinetochore protein Spc24 [Bubalus bubalis]	GO:0000777(condensed chromosome kinetochore);GO:0005634(nucleus);GO:0031262(Ndc80 complex);GO:0051301(cell division)	NA	NA
circRNA16942	1.16781	0	0.687896	0	40.2972	5.15487	6	0	4	0	225	28	-4.61431	down	0.0107228	0.962681	yes	NC_037559.1	12041059	12041522	-	2	circRNA	rna-XM_006076286.2	CDH17	NC_037559.1:12037532-12041058|NC_037559.1:12041522-12044337	cadherin-17 [Bubalus bubalis]	GO:0002314(germinal center B cell differentiation);GO:0002315(marginal zone B cell differentiation);GO:0005178(integrin binding);GO:0005427(proton-dependent oligopeptide secondary active transmembrane transporter activity);GO:0005509(calcium ion binding);GO:0006857(oligopeptide transport);GO:0007156(homophilic cell adhesion via plasma membrane adhesion molecules);GO:0007229(integrin-mediated sign…	05226(Gastric cancer)	NA
circRNA2084	0.973172	0	0	0.229307	20.9546	1.28872	5	0	0	1	117	7	-4.52933	down	0.0107558	0.962681	yes	NC_037550.1	82284685	82290366	+	3	circRNA	rna-XM_025288575.1	DOCK7	NC_037550.1:82279338-82284684|NC_037550.1:82290366-82317476	dedicator of cytokinesis protein 7 isoform X7 [Bubalus bubalis]	GO:0000226(microtubule cytoskeleton organization);GO:0005085(guanyl-nucleotide exchange factor activity);GO:0005925(focal adhesion);GO:0007264(small GTPase mediated signal transduction);GO:0007409(axonogenesis);GO:0008180(COP9 signalosome);GO:0022027(interkinetic nuclear migration);GO:0030424(axon);GO:0030426(growth cone);GO:0031175(neuron projection development);GO:0033138(positive regulation of…	NA	NA
circRNA15471	1.16781	0	0	0	46.7448	2.20923	6	0	0	0	261	12	-5.38955	down	0.0107613	0.962681	yes	NC_037554.1	21066134	21067908	+	3	circRNA	rna-XM_025294432.1	SHPRH	NC_037554.1:21058213-21066133|NC_037554.1:21067908-21070321	LOW QUALITY PROTEIN: E3 ubiquitin-protein ligase SHPRH [Bubalus bubalis]	GO:0000209(protein polyubiquitination);GO:0000786(nucleosome);GO:0003677(DNA binding);GO:0004842(ubiquitin-protein transferase activity);GO:0005524(ATP binding);GO:0005634(nucleus);GO:0006334(nucleosome assembly);GO:0008270(zinc ion binding)	NA	NA
circRNA3640	0	0	0.343948	6.19129	0.716395	8.83693	0	0	2	27	4	48	-5.51652	down	0.0108752	0.962681	yes	NC_037548.1	127928508	127929660	-	3	circRNA	rna-XM_025284537.1	LYST	NC_037548.1:127926653-127928507|NC_037548.1:127929660-127931478	lysosomal-trafficking regulator isoform X6 [Bubalus bubalis]	GO:0007040(lysosome organization);GO:0015630(microtubule cytoskeleton);GO:0032510(endosome to lysosome transport via multivesicular body sorting pathway);GO:0042267(natural killer cell mediated cytotoxicity);GO:0043473(pigmentation)	NA	NA
circRNA21824	1.36244	10.5174	3.26751	0	0	0.184103	7	50	19	0	0	1	6.36241	up	0.0108907	0.962681	yes	NC_037547.1	63221983	63271828	+	5	circRNA	rna-XM_025281293.1	MFSD14B	NC_037547.1:63173995-63221982|NC_037547.1:63271828-63276793	hippocampus abundant transcript-like protein 1 isoform X3 [Bubalus bubalis]	GO:0005215(transporter activity);GO:0016021(integral component of membrane);GO:0055085(transmembrane transport)	NA	NA
circRNA3276	0.583903	2.31383	0	4.35683	26.5066	0.552308	3	11	0	19	148	3	-3.43849	down	0.0109416	0.962681	yes	NC_037548.1	55778639	55778911	-	2	circRNA	rna-XM_006050107.2	ACTR6	NC_037548.1:55773326-55778638|NC_037548.1:55778911-55780809	actin-related protein 6 isoform X1 [Piliocolobus tephrosceles]	GO:0005634(nucleus)	NA	NA
circRNA32342	1.55708	2.10348	6.19106	0	0	0	8	10	36	0	0	0	inf	up	0.0109448	0.962681	yes	NC_037547.1	107824669	107842933	+	3	circRNA	rna-XM_025281590.1	PIP5K1B	NC_037547.1:107809330-107824668|NC_037547.1:107842933-107869443	phosphatidylinositol 4-phosphate 5-kinase type-1 beta isoform X3 [Bos taurus]	GO:0016307(phosphatidylinositol phosphate kinase activity);GO:0046854(phosphatidylinositol phosphorylation)	00562(Inositol phosphate metabolism);04070(Phosphatidylinositol signaling system);04072(Phospholipase D signaling pathway);04144(Endocytosis);04810(Regulation of actin cytoskeleton);04666(Fc gamma R-mediated phagocytosis);05231(Choline metabolism in cancer)	EC:2.7.1.68
circRNA2802	1.55708	2.10348	9.28659	0.229307	0	0	8	10	54	1	0	0	5.81921	up	0.0109472	0.962681	yes	NC_037547.1	141767452	141810464	+	11	circRNA	rna-XM_006066834.2	NAA35	NC_037547.1:141760168-141767451|NC_037547.1:141810464-141817442	unnamed protein product, partial [Gulo gulo]	GO:0005844(polysome);GO:0031417(NatC complex);GO:0043066(negative regulation of apoptotic process);GO:0048659(smooth muscle cell proliferation)	NA	NA
circRNA2355	0	1.68278	1.20382	0.917228	31.7005	2.57744	0	8	7	4	177	14	-3.60793	down	0.0110692	0.969881	yes	NC_037547.1	16698163	16702896	-	5	circRNA	rna-XM_025279899.1	LOC102391025	NC_037547.1:16694508-16698162|NC_037547.1:16702896-16716546	uncharacterized protein LOC102391025 [Bubalus bubalis]	NA	NA	NA
circRNA37852	4.47659	3.36557	2.40764	0	0	0	23	16	14	0	0	0	inf	up	0.0111246	0.970223	yes	NC_037548.1	19690061	19696325	+	1	intergenic	intergenic_circRNA	intergenic_circRNA	NC_037548.1:19690060-19696325	NA	NA	NA	NA
circRNA14617	1.16781	0	0	4.35683	36.178	0	6	0	0	19	202	0	-5.11729	down	0.0112071	0.970223	yes	NC_037549.1	53747411	53760864	-	1	intergenic	intergenic_circRNA	intergenic_circRNA	NC_037549.1:53747410-53760864	NA	NA	NA	NA
ciRNA5238	2.14098	2.73453	4.81527	0	0	0	11	13	28	0	0	0	inf	up	0.0112398	0.970223	yes	NC_037545.1	128553632	128572112	+	1	ciRNA	rna-XM_006075321.2	MCF2L2	NC_037545.1:128553631-128572112	probable guanine nucleotide exchange factor MCF2L2 isoform X7 [Bubalus bubalis]	GO:0005089(Rho guanyl-nucleotide exchange factor activity);GO:0035023(regulation of Rho protein signal transduction);GO:0043547(positive regulation of GTPase activity)	NA	NA
circRNA17038	0	1.26209	0	0	41.9091	0.920513	0	6	0	0	234	5	-5.08472	down	0.0112762	0.970223	yes	NC_037559.1	81542701	81543086	+	2	circRNA	rna-XM_006041076.2	GPAA1	NC_037559.1:81542621-81542700|NC_037559.1:81543086-81543159	glycosylphosphatidylinositol anchor attachment 1 protein [Bubalus bubalis]	GO:0034235(GPI anchor binding)	00563(Glycosylphosphatidylinositol(GPI)-anchor biosynthesis)	NA
circRNA26683	3.50342	3.57592	7.73883	0	0	0.368205	18	17	45	0	0	2	5.33071	up	0.0113008	0.970223	yes	NC_037561.1	37643908	37648160	+	5	circRNA	rna-XM_025268008.1	KIAA1109	NC_037561.1:37640136-37643907|NC_037561.1:37648160-37650858	uncharacterized protein KIAA1109 homolog isoform X9 [Bubalus bubalis]	GO:0016021(integral component of membrane)	NA	NA
circRNA33361	1.75171	7.15183	2.23566	0	0	0	9	34	13	0	0	0	inf	up	0.0113139	0.970223	yes	NC_037565.1	16866609	16869442	-	3	circRNA	rna-XM_025273039.1	ARPC4	NC_037565.1:16865654-16866608|NC_037565.1:16869442-16871818	unnamed protein product, partial [Gulo gulo]	GO:0005200(structural constituent of cytoskeleton);GO:0005829(cytosol);GO:0005885(Arp2/3 protein complex);GO:0019899(enzyme binding);GO:0030041(actin filament polymerization);GO:0030674(protein binding, bridging);GO:0034314(Arp2/3 complex-mediated actin nucleation);GO:0042995(cell projection);GO:0051015(actin filament binding);GO:0070062(extracellular exosome)	04144(Endocytosis);04810(Regulation of actin cytoskeleton);04666(Fc gamma R-mediated phagocytosis);05132(Salmonella infection);05100(Bacterial invasion of epithelial cells)	NA
circRNA32882	2.53025	4.20696	3.26751	0	0	0	13	20	19	0	0	0	inf	up	0.0113542	0.970242	yes	NC_037563.1	13306155	13311949	-	6	circRNA	rna-XM_025270462.1	ERBIN	NC_037563.1:13296324-13306154|NC_037563.1:13311949-13314357	erbin isoform X9 [Bubalus bubalis]	GO:0005178(integrin binding);GO:0005654(nucleoplasm);GO:0005737(cytoplasm);GO:0006605(protein targeting);GO:0016323(basolateral plasma membrane);GO:0030056(hemidesmosome);GO:0032088(negative regulation of NF-kappaB transcription factor activity);GO:0032495(response to muramyl dipeptide);GO:0032496(response to lipopolysaccharide);GO:0070433(negative regulation of nucleotide-binding oligomerization…	04621(NOD-like receptor signaling pathway)	NA
circRNA3745	5.0605	7.36218	0.343948	11.4653	110.146	0.920513	26	35	2	50	615	5	-3.2627	down	0.0114909	0.970878	yes	NC_037548.1	149307553	149309569	+	2	circRNA	rna-XM_006052637.2	VCL	NC_037548.1:149306078-149307552|NC_037548.1:149309569-149312680	vinculin-like isoform X2 [Callorhinus ursinus]	GO:0002009(morphogenesis of an epithelium);GO:0002162(dystroglycan binding);GO:0005198(structural molecule activity);GO:0005886(plasma membrane);GO:0005916(fascia adherens);GO:0005925(focal adhesion);GO:0015629(actin cytoskeleton);GO:0030032(lamellipodium assembly);GO:0030334(regulation of cell migration);GO:0031625(ubiquitin protein ligase binding);GO:0034333(adherens junction assembly);GO:00343…	04510(Focal adhesion);04520(Adherens junction);04810(Regulation of actin cytoskeleton);04670(Leukocyte transendothelial migration);05100(Bacterial invasion of epithelial cells);05146(Amoebiasis)	NA
circRNA41190	0	4.62766	9.63054	0	0	0	0	22	56	0	0	0	inf	up	0.0115539	0.970878	yes	NC_037557.1	17786480	17791967	-	4	circRNA	rna-XM_025263114.1	LOC102413663	NC_037557.1:17779621-17786479|NC_037557.1:17791967-17804006	LOW QUALITY PROTEIN: multidrug resistance-associated protein 4-like [Bubalus bubalis]	GO:0005524(ATP binding);GO:0016021(integral component of membrane);GO:0042626(ATPase activity, coupled to transmembrane movement of substances);GO:0055085(transmembrane transport)	02010(ABC transporters);04024(cAMP signaling pathway);04976(Bile secretion);01523(Antifolate resistance)	NA
circRNA12420	0	2.73453	0	1.60515	39.7599	1.65692	0	13	0	7	222	9	-3.97571	down	0.0115605	0.970878	yes	NC_037565.1	17127854	17130868	-	2	circRNA	rna-XM_025272476.1	SETD5	NC_037565.1:17127041-17127854|NC_037565.1:17130868-17164094	LOW QUALITY PROTEIN: SET domain-containing protein 5 [Bubalus bubalis]	GO:0005515(protein binding)	00310(Lysine degradation)	EC:2.1.1.43
circRNA15726	0.194634	0	0	0	10.0295	0.920513	1	0	0	0	56	5	-5.81403	down	0.0115746	0.970878	yes	NC_037556.1	73500996	73578448	+	6	circRNA	rna-XM_025261425.1	DTNB	NC_037556.1:73468159-73500995|NC_037556.1:73578448-73584401	dystrobrevin beta isoform X9 [Sus scrofa]	GO:0005737(cytoplasm);GO:0008270(zinc ion binding);GO:0045202(synapse)	NA	NA
circRNA31283	6.81221	0.631044	3.43948	0	0	0	35	3	20	0	0	0	inf	up	0.0116047	0.970878	yes	NC_037554.1	38373719	38374767	+	1	circRNA	rna-XM_006058848.2	THEMIS	NC_037554.1:38351151-38373718|NC_037554.1:38374767-38467520	protein THEMIS isoform X3 [Bubalus bubalis]	GO:0002250(adaptive immune response);GO:0005634(nucleus);GO:0005737(cytoplasm);GO:0005911(cell-cell junction);GO:0008180(COP9 signalosome);GO:0043368(positive T cell selection);GO:0043383(negative T cell selection);GO:0050852(T cell receptor signaling pathway)	04974(Protein digestion and absorption)	NA
ciRNA2466	0.778538	0	0	0	18.2681	3.12974	4	0	0	0	102	17	-4.78055	down	0.0116165	0.970878	yes	NC_037554.1	23074340	23074585	+	1	ciRNA	rna-XM_006075193.2	PHACTR2	NC_037554.1:23074339-23074585	PREDICTED: phosphatase and actin regulator 2 isoform X1 [Ovis aries musimon]	GO:0003779(actin binding);GO:0004864(protein phosphatase inhibitor activity);GO:0043086(negative regulation of catalytic activity)	NA	NA
circRNA18117	0	0.841392	0	0	29.1931	0.552308	0	4	0	0	163	3	-5.14374	down	0.0116759	0.970878	yes	NC_037560.1	21543918	21549301	-	4	circRNA	rna-XM_006063746.2	EIF3M	NC_037560.1:21542754-21543917|NC_037560.1:21549301-21555122	eukaryotic translation initiation factor 3 subunit M [Pongo abelii]	GO:0001731(formation of translation preinitiation complex);GO:0002183(cytoplasmic translational initiation);GO:0003743(translation initiation factor activity);GO:0005852(eukaryotic translation initiation factor 3 complex);GO:0006446(regulation of translational initiation);GO:0016282(eukaryotic 43S preinitiation complex);GO:0031369(translation initiation factor binding);GO:0033290(eukaryotic 48S p…	NA	NA
circRNA12942	0	2.73453	0	1.60515	34.9243	2.57744	0	13	0	7	195	14	-3.83806	down	0.0116828	0.970878	yes	NC_037545.1	171468124	171492318	+	3	circRNA	rna-XM_006078023.2	TFDP2	NC_037545.1:171465157-171468123|NC_037545.1:171492318-171495034	transcription factor Dp-2 isoform X7 [Bubalus bubalis]	GO:0000080(mitotic G1 phase);GO:0000083(regulation of transcription involved in G1/S transition of mitotic cell cycle);GO:0000981(RNA polymerase II transcription factor activity, sequence-specific DNA binding);GO:0003677(DNA binding);GO:0003700(DNA binding transcription factor activity);GO:0003712(transcription cofactor activity);GO:0005515(protein binding);GO:0005634(nucleus);GO:0005654(nucleopl…	04110(Cell cycle)	NA
circRNA34012	14.5976	3.15522	0	0	0	0	75	15	0	0	0	0	inf	up	0.0118289	0.979651	yes	NC_037557.1	14533227	14540155	-	3	circRNA	rna-XM_025263125.1	LOC112577759	NC_037557.1:14511809-14533226|NC_037557.1:14540155-14556350	multidrug resistance-associated protein 4-like isoform X2 [Bubalus bubalis]	GO:0005524(ATP binding);GO:0016021(integral component of membrane);GO:0042626(ATPase activity, coupled to transmembrane movement of substances);GO:0055085(transmembrane transport)	02010(ABC transporters);04024(cAMP signaling pathway);04976(Bile secretion);01523(Antifolate resistance)	NA
circRNA34523	11.0942	0.841392	0.85987	0	0	0	57	4	5	0	0	0	inf	up	0.0118803	0.979784	yes	NC_037546.1	1888965	1897586	+	6	circRNA	rna-XM_025264926.1	RIPK1	NC_037546.1:1881703-1888964|NC_037546.1:1897586-1902341	receptor-interacting serine/threonine-protein kinase 1 [Bubalus bubalis]	GO:0004672(protein kinase activity);GO:0004674(protein serine/threonine kinase activity);GO:0005123(death receptor binding);GO:0005524(ATP binding);GO:0005739(mitochondrion);GO:0006915(apoptotic process);GO:0031264(death-inducing signaling complex);GO:0031625(ubiquitin protein ligase binding);GO:0032757(positive regulation of interleukin-8 production);GO:0032760(positive regulation of tumor necro…	04064(NF-kappa B signaling pathway);04668(TNF signaling pathway);04210(Apoptosis);04217(Necroptosis);04620(Toll-like receptor signaling pathway);04621(NOD-like receptor signaling pathway);04622(RIG-I-like receptor signaling pathway);04623(Cytosolic DNA-sensing pathway);05160(Hepatitis C);05163(Human cytomegalovirus infection);05169(Epstein-Barr virus infection)	EC:2.7.11.1
circRNA4985	1.75171	3.78627	0	4.58614	37.7899	4.41846	9	18	0	20	211	24	-3.07891	down	0.0119115	0.979784	yes	NC_037565.1	16233586	16241800	+	3	circRNA	rna-XM_025272936.1	TCAIM	NC_037565.1:16224509-16233585|NC_037565.1:16241800-16247036	T-cell activation inhibitor, mitochondrial isoform X1 [Ovis aries]	GO:0005739(mitochondrion)	NA	NA
circRNA37882	3.11415	3.57592	3.09553	0	0	0	16	17	18	0	0	0	inf	up	0.0120481	0.987661	yes	NC_037549.1	121822926	121823555	+	1	intergenic	intergenic_circRNA	intergenic_circRNA	NC_037549.1:121822925-121823555	NA	NA	NA	NA
circRNA3147	0.583903	0	2.40764	3.2103	41.1927	1.84103	3	0	14	14	230	10	-3.95031	down	0.0121541	0.990655	yes	NC_037548.1	32041655	32044746	+	3	circRNA	rna-XM_006067648.2	CMAS	NC_037548.1:32034707-32041654|NC_037548.1:32044746-32046486	N-acylneuraminate cytidylyltransferase [Bos taurus]	GO:0005634(nucleus);GO:0005829(cytosol);GO:0006054(N-acetylneuraminate metabolic process);GO:0008781(N-acylneuraminate cytidylyltransferase activity);GO:0090632(N-glycolylneuraminic acid (Neu5Gc) cytidylyltransferase activity);GO:0090633(keto-deoxynonulosonic acid (KDN) cytidylyltransferase activity)	00520(Amino sugar and nucleotide sugar metabolism)	EC:2.7.7.92
circRNA2645	2.72488	2.52418	0	4.81545	45.312	1.84103	14	12	0	21	253	10	-3.30751	down	0.0121666	0.990655	yes	NC_037547.1	109230397	109242799	+	2	circRNA	rna-XM_025281605.1	SMC5	NC_037547.1:109224579-109230396|NC_037547.1:109242799-109271664	structural maintenance of chromosomes protein 5 isoform X3 [Bubalus bubalis]	GO:0000722(telomere maintenance via recombination);GO:0000724(double-strand break repair via homologous recombination);GO:0000781(chromosome, telomeric region);GO:0000803(sex chromosome);GO:0007062(sister chromatid cohesion);GO:0016605(PML body);GO:0030054(cell junction);GO:0030915(Smc5-Smc6 complex);GO:0034184(positive regulation of maintenance of mitotic sister chromatid cohesion);GO:0035061(in…	NA	NA
circRNA37305	1.36244	6.10009	3.09553	0	0	0	7	29	18	0	0	0	inf	up	0.0122148	0.991242	yes	NC_037554.1	89078311	89089995	-	3	circRNA	rna-XM_025294861.1	SENP6	NC_037554.1:89059660-89064115|NC_037554.1:89089995-89095085	sentrin-specific protease 6 isoform X8 [Bubalus bubalis]	GO:0005654(nucleoplasm);GO:0005737(cytoplasm);GO:0016926(protein desumoylation);GO:0016929(SUMO-specific protease activity);GO:0090169(regulation of spindle assembly);GO:0090234(regulation of kinetochore assembly)	NA	NA
circRNA36676	3.30879	3.99661	2.57961	0	0	0	17	19	15	0	0	0	inf	up	0.0122804	0.993232	yes	NC_037567.1	20491727	20507035	+	4	circRNA	rna-XM_025274325.1	CUTC	NC_037567.1:20488843-20491726	PREDICTED: copper homeostasis protein cutC homolog isoform X2 [Bison bison bison]	GO:0005507(copper ion binding);GO:0005730(nucleolus);GO:0005737(cytoplasm);GO:0051262(protein tetramerization);GO:0055070(copper ion homeostasis)	NA	NA
circRNA8283	1.55708	3.78627	2.06369	2.75168	43.1628	3.86616	8	18	12	12	241	21	-2.74862	down	0.0123775	0.996771	yes	NC_037546.1	157128560	157148925	-	4	circRNA	rna-XM_025278221.1	PECR	NC_037546.1:157125487-157128559|NC_037546.1:157148925-157156575	peroxisomal trans-2-enoyl-CoA reductase isoform X3 [Bubalus bubalis]	GO:0005102(receptor binding);GO:0005739(mitochondrion);GO:0005777(peroxisome);GO:0019166(trans-2-enoyl-CoA reductase (NADPH) activity);GO:0033306(phytol metabolic process);GO:0055114(oxidation-reduction process)	01040(Biosynthesis of unsaturated fatty acids);04146(Peroxisome)	EC:1.3.1.38
circRNA6316	0	0	0	9.63089	0	5.52308	0	0	0	42	0	30	-inf	down	0.012445	0.996771	yes	NC_037555.1	91122823	91125104	-	2	circRNA	rna-XM_025296345.1	ERO1A	NC_037555.1:91120118-91122822|NC_037555.1:91125104-91133003	ERO1-like protein alpha isoform X3 [Bubalus bubalis]	GO:0003756(protein disulfide isomerase activity);GO:0005789(endoplasmic reticulum membrane);GO:0015035(protein disulfide oxidoreductase activity);GO:0016671(oxidoreductase activity, acting on a sulfur group of donors, disulfide as acceptor);GO:0019471(4-hydroxyproline metabolic process);GO:0022417(protein maturation by protein folding);GO:0030198(extracellular matrix organization);GO:0030968(endo…	04141(Protein processing in endoplasmic reticulum)	NA
circRNA33224	8.95319	8.20358	0	0	0	0	46	39	0	0	0	0	inf	up	0.0124478	0.996771	yes	NC_037545.1	175387741	175392365	-	4	circRNA	rna-XM_025291164.1	ARMC8	NC_037545.1:175385415-175387740|NC_037545.1:175392365-175396205	PREDICTED: armadillo repeat-containing protein 8 isoform X4 [Bos mutus]	GO:0005515(protein binding);GO:0005576(extracellular region);GO:0035580(specific granule lumen);GO:0043312(neutrophil degranulation);GO:1904724(tertiary granule lumen)	NA	NA
ciRNA4886	2.91952	8.20358	0.85987	0	0	0	15	39	5	0	0	0	inf	up	0.012522	0.999307	yes	NC_037550.1	65947849	65961719	-	1	ciRNA	rna-XM_025288394.1	GIPC2	NC_037550.1:65947848-65961719	PDZ domain-containing protein GIPC2 isoform X3 [Bubalus bubalis]	GO:0005737(cytoplasm);GO:0070062(extracellular exosome)	NA	NA
circRNA11478	6.81221	21.4555	4.6433	1.14653	0	0	35	102	27	5	0	0	4.84322	up	0.0125621	0.999307	yes	NC_037549.1	85272766	85290775	+	4	circRNA	rna-XM_025286196.1	PICALM	NC_037549.1:85268979-85272765|NC_037549.1:85290775-85292863	phosphatidylinositol-binding clathrin assembly protein isoform X9 [Bos taurus]	GO:0005545(1-phosphatidylinositol binding);GO:0006897(endocytosis);GO:0030136(clathrin-coated vesicle);GO:0030276(clathrin binding);GO:0048268(clathrin coat assembly);GO:0005543(phospholipid binding);GO:0005546(phosphatidylinositol-4,5-bisphosphate binding);GO:0005622(intracellular);GO:0005634(nucleus);GO:0005768(endosome);GO:0005769(early endosome);GO:0005794(Golgi apparatus);GO:0005886(plasma m…	NA	NA
circRNA5443	0	0	1.03184	1.14653	28.8349	0.368205	0	0	6	5	161	2	-4.87838	down	0.0127078	1	yes	NC_037559.1	65982281	65990862	-	3	circRNA	rna-XM_006045596.2	ATAD2	NC_037559.1:65981921-65982280|NC_037559.1:65990862-65999527	ATPase family AAA domain-containing protein 2 isoform X1 [Bubalus bubalis]	GO:0003682(chromatin binding);GO:0005524(ATP binding);GO:0005634(nucleus);GO:0005654(nucleoplasm);GO:0016887(ATPase activity);GO:0031936(negative regulation of chromatin silencing);GO:0042393(histone binding);GO:0045944(positive regulation of transcription by RNA polymerase II);GO:0070062(extracellular exosome)	04141(Protein processing in endoplasmic reticulum)	NA
circRNA18052	0.778538	0	0	0	30.0886	0.368205	4	0	0	0	168	2	-5.28985	down	0.0127569	1	yes	NC_037564.1	37519343	37537367	+	2	circRNA	rna-XM_025271386.1	SCAPER	NC_037564.1:37499657-37519342|NC_037564.1:37537367-37544324	S phase cyclin A-associated protein in the endoplasmic reticulum isoform X4 [Bubalus bubalis]	GO:0003676(nucleic acid binding);GO:0005634(nucleus);GO:0005737(cytoplasm);GO:0008270(zinc ion binding)	NA	NA
circRNA17387	0	0.420696	0	0	21.8501	0	0	2	0	0	122	0	-5.69871	down	0.0128373	1	yes	NC_037557.1	66022149	66025321	-	5	circRNA	rna-XM_006057544.2	ALG5	NC_037557.1:66017223-66022148|NC_037557.1:66025321-66028774	dolichyl-phosphate beta-glucosyltransferase isoform X3 [Bubalus bubalis]	GO:0004169(dolichyl-phosphate-mannose-protein mannosyltransferase activity);GO:0004582(dolichyl-phosphate beta-D-mannosyltransferase activity);GO:0005789(endoplasmic reticulum membrane);GO:0006487(protein N-linked glycosylation);GO:0006506(GPI anchor biosynthetic process);GO:0007368(determination of left/right symmetry);GO:0019348(dolichol metabolic process);GO:0035269(protein O-linked mannosylat…	00510(N-Glycan biosynthesis)	EC:2.4.1.117
circRNA45619	0	14.0933	3.09553	0	0	0	0	67	18	0	0	0	inf	up	0.0128481	1	yes	NC_037557.1	19858941	19866171	-	1	intergenic	intergenic_circRNA	intergenic_circRNA	NC_037557.1:19858940-19866171	NA	NA	NA	NA
circRNA32292	3.89269	2.31383	3.26751	0	0	0	20	11	19	0	0	0	inf	up	0.012977	1	yes	NC_037547.1	88086299	88101054	+	10	circRNA	rna-XM_025279143.1	HAUS6	NC_037547.1:88082229-88086298|NC_037547.1:88101054-88107694	HAUS augmin-like complex subunit 6 [Bubalus bubalis]	GO:0005654(nucleoplasm);GO:0005737(cytoplasm);GO:0005813(centrosome);GO:0051225(spindle assembly);GO:0070652(HAUS complex)	NA	NA
circRNA6922	2.91952	2.52418	0	6.6499	34.2079	3.86616	15	12	0	29	191	21	-3.03839	down	0.0130723	1	yes	NC_037551.1	12412881	12445584	+	3	circRNA	rna-XM_025289701.1	SLC2A9	NC_037551.1:12404037-12412880|NC_037551.1:12445584-12453441	solute carrier family 2, facilitated glucose transporter member 9 isoform X8 [Bubalus bubalis]	GO:0016021(integral component of membrane);GO:0055085(transmembrane transport);GO:0005355(glucose transmembrane transporter activity);GO:0005886(plasma membrane);GO:0046415(urate metabolic process);GO:1904659(glucose transmembrane transport)	NA	NA
circRNA18944	0.778538	0.841392	0	0	22.3874	2.76154	4	4	0	0	125	15	-3.95649	down	0.0131691	1	yes	NC_037558.1	63980703	63986485	+	2	circRNA	rna-XR_003103295.1	LOC112578851	NC_037558.1:63964867-63980702|NC_037558.1:63986485-64018913	C3 and PZP-like alpha-2-macroglobulin domain-containing protein 8 isoform X1 [Bubalus bubalis]	NA	NA	NA
circRNA2737	0.194634	1.47244	0	1.83446	30.0886	0	1	7	0	8	168	0	-4.25921	down	0.0132535	1	yes	NC_037547.1	131925473	131926502	+	2	circRNA	rna-XM_025281820.1	XPO7	NC_037547.1:131923046-131925472|NC_037547.1:131926502-131927471	PREDICTED: LOW QUALITY PROTEIN: exportin-7 [Ursus maritimus]	GO:0005622(intracellular);GO:0006886(intracellular protein transport);GO:0008536(Ran GTPase binding)	NA	NA
circRNA19964	0	1.47244	0	0	40.8345	1.47282	0	7	0	0	228	8	-4.84463	down	0.0133195	1	yes	NC_037547.1	142109156	142112649	-	4	circRNA	rna-XM_025281980.1	TUT7	NC_037547.1:142102295-142109155|NC_037547.1:142112649-142114663	terminal uridylyltransferase 7 isoform X7 [Bubalus bubalis]	GO:0008270(zinc ion binding);GO:0031123(RNA 3'-end processing);GO:0050265(RNA uridylyltransferase activity)	NA	NA
ciRNA1664	0	0	0	4.58614	0.537296	3.86616	0	0	0	20	3	21	-inf	down	0.0133424	1	yes	NC_037545.1	134666205	134718853	+	1	ciRNA	rna-XM_025288195.1	TBL1XR1	NC_037545.1:134666204-134718853	PREDICTED: F-box-like/WD repeat-containing protein TBL1XR1 isoform X1 [Myotis davidii]	GO:0000118(histone deacetylase complex);GO:0003714(transcription corepressor activity);GO:0006357(regulation of transcription by RNA polymerase II);GO:0016575(histone deacetylation);GO:1903507(negative regulation of nucleic acid-templated transcription)	04310(Wnt signaling pathway)	NA
circRNA16638	0	0.631044	0.85987	0	38.6853	0.736411	0	3	5	0	216	4	-4.72472	down	0.0133499	1	yes	NC_037545.1	65942723	65973307	-	4	circRNA	rna-XM_025282213.1	USP25	NC_037545.1:65939946-65942722|NC_037545.1:65973307-65984098	ubiquitin carboxyl-terminal hydrolase 25 isoform X8 [Bubalus bubalis]	GO:0004843(thiol-dependent ubiquitin-specific protease activity);GO:0005783(endoplasmic reticulum);GO:0006511(ubiquitin-dependent protein catabolic process);GO:0031625(ubiquitin protein ligase binding);GO:0032183(SUMO binding);GO:0051117(ATPase binding);GO:0070536(protein K63-linked deubiquitination);GO:0071108(protein K48-linked deubiquitination);GO:1904293(negative regulation of ERAD pathway);G…	04657(IL-17 signaling pathway)	EC:3.4.19.12
ciRNA594	0	1.05174	0	12.1533	2.14919	5.15487	0	5	0	53	12	28	-4.20946	down	0.0133951	1	yes	NC_037557.1	16082421	16090492	-	1	ciRNA	rna-XM_025263101.1	LOC102389123	NC_037557.1:16082420-16090492	multidrug resistance-associated protein 4-like isoform X5 [Bubalus bubalis]	GO:0005524(ATP binding);GO:0016021(integral component of membrane);GO:0042626(ATPase activity, coupled to transmembrane movement of substances);GO:0055085(transmembrane transport)	02010(ABC transporters);04024(cAMP signaling pathway);04976(Bile secretion);01523(Antifolate resistance)	NA
circRNA18536	0	0.631044	0	0	40.1181	0	0	3	0	0	224	0	-5.99037	down	0.0134567	1	yes	NC_037552.1	26173752	26175713	-	3	circRNA	rna-XM_006054072.2	SNX13	NC_037552.1:26165846-26173751|NC_037552.1:26175713-26190590	sorting nexin-13 isoform X5 [Bubalus bubalis]	GO:0005769(early endosome);GO:0006886(intracellular protein transport);GO:0016021(integral component of membrane);GO:0032266(phosphatidylinositol-3-phosphate binding);GO:0043547(positive regulation of GTPase activity)	NA	NA
circRNA6747	1.94634	0	0	3.89822	23.8201	1.10462	10	0	0	17	133	6	-3.88838	down	0.0134863	1	yes	NC_037557.1	71620895	71621752	+	2	circRNA	rna-XM_006063583.2	CAB39L	NC_037557.1:71610835-71620894|NC_037557.1:71621752-71651890	calcium-binding protein 39-like isoform X3 [Bubalus bubalis]	GO:0070062(extracellular exosome)	04152(AMPK signaling pathway);04150(mTOR signaling pathway)	NA
circRNA34235	7.59074	0.841392	2.23566	0	0	0	39	4	13	0	0	0	inf	up	0.0135272	1	yes	NC_037551.1	19845116	19865083	+	2	circRNA	rna-XM_006074446.2	LIN54	NC_037551.1:19836873-19845115|NC_037551.1:19865083-19870312	protein lin-54 homolog isoform X5 [Bubalus bubalis]	GO:0003677(DNA binding);GO:0005515(protein binding);GO:0005654(nucleoplasm);GO:0006351(transcription, DNA-templated);GO:0006355(regulation of transcription, DNA-templated);GO:0007049(cell cycle);GO:0051726(regulation of cell cycle)	04218(Cellular senescence)	NA
circRNA31199	2.91952	2.94487	3.43948	0	0	0	15	14	20	0	0	0	inf	up	0.0136648	1	yes	NC_037554.1	8893895	8904115	-	5	circRNA	rna-XM_025294327.1	SYTL3	NC_037554.1:8882149-8893894|NC_037554.1:8904115-8931292	synaptotagmin-like protein 3 isoform X1 [Bubalus bubalis]	GO:0005509(calcium ion binding);GO:0005544(calcium-dependent phospholipid binding);GO:0005886(plasma membrane);GO:0006886(intracellular protein transport);GO:0006906(vesicle fusion);GO:0017137(Rab GTPase binding);GO:0017158(regulation of calcium ion-dependent exocytosis);GO:0019897(extrinsic component of plasma membrane);GO:0019905(syntaxin binding);GO:0030276(clathrin binding);GO:0042043(neurexi…	NA	NA
circRNA1296	7.78538	11.9898	7.39488	1.14653	0	0	40	57	43	5	0	0	4.56667	up	0.0137133	1	yes	NC_037553.1	39163973	39164937	+	1	circRNA	rna-XM_006073445.2	PWWP2A	NC_037553.1:39147581-39163972|NC_037553.1:39164937-39176537	TPA: PWWP domain containing 2A [Bos taurus]	GO:0005515(protein binding)	NA	NA
circRNA19695	1.36244	0	0	0	45.1329	2.20923	7	0	0	0	252	12	-5.11886	down	0.0137693	1	yes	NC_037547.1	139558947	139568644	-	1	intergenic	intergenic_circRNA	intergenic_circRNA	NC_037547.1:139558946-139568644	NA	NA	NA	NA
circRNA33757	6.61757	10.3071	0	0	0	0	34	49	0	0	0	0	inf	up	0.0138852	1	yes	NC_037555.1	20669187	20678642	-	3	circRNA	rna-XM_025295271.1	PCNX1	NC_037555.1:20665847-20669186|NC_037555.1:20678642-20683478	pecanex-like protein 1 isoform X5 [Bubalus bubalis]	GO:0016021(integral component of membrane)	NA	NA
circRNA14478	6.03367	0	181.089	2.52238	0	0	31	0	1053	11	0	0	6.21305	up	0.0139998	1	yes	NC_037546.1	24315622	24500424	+	1	intergenic	intergenic_circRNA	intergenic_circRNA	NC_037546.1:24315621-24500424	NA	NA	NA	NA
circRNA16504	0.973172	0.210348	0	0	29.014	0.552308	5	1	0	0	162	3	-4.6428	down	0.0140567	1	yes	NC_037563.1	1369327	1391119	+	5	circRNA	rna-XM_025270818.1	DOCK2	NC_037563.1:1363489-1369326|NC_037563.1:1391119-1392073	dedicator of cytokinesis protein 2 isoform X3 [Bubalus bubalis]	GO:0001766(membrane raft polarization);GO:0001768(establishment of T cell polarity);GO:0001771(immunological synapse formation);GO:0002277(myeloid dendritic cell activation involved in immune response);GO:0005096(GTPase activator activity);GO:0005622(intracellular);GO:0006935(chemotaxis);GO:0007264(small GTPase mediated signal transduction);GO:0016020(membrane);GO:0030036(actin cytoskeleton organ…	04666(Fc gamma R-mediated phagocytosis);04062(Chemokine signaling pathway)	NA
ciRNA1654	0	1.47244	0	3.2103	30.805	0	0	7	0	14	172	0	-4.52991	down	0.0140812	1	yes	NC_037553.1	84240947	84241489	-	1	ciRNA	rna-XM_006073357.2	MARCH3	NC_037553.1:84240946-84241489	E3 ubiquitin-protein ligase MARCH3 [Bubalus bubalis]	GO:0005764(lysosome);GO:0005768(endosome);GO:0006897(endocytosis);GO:0008270(zinc ion binding);GO:0016021(integral component of membrane);GO:0016567(protein ubiquitination);GO:0016874(ligase activity);GO:0030659(cytoplasmic vesicle membrane);GO:0031901(early endosome membrane)	NA	NA
circRNA17034	0	0.631044	0	0	37.2526	0	0	3	0	0	208	0	-5.88345	down	0.0141682	1	yes	NC_037559.1	79016105	79028506	-	3	circRNA	rna-XM_025264823.1	TRAPPC9	NC_037559.1:78994169-79016104|NC_037559.1:79028506-79032878	trafficking protein particle complex subunit 9 isoform X3 [Bubalus bubalis]	GO:0005737(cytoplasm);GO:0021987(cerebral cortex development);GO:0030182(neuron differentiation);GO:0051092(positive regulation of NF-kappaB transcription factor activity)	NA	NA
circRNA18170	0	0.420696	0	0	19.3427	0	0	2	0	0	108	0	-5.52286	down	0.014175	1	yes	NC_037560.1	55852589	55861725	-	6	circRNA	rna-XM_006044695.2	UBE4A	NC_037560.1:55848297-55852588|NC_037560.1:55861725-55863497	ubiquitin conjugation factor E4 A [Bubalus bubalis]	GO:0000151(ubiquitin ligase complex);GO:0000209(protein polyubiquitination);GO:0005737(cytoplasm);GO:0006511(ubiquitin-dependent protein catabolic process);GO:0016874(ligase activity);GO:0034450(ubiquitin-ubiquitin ligase activity)	04120(Ubiquitin mediated proteolysis)	EC:2.3.2.27
circRNA15352	0	3.78627	3.61145	3.4396	83.281	3.31385	0	18	21	15	465	18	-3.60532	down	0.0141919	1	yes	NC_037552.1	61833440	61854654	+	6	circRNA	rna-XM_006071045.2	DPY19L1	NC_037552.1:61815497-61833440|NC_037552.1:61854654-61866830	probable C-mannosyltransferase DPY19L1 [Bubalus bubalis]	GO:0000030(mannosyltransferase activity);GO:0005637(nuclear inner membrane);GO:0016021(integral component of membrane);GO:0018406(protein C-linked glycosylation via 2'-alpha-mannosyl-L-tryptophan)	NA	NA
circRNA31310	7.98001	8.41392	0	0	0	0	41	40	0	0	0	0	inf	up	0.0145511	1	yes	NC_037554.1	54037156	54043593	-	5	circRNA	rna-XM_025294636.1	CCNC	NC_037554.1:54036081-54037155|NC_037554.1:54043593-54049079	unnamed protein product [Gulo gulo]	GO:0000307(cyclin-dependent protein kinase holoenzyme complex);GO:0005634(nucleus);GO:0016538(cyclin-dependent protein serine/threonine kinase regulator activity);GO:0045737(positive regulation of cyclin-dependent protein serine/threonine kinase activity);GO:0045944(positive regulation of transcription by RNA polymerase II);GO:1901409(positive regulation of phosphorylation of RNA polymerase II C-…	NA	NA
ciRNA825	0	0.631044	0	5.27406	3.76108	0.920513	0	3	0	23	21	5	-3.9797	down	0.0148625	1	yes	NC_037551.1	15591832	15616428	-	1	ciRNA	rna-XM_025289744.1	AFF1	NC_037551.1:15591831-15616428	AF4/FMR2 family member 1 isoform X5 [Bubalus bubalis]	GO:0008023(transcription elongation factor complex)	05202(Transcriptional misregulation in cancers)	NA
circRNA13619	1.55708	5.88975	0.171974	2.98099	51.2223	2.02513	8	28	1	13	286	11	-2.88366	down	0.0150576	1	yes	NC_037557.1	17729001	17734293	-	2	circRNA	rna-XM_025263114.1	LOC102413663	NC_037557.1:17727543-17729001|NC_037557.1:17734293-17743382	LOW QUALITY PROTEIN: multidrug resistance-associated protein 4-like [Bubalus bubalis]	GO:0005524(ATP binding);GO:0016021(integral component of membrane);GO:0042626(ATPase activity, coupled to transmembrane movement of substances);GO:0055085(transmembrane transport)	02010(ABC transporters);04024(cAMP signaling pathway);04976(Bile secretion);01523(Antifolate resistance)	NA
circRNA15040	1.94634	1.47244	0	4.58614	18.4472	2.39333	10	7	0	20	103	13	-2.89479	down	0.0151157	1	yes	NC_037569.1	82278255	82309092	+	1	intergenic	intergenic_circRNA	intergenic_circRNA	NC_037569.1:82278254-82309092	NA	NA	NA	NA
circRNA7896	0	3.99661	0	4.81545	33.3124	5.52308	0	19	0	21	186	30	-3.44916	down	0.0152774	1	yes	NC_037546.1	49542698	49545739	+	2	circRNA	rna-XM_025272503.1	PRIM2	NC_037546.1:49482299-49542697|NC_037546.1:49545739-49678509	DNA primase large subunit [Bubalus bubalis]	GO:0003677(DNA binding);GO:0003896(DNA primase activity);GO:0006269(DNA replication, synthesis of RNA primer);GO:0046872(metal ion binding);GO:0051539(4 iron, 4 sulfur cluster binding);GO:1990077(primosome complex)	00230(Purine metabolism);00240(Pyrimidine metabolism);03030(DNA replication)	NA
circRNA19984	0	0.841392	0	0	17.1935	1.28872	0	4	0	0	96	7	-4.45721	down	0.0152794	1	yes	NC_037552.1	103804187	103818385	-	3	circRNA	rna-XM_025291665.1	BRAF	NC_037552.1:103797550-103804186|NC_037552.1:103818554-103830355	serine/threonine-protein kinase B-raf isoform X7 [Bubalus bubalis]	GO:0002318(myeloid progenitor cell differentiation);GO:0004674(protein serine/threonine kinase activity);GO:0005509(calcium ion binding);GO:0005524(ATP binding);GO:0005739(mitochondrion);GO:0005886(plasma membrane);GO:0006468(protein phosphorylation);GO:0008542(visual learning);GO:0010628(positive regulation of gene expression);GO:0010764(negative regulation of fibroblast migration);GO:0030878(th…	04015(Rap1 signaling pathway);04010(MAPK signaling pathway);04012(ErbB signaling pathway);04068(FoxO signaling pathway);04024(cAMP signaling pathway);04150(mTOR signaling pathway);04510(Focal adhesion);04810(Regulation of actin cytoskeleton);04650(Natural killer cell mediated cytotoxicity);04062(Chemokine signaling pathway);04910(Insulin signaling pathway);04914(Progesterone-mediated oocyte matur…	EC:2.7.11.1
circRNA14739	0	0	0	12.8412	0.895494	0	0	0	0	56	5	0	-inf	down	0.0153565	1	yes	NC_037555.1	17858400	17859911	-	1	intergenic	intergenic_circRNA	intergenic_circRNA	NC_037555.1:17858399-17859911	NA	NA	NA	NA
circRNA7693	0	0	0	7.10851	0	6.8118	0	0	0	31	0	37	-inf	down	0.0153877	1	yes	NC_037546.1	11668739	11687378	+	4	circRNA	rna-XR_003103818.1	GMPR	NC_037546.1:11660346-11668738|NC_037546.1:11687378-11702162	GMP reductase 1 isoform X3 [Bubalus bubalis]	GO:0003920(GMP reductase activity);GO:0006144(purine nucleobase metabolic process);GO:0006163(purine nucleotide metabolic process);GO:0046872(metal ion binding);GO:0055114(oxidation-reduction process);GO:1902560(GMP reductase complex)	00230(Purine metabolism)	EC:1.7.1.7
circRNA15186	3.89269	2.94487	5.84712	2.29307	90.0867	4.60257	20	14	34	10	503	25	-2.93464	down	0.0154748	1	yes	NC_037556.1	3054512	3058319	-	4	circRNA	rna-XM_025260667.1	TMEM131	NC_037556.1:3044055-3054512|NC_037556.1:3058319-3063979	LOW QUALITY PROTEIN: transmembrane protein 131 [Bubalus bubalis]	GO:0016020(membrane);GO:0016021(integral component of membrane)	NA	NA
circRNA14696	2.91952	1.47244	0	8.48436	15.2234	8.46872	15	7	0	37	85	46	-2.87307	down	0.0155559	1	yes	NC_037553.1	57262145	57280056	-	1	intergenic	intergenic_circRNA	intergenic_circRNA	NC_037553.1:57262144-57280056	NA	NA	NA	NA
circRNA2535	0	0.841392	1.20382	6.87921	12.3578	1.10462	0	4	7	30	69	6	-3.31412	down	0.0155783	1	yes	NC_037547.1	86891596	86891739	+	1	circRNA	rna-XM_025281465.1	MLLT3	NC_037547.1:86882061-86891595|NC_037547.1:86891739-86935415	protein AF-9 isoform X2 [Bubalus bubalis]	GO:0006355(regulation of transcription, DNA-templated);GO:0007379(segment specification);GO:0008023(transcription elongation factor complex);GO:0009952(anterior/posterior pattern specification);GO:0070062(extracellular exosome);GO:0090090(negative regulation of canonical Wnt signaling pathway);GO:2000096(positive regulation of Wnt signaling pathway, planar cell polarity pathway)	05202(Transcriptional misregulation in cancers)	NA
circRNA1574	0.778538	2.94487	0.171974	2.06376	17.7308	3.31385	4	14	1	9	99	18	-2.56858	down	0.0155976	1	yes	NC_037553.1	93860189	93861692	+	2	circRNA	rna-XM_006077722.2	LOC102404615	NC_037553.1:93856372-93860188|NC_037553.1:93861692-93863827	putative adhesion G protein-coupled receptor E4P [Bubalus bubalis]	GO:0004930(G-protein coupled receptor activity);GO:0005509(calcium ion binding);GO:0007166(cell surface receptor signaling pathway);GO:0007186(G-protein coupled receptor signaling pathway);GO:0016021(integral component of membrane)	NA	NA
circRNA2299	1.36244	3.57592	1.37579	6.6499	25.2529	2.02513	7	17	8	29	141	11	-2.42581	down	0.0156037	1	yes	NC_037550.1	116734190	116735884	+	2	circRNA	rna-XM_025289251.1	LRRFIP1	NC_037550.1:116733132-116734189|NC_037550.1:116735884-116737540	leucine-rich repeat flightless-interacting protein 1 isoform X9 [Bubalus bubalis]	GO:0003677(DNA binding);GO:0005737(cytoplasm);GO:0005886(plasma membrane);GO:0006355(regulation of transcription, DNA-templated);GO:0042803(protein homodimerization activity);GO:0003725(double-stranded RNA binding);GO:0005515(protein binding);GO:0005575(cellular_component);GO:0005634(nucleus);GO:0005829(cytosol);GO:0005856(cytoskeleton);GO:0006351(transcription, DNA-templated);GO:0006357(regulati…	NA	NA
circRNA3839	13.2351	29.6591	2.57961	18.8032	267.395	7.36411	68	141	15	82	1493	40	-2.69056	down	0.0156152	1	yes	NC_037563.1	8348397	8355460	-	3	circRNA	rna-XM_006062110.2	FCHO2	NC_037563.1:8346803-8348396|NC_037563.1:8355460-8357279	PREDICTED: LOW QUALITY PROTEIN: FCH domain only protein 2 [Bison bison bison]	GO:0001786(phosphatidylserine binding);GO:0005546(phosphatidylinositol-4,5-bisphosphate binding);GO:0005886(plasma membrane);GO:0005905(clathrin-coated pit);GO:0010324(membrane invagination);GO:0030136(clathrin-coated vesicle);GO:0048268(clathrin coat assembly);GO:0072583(clathrin-dependent endocytosis);GO:0072659(protein localization to plasma membrane)	NA	NA
circRNA7553	4.86586	5.2587	2.06369	8.48436	37.0735	11.9667	25	25	12	37	207	65	-2.23868	down	0.0156241	1	yes	NC_037562.1	47431734	47435354	-	3	circRNA	rna-XM_025269897.1	LOC102399617	NC_037562.1:47430319-47431733|NC_037562.1:47435354-47440750	zinc finger protein 30 homolog isoform X2 [Bubalus bubalis]	GO:0003676(nucleic acid binding);GO:0003700(DNA binding transcription factor activity);GO:0005622(intracellular);GO:0006355(regulation of transcription, DNA-templated);GO:0046872(metal ion binding)	NA	NA
circRNA37463	2.91952	4.20696	2.23566	0	0	0	15	20	13	0	0	0	inf	up	0.0156602	1	yes	NC_037558.1	53416897	53460044	+	7	circRNA	rna-XM_006054415.2	MINDY3	NC_037558.1:53413651-53416896|NC_037558.1:53460044-53471416	ubiquitin carboxyl-terminal hydrolase MINDY-3 isoform X4 [Delphinapterus leucas]	GO:0005654(nucleoplasm);GO:0006915(apoptotic process);GO:0031965(nuclear membrane)	NA	NA
circRNA7622	1.16781	8.83462	3.61145	27.9754	32.596	13.6236	6	42	21	122	182	74	-2.44624	down	0.0158227	1	yes	NC_037562.1	61672948	61673505	-	4	circRNA	rna-XM_006063849.2	LOC102396294	NC_037562.1:61670107-61672947|NC_037562.1:61673505-61678114	V-set and transmembrane domain-containing protein 1 [Bubalus bubalis]	GO:0016021(integral component of membrane)	03420(Nucleotide excision repair)	NA
circRNA17410	0	0.420696	1.03184	0	25.6111	2.57744	0	2	6	0	143	14	-4.27846	down	0.0158485	1	yes	NC_037557.1	73923906	73929834	-	4	circRNA	rna-XM_025263000.1	LRCH1	NC_037557.1:73921393-73923905|NC_037557.1:73929834-73935299	leucine-rich repeat and calponin homology domain-containing protein 1 isoform X3 [Bubalus bubalis]	GO:0016021(integral component of membrane);GO:0005737(cytoplasm);GO:0005886(plasma membrane);GO:0007165(signal transduction);GO:0034260(negative regulation of GTPase activity);GO:1990869(cellular response to chemokine);GO:2000405(negative regulation of T cell migration)	03420(Nucleotide excision repair);04510(Focal adhesion);04810(Regulation of actin cytoskeleton)	NA
circRNA2446	0	1.47244	0.687896	63.7473	0.358198	1.10462	0	7	4	278	2	6	-4.91577	down	0.0158843	1	yes	NC_037547.1	45184443	45185165	-	2	circRNA	rna-XM_025281040.1	UTP6	NC_037547.1:45182047-45184442|NC_037547.1:45185165-45187971	U3 small nucleolar RNA-associated protein 6 homolog [Bubalus bubalis]	GO:0000462(maturation of SSU-rRNA from tricistronic rRNA transcript (SSU-rRNA, 5.8S rRNA, LSU-rRNA));GO:0030515(snoRNA binding);GO:0032040(small-subunit processome);GO:0034388(Pwp2p-containing subcomplex of 90S preribosome)	03008(Ribosome biogenesis in eukaryotes)	NA
circRNA20151	0	1.26209	0	0	24.1783	1.47282	0	6	0	0	135	8	-4.34514	down	0.0159917	1	yes	NC_037546.1	132512793	132522513	-	6	circRNA	rna-XM_025277702.1	STAT4	NC_037546.1:132503105-132512792|NC_037546.1:132522513-132524229	signal transducer and activator of transcription 4 isoform X2 [Bubalus bubalis]	GO:0000122(negative regulation of transcription by RNA polymerase II);GO:0002053(positive regulation of mesenchymal cell proliferation);GO:0003340(negative regulation of mesenchymal to epithelial transition involved in metanephros morphogenesis);GO:0003677(DNA binding);GO:0003700(DNA binding transcription factor activity);GO:0005634(nucleus);GO:0005737(cytoplasm);GO:0006351(transcription, DNA-tem…	04630(Jak-STAT signaling pathway);04217(Necroptosis);04658(Th1 and Th2 cell differentiation);05200(Pathways in cancer);05321(Inflammatiory bowel disease (IBD));05161(Hepatitis B)	NA
circRNA16131	0.194634	0.420696	0	0	18.6263	0	1	2	0	0	104	0	-4.91983	down	0.0160295	1	yes	NC_037547.1	34548217	34651773	+	5	circRNA	rna-XM_025280565.1	STX8	NC_037547.1:34540075-34548216|NC_037547.1:34651773-34682163	syntaxin-8 isoform X2 [Desmodus rotundus]	GO:0000149(SNARE binding);GO:0005484(SNAP receptor activity);GO:0005769(early endosome);GO:0005770(late endosome);GO:0005802(trans-Golgi network);GO:0005829(cytosol);GO:0006886(intracellular protein transport);GO:0006906(vesicle fusion);GO:0012505(endomembrane system);GO:0016021(integral component of membrane);GO:0019869(chloride channel inhibitor activity);GO:0019905(syntaxin binding);GO:0031201…	04130(SNARE interactions in vesicular transport)	NA
circRNA15357	0	0	0	3.66891	3.40288	0	0	0	0	16	19	0	-inf	down	0.0161158	1	yes	NC_037555.1	26746695	26756067	+	3	circRNA	rna-XM_025295385.1	ZBTB25	NC_037555.1:26734567-26746694|NC_037555.1:26756067-26763018	zinc finger and BTB domain-containing protein 25 isoform X5 [Bos indicus x Bos taurus]	GO:0003677(DNA binding);GO:0005654(nucleoplasm);GO:0005737(cytoplasm);GO:0010467(gene expression);GO:0046872(metal ion binding)	NA	NA
circRNA34103	1.16781	4.83801	3.43948	0	0	0	6	23	20	0	0	0	inf	up	0.0162739	1	yes	NC_037557.1	58887925	58890769	+	3	circRNA	rna-XM_025262879.1	PAN3	NC_037557.1:58859162-58887924|NC_037557.1:58890769-58891516	PREDICTED: PAB-dependent poly(A)-specific ribonuclease subunit PAN3 isoform X8 [Ovis aries musimon]	GO:0000289(nuclear-transcribed mRNA poly(A) tail shortening);GO:0000932(P-body);GO:0004672(protein kinase activity);GO:0005524(ATP binding);GO:0006397(mRNA processing);GO:0006468(protein phosphorylation);GO:0010606(positive regulation of cytoplasmic mRNA processing body assembly);GO:0031251(PAN complex);GO:0046872(metal ion binding);GO:0000290(deadenylation-dependent decapping of nuclear-transcri…	03018(RNA degradation)	NA
circRNA6000	3.11415	4.41731	3.78343	7.56713	46.2075	5.70718	16	21	22	33	258	31	-2.39423	down	0.0164195	1	yes	NC_037555.1	43086393	43101841	-	3	circRNA	rna-XM_025295570.1	ATP8B4	NC_037555.1:43075323-43086392|NC_037555.1:43101841-43154127	probable phospholipid-transporting ATPase IM isoform X2 [Bubalus bubalis]	GO:0000287(magnesium ion binding);GO:0004012(phospholipid-translocating ATPase activity);GO:0005524(ATP binding);GO:0005794(Golgi apparatus);GO:0005886(plasma membrane);GO:0007030(Golgi organization);GO:0016021(integral component of membrane);GO:0045332(phospholipid translocation)	NA	NA
circRNA18277	0	0.631044	0.171974	0	26.8648	0	0	3	1	0	150	0	-5.06414	down	0.0164456	1	yes	NC_037561.1	43304611	43324171	+	9	circRNA	rna-XM_025268044.1	ABHD18	NC_037561.1:43293604-43304610|NC_037561.1:43324171-43328534	protein ABHD18 isoform X4 [Bubalus bubalis]	GO:0003674(molecular_function);GO:0005575(cellular_component);GO:0005576(extracellular region);GO:0008150(biological_process)	NA	NA
circRNA12298	0	3.36557	0	1.83446	42.6255	1.47282	0	16	0	8	238	8	-3.7706	down	0.0164834	1	yes	NC_037555.1	94011729	94015973	+	3	circRNA	rna-XM_006078593.2	WDR41	NC_037555.1:93990858-94011728|NC_037555.1:94015973-94016904	WD repeat-containing protein 41 isoform X5 [Bubalus bubalis]	GO:0005765(lysosomal membrane)	03013(RNA transport)	NA
circRNA24437	6.2283	4.41731	3.43948	0	0	0.368205	32	21	20	0	0	2	5.25752	up	0.0165505	1	yes	NC_037555.1	94736028	94744064	-	3	circRNA	rna-XM_025296380.1	IQGAP2	NC_037555.1:94726880-94736027|NC_037555.1:94744064-94746596	ras GTPase-activating-like protein IQGAP2 isoform X2 [Bubalus bubalis]	GO:0005096(GTPase activator activity);GO:0005516(calmodulin binding);GO:0005547(phosphatidylinositol-3,4,5-trisphosphate binding);GO:0005737(cytoplasm);GO:0005874(microtubule);GO:0005902(microvillus);GO:0007264(small GTPase mediated signal transduction);GO:0009986(cell surface);GO:0030027(lamellipodium);GO:0030175(filopodium);GO:0031941(filamentous actin);GO:0034314(Arp2/3 complex-mediated actin …	04810(Regulation of actin cytoskeleton)	NA
circRNA45922	0	11.3588	3.61145	0	0	0	0	54	21	0	0	0	inf	up	0.0166614	1	yes	NC_037562.1	61174171	61176598	+	4	circRNA	rna-XM_006068531.2	LOC102413946	NC_037562.1:61174000-61174170|NC_037562.1:61176598-61176798	cationic amino acid transporter 3-like [Bubalus bubalis]	GO:0000064(L-ornithine transmembrane transporter activity);GO:0005887(integral component of plasma membrane);GO:0015181(arginine transmembrane transporter activity);GO:0015189(L-lysine transmembrane transporter activity);GO:0015297(antiporter activity);GO:1903352(L-ornithine transmembrane transport);GO:1903401(L-lysine transmembrane transport);GO:1903826(arginine transmembrane transport)	NA	NA
ciRNA5053	9.92636	5.46905	0	0	0	0	51	26	0	0	0	0	inf	up	0.016676	1	yes	NC_037557.1	15327463	15351768	-	1	ciRNA	rna-XM_025263121.1	LOC112577712	NC_037557.1:15327462-15351768	LOW QUALITY PROTEIN: multidrug resistance-associated protein 4-like [Bubalus bubalis]	GO:0005524(ATP binding);GO:0016021(integral component of membrane);GO:0042626(ATPase activity, coupled to transmembrane movement of substances);GO:0055085(transmembrane transport)	02010(ABC transporters);04024(cAMP signaling pathway);04976(Bile secretion);01523(Antifolate resistance)	NA
circRNA10202	0	0	0.687896	2.29307	19.5218	0	0	0	4	10	109	0	-4.98698	down	0.0166772	1	yes	NC_037569.1	20004025	20005197	+	2	circRNA	rna-XM_025277152.1	SMS	NC_037569.1:19994447-20004024|NC_037569.1:20005197-20011388	spermine synthase [Physeter catodon]	GO:0006597(spermine biosynthetic process);GO:0016768(spermine synthase activity)	00270(Cysteine and methionine metabolism);00330(Arginine and proline metabolism);00410(beta-Alanine metabolism);00480(Glutathione metabolism)	EC:2.5.1.22
circRNA31370	1.55708	6.73114	1.89171	0	0	0	8	32	11	0	0	0	inf	up	0.0168139	1	yes	NW_020228829.1	45274	59285	+	3	circRNA	rna-XM_025277514.1	LOC102412250	NW_020228829.1:34296-45273|NW_020228829.1:59285-68291	multidrug resistance-associated protein 4-like, partial [Bubalus bubalis]	GO:0005524(ATP binding);GO:0016021(integral component of membrane);GO:0042626(ATPase activity, coupled to transmembrane movement of substances);GO:0055085(transmembrane transport)	02010(ABC transporters);04024(cAMP signaling pathway);04976(Bile secretion);01523(Antifolate resistance)	NA
ciRNA891	0	1.47244	1.20382	7.56713	34.0288	0	0	7	7	33	190	0	-3.95815	down	0.0171793	1	yes	NC_037546.1	58498391	58510481	+	1	ciRNA	rna-XM_025273379.1	HIBCH	NC_037546.1:58498390-58510481	3-hydroxyisobutyryl-CoA hydrolase, mitochondrial isoform X7 [Bubalus bubalis]	GO:0003860(3-hydroxyisobutyryl-CoA hydrolase activity);GO:0005739(mitochondrion);GO:0006574(valine catabolic process)	00640(Propanoate metabolism);00280(Valine, leucine and isoleucine degradation);00410(beta-Alanine metabolism)	EC:3.1.2.4
ciRNA4890	4.86586	3.57592	1.20382	0	0	0	25	17	7	0	0	0	inf	up	0.0173014	1	yes	NC_037553.1	9336257	9337066	+	1	ciRNA	rna-XM_006069625.2	SLCO4C1	NC_037553.1:9336256-9337066	solute carrier organic anion transporter family member 4C1 isoform X2 [Bubalus bubalis]	GO:0005887(integral component of plasma membrane);GO:0015347(sodium-independent organic anion transmembrane transporter activity);GO:0043252(sodium-independent organic anion transport);GO:0070062(extracellular exosome)	NA	NA
circRNA4275	4.47659	2.10348	0	1.37584	53.7296	5.15487	23	10	0	6	300	28	-3.19503	down	0.0173697	1	yes	NC_037545.1	90560111	90581125	-	5	circRNA	rna-XM_025282999.1	IMPG2	NC_037545.1:90553967-90560110|NC_037545.1:90581125-90586986	interphotoreceptor matrix proteoglycan 2 isoform X5 [Bubalus bubalis]	GO:0005201(extracellular matrix structural constituent);GO:0005540(hyaluronic acid binding);GO:0007601(visual perception);GO:0008201(heparin binding);GO:0016021(integral component of membrane);GO:0033165(interphotoreceptor matrix);GO:0043235(receptor complex)	NA	NA
circRNA14273	0	0	1.20382	2.75168	41.3718	0	0	0	7	12	231	0	-5.19586	down	0.0173882	1	yes	NC_037550.1	94320687	94343707	+	7	circRNA	rna-XM_025289461.1	EPS15	NC_037550.1:94319060-94320686|NC_037550.1:94343707-94362518	epidermal growth factor receptor substrate 15 isoform X9 [Bubalus bubalis]	GO:0005509(calcium ion binding);GO:0005829(cytosol);GO:0006895(Golgi to endosome transport);GO:0016235(aggresome);GO:0019065(receptor-mediated endocytosis of virus by host cell);GO:0030122(AP-2 adaptor complex);GO:0031593(polyubiquitin modification-dependent protein binding);GO:0042802(identical protein binding);GO:0048268(clathrin coat assembly);GO:0060170(ciliary membrane)	04144(Endocytosis)	NA
circRNA148	4.08732	0.631044	0	0.687921	55.8788	1.84103	21	3	0	3	312	10	-3.6298	down	0.0174566	1	yes	NC_037554.1	22085511	22095614	-	3	circRNA	rna-XM_025295004.1	UTRN	NC_037554.1:22078885-22085510|NC_037554.1:22095614-22103368	LOW QUALITY PROTEIN: utrophin [Bubalus bubalis]	GO:0001954(positive regulation of cell-matrix adhesion);GO:0003779(actin binding);GO:0005178(integrin binding);GO:0005654(nucleoplasm);GO:0005737(cytoplasm);GO:0008270(zinc ion binding);GO:0016010(dystrophin-associated glycoprotein complex);GO:0017166(vinculin binding);GO:0019901(protein kinase binding);GO:0031527(filopodium membrane);GO:0031594(neuromuscular junction);GO:0042383(sarcolemma);GO:0…	NA	NA
circRNA4634	2.14098	5.2587	1.37579	8.48436	19.5218	12.1508	11	25	8	37	109	66	-2.1941	down	0.0175049	1	yes	NC_037545.1	156315537	156319244	-	2	circRNA	rna-XM_025289450.1	GMPS	NC_037545.1:156309860-156315536|NC_037545.1:156319244-156341033	hypothetical protein PANDA_015366, partial [Ailuropoda melanoleuca]	GO:0003921(GMP synthase activity);GO:0003922(GMP synthase (glutamine-hydrolyzing) activity);GO:0005524(ATP binding);GO:0005829(cytosol);GO:0006177(GMP biosynthetic process);GO:0016462(pyrophosphatase activity)	00230(Purine metabolism);00983(Drug metabolism - other enzymes)	EC:6.3.5.2
circRNA31785	4.28196	3.15522	1.71974	0	0	0	22	15	10	0	0	0	inf	up	0.0176487	1	yes	NC_037553.1	65059981	65063716	-	4	circRNA	rna-XM_006042790.2	SEC24A	NC_037553.1:65059037-65059980|NC_037553.1:65063716-65068418	protein transport protein Sec24A isoform X5 [Bubalus bubalis]	GO:0000139(Golgi membrane);GO:0005789(endoplasmic reticulum membrane);GO:0006886(intracellular protein transport);GO:0006888(ER to Golgi vesicle-mediated transport);GO:0008270(zinc ion binding);GO:0030127(COPII vesicle coat);GO:0045714(regulation of low-density lipoprotein particle receptor biosynthetic process);GO:0048471(perinuclear region of cytoplasm);GO:0050714(positive regulation of protein…	04141(Protein processing in endoplasmic reticulum)	NA
circRNA17916	0	0	0.515922	0	17.9099	0.552308	0	0	3	0	100	3	-5.16128	down	0.0176552	1	yes	NC_037546.1	171927679	171945612	+	5	circRNA	rna-XM_006050128.2	PSMD1	NC_037546.1:171899187-171927678|NC_037546.1:171945612-171947536	PREDICTED: 26S proteasome non-ATPase regulatory subunit 1 isoform X2 [Equus przewalskii]	GO:0004175(endopeptidase activity);GO:0005634(nucleus);GO:0008540(proteasome regulatory particle, base subcomplex);GO:0016020(membrane);GO:0030234(enzyme regulator activity);GO:0034515(proteasome storage granule);GO:0042176(regulation of protein catabolic process);GO:0043161(proteasome-mediated ubiquitin-dependent protein catabolic process);GO:0050790(regulation of catalytic activity);GO:0070062(…	03050(Proteasome);05169(Epstein-Barr virus infection)	NA
circRNA38266	1.55708	7.15183	1.54777	0	0	0	8	34	9	0	0	0	inf	up	0.017761	1	yes	NC_037558.1	35986544	36014797	+	10	circRNA	rna-XM_025264042.1	GPCPD1	NC_037558.1:35980392-35986543|NC_037558.1:36014797-36019961	glycerophosphocholine phosphodiesterase GPCPD1 isoform X3 [Bubalus bubalis]	GO:0005737(cytoplasm);GO:0007519(skeletal muscle tissue development);GO:0008889(glycerophosphodiester phosphodiesterase activity);GO:0030643(cellular phosphate ion homeostasis);GO:0046475(glycerophospholipid catabolic process);GO:0047389(glycerophosphocholine phosphodiesterase activity);GO:2001070(starch binding)	00564(Glycerophospholipid metabolism);05231(Choline metabolism in cancer)	EC:3.1.4.2
circRNA17922	0.389269	1.89313	0.85987	0	30.2677	2.20923	2	9	5	0	169	12	-3.36954	down	0.0177811	1	yes	NC_037546.1	175388379	175402175	+	4	circRNA	rna-XM_025278564.1	PUM1	NC_037546.1:175378615-175388378|NC_037546.1:175402175-175405860	pumilio 1 (Drosophila), isoform CRA_c, partial [Mus musculus]	GO:0000932(P-body);GO:0003730(mRNA 3'-UTR binding);GO:0007283(spermatogenesis);GO:0008344(adult locomotory behavior);GO:0010494(cytoplasmic stress granule);GO:0016441(posttranscriptional gene silencing);GO:0048863(stem cell differentiation);GO:0051726(regulation of cell cycle);GO:0061157(mRNA destabilization);GO:1900246(positive regulation of RIG-I signaling pathway);GO:2000637(positive regulatio…	NA	NA
circRNA32158	5.44977	2.94487	1.20382	0	0	0	28	14	7	0	0	0	inf	up	0.0177813	1	yes	NC_037550.1	109278569	109279122	-	2	circRNA	rna-XM_025289099.1	AGO3	NC_037550.1:109273837-109278568|NC_037550.1:109279122-109283810	protein argonaute-3 isoform X4 [Heterocephalus glaber]	GO:0000932(P-body);GO:0003725(double-stranded RNA binding);GO:0003727(single-stranded RNA binding);GO:0006402(mRNA catabolic process);GO:0010501(RNA secondary structure unwinding);GO:0016020(membrane);GO:0016442(RISC complex);GO:0031054(pre-miRNA processing);GO:0035068(micro-ribonucleoprotein complex);GO:0035198(miRNA binding);GO:0035278(miRNA mediated inhibition of translation);GO:0035280(miRNA …	NA	NA
ciRNA802	3.30879	6.10009	3.09553	9.17228	59.4608	1.65692	17	29	18	40	332	9	-2.49088	down	0.0178036	1	yes	NC_037557.1	20226724	20229818	-	1	ciRNA	rna-XM_025262679.1	LOC102411048	NC_037557.1:20226723-20229818	multidrug resistance-associated protein 4-like isoform X2 [Bubalus bubalis]	GO:0005524(ATP binding);GO:0016021(integral component of membrane);GO:0042626(ATPase activity, coupled to transmembrane movement of substances);GO:0055085(transmembrane transport);GO:0002576(platelet degranulation);GO:0005886(plasma membrane);GO:0008150(biological_process);GO:0015662(ATPase activity, coupled to transmembrane movement of ions, phosphorylative mechanism);GO:0016020(membrane);GO:001…	02010(ABC transporters);04024(cAMP signaling pathway);04976(Bile secretion);01523(Antifolate resistance)	NA
circRNA4039	0	0	0	5.04475	0.716395	2.02513	0	0	0	22	4	11	-inf	down	0.0178239	1	yes	NC_037545.1	8224760	8226508	-	2	circRNA	rna-XM_006075715.2	SMIM19	NC_037545.1:8219442-8224759|NC_037545.1:8226508-8230592	PREDICTED: small integral membrane protein 19 isoform X1 [Bos mutus]	GO:0016021(integral component of membrane)	NA	NA
circRNA33367	5.0605	1.89313	2.06369	0	0	0	26	9	12	0	0	0	inf	up	0.0178394	1	yes	NC_037565.1	17121265	17130868	-	8	circRNA	rna-XM_025272476.1	SETD5	NC_037565.1:17120332-17121264|NC_037565.1:17130868-17164093	LOW QUALITY PROTEIN: SET domain-containing protein 5 [Bubalus bubalis]	GO:0005515(protein binding)	00310(Lysine degradation)	EC:2.1.1.43
circRNA34088	2.14098	4.20696	2.57961	0	0	0	11	20	15	0	0	0	inf	up	0.0178442	1	yes	NC_037557.1	54872471	54876150	+	2	circRNA	rna-XR_003102710.1	IFT88	NC_037557.1:54867598-54872470|NC_037557.1:54876150-54882807	intraflagellar transport protein 88 homolog isoform X3 [Bubalus bubalis]	GO:0005929(cilium)	NA	NA
circRNA1988	0	1.68278	0	2.06376	13.6115	1.47282	0	8	0	9	76	8	-3.34913	down	0.0178746	1	yes	NC_037550.1	53499596	53510022	-	2	circRNA	rna-XM_006063364.2	LRRC8B	NC_037550.1:53497113-53499595|NC_037550.1:53510022-53530031	volume-regulated anion channel subunit LRRC8B isoform X2 [Bubalus bubalis]	GO:0016021(integral component of membrane)	NA	NA
circRNA12413	1.16781	2.31383	1.89171	5.73267	22.3874	1.65692	6	11	11	25	125	9	-2.4703	down	0.017877	1	yes	NC_037552.1	32893341	32893631	-	1	circRNA	gene-LOC102391826	LOC102391826	NC_037552.1:32893340-32893631	Lactoylglutathione lyase, partial [Bos mutus]	GO:0004462(lactoylglutathione lyase activity);GO:0006357(regulation of transcription by RNA polymerase II);GO:0008270(zinc ion binding);GO:0030316(osteoclast differentiation);GO:0043066(negative regulation of apoptotic process);GO:0070062(extracellular exosome)	00620(Pyruvate metabolism)	EC:4.4.1.5
circRNA37552	4.67123	1.47244	2.75158	0	0	0	24	7	16	0	0	0	inf	up	0.0179249	1	yes	NC_037545.1	169426973	169427460	+	2	circRNA	rna-XR_003110711.1	LOC112586254	NC_037545.1:169419442-169426972|NC_037545.1:169427460-169469944	NA	NA	NA	NA
circRNA34635	3.11415	2.52418	2.92356	0	0	0	16	12	17	0	0	0	inf	up	0.0179423	1	yes	NC_037546.1	56878846	56887315	-	5	circRNA	rna-XM_006061566.2	UGGT1	NC_037546.1:56876892-56878845|NC_037546.1:56887315-56889966	UDP-glucose:glycoprotein glucosyltransferase 1 isoform X2 [Bubalus bubalis]	GO:0003980(UDP-glucose:glycoprotein glucosyltransferase activity);GO:0005783(endoplasmic reticulum);GO:0006486(protein glycosylation);GO:0051082(unfolded protein binding);GO:0070062(extracellular exosome);GO:0097359(UDP-glucosylation)	04141(Protein processing in endoplasmic reticulum)	NA
circRNA35982	8.75855	0	3.9554	0	0	0	45	0	23	0	0	0	inf	up	0.0179542	1	yes	NC_037552.1	102877628	102878711	-	1	circRNA	rna-XM_025291632.1	HIPK2	NC_037552.1:102805800-102877627|NC_037552.1:102878711-102880545	homeodomain-interacting protein kinase 2 isoform X7 [Bubalus bubalis]	GO:0000122(negative regulation of transcription by RNA polymerase II);GO:0001102(RNA polymerase II activating transcription factor binding);GO:0003714(transcription corepressor activity);GO:0004674(protein serine/threonine kinase activity);GO:0005524(ATP binding);GO:0005737(cytoplasm);GO:0006978(DNA damage response, signal transduction by p53 class mediator resulting in transcription of p21 class…	04218(Cellular senescence)	EC:2.7.11.1
circRNA37613	2.33561	5.46905	1.71974	0	0	0	12	26	10	0	0	0	inf	up	0.0179735	1	yes	NC_037552.1	43652114	43674024	+	7	circRNA	rna-XM_006049868.2	GSAP	NC_037552.1:43642087-43652113|NC_037552.1:43674024-43682988	gamma-secretase-activating protein isoform X4 [Bubalus bubalis]	GO:0001540(amyloid-beta binding);GO:0005802(trans-Golgi network);GO:0030162(regulation of proteolysis);GO:1902004(positive regulation of amyloid-beta formation)	NA	NA
circRNA142	3.11415	1.26209	1.54777	2.29307	33.8497	1.47282	16	6	9	10	189	8	-2.66668	down	0.0179764	1	yes	NC_037554.1	21089946	21091922	+	3	circRNA	rna-XM_025294432.1	SHPRH	NC_037554.1:21077251-21089945|NC_037554.1:21091922-21098865	LOW QUALITY PROTEIN: E3 ubiquitin-protein ligase SHPRH [Bubalus bubalis]	GO:0000209(protein polyubiquitination);GO:0000786(nucleosome);GO:0003677(DNA binding);GO:0004842(ubiquitin-protein transferase activity);GO:0005524(ATP binding);GO:0005634(nucleus);GO:0006334(nucleosome assembly);GO:0008270(zinc ion binding)	NA	NA
circRNA11084	1.36244	5.46905	1.20382	4.81545	32.2378	2.94564	7	26	7	21	180	16	-2.31553	down	0.0181106	1	yes	NC_037549.1	10586607	10587984	+	2	circRNA	rna-XM_006054058.2	RPS6KC1	NC_037549.1:10543018-10586606|NC_037549.1:10587984-10601254	ribosomal protein S6 kinase delta-1 isoform X3 [Bubalus bubalis]	GO:0004674(protein serine/threonine kinase activity);GO:0005524(ATP binding);GO:0005737(cytoplasm);GO:0005769(early endosome);GO:0006468(protein phosphorylation);GO:0007165(signal transduction);GO:0035091(phosphatidylinositol binding);GO:0043231(intracellular membrane-bounded organelle)	NA	NA
ciRNA5344	4.86586	2.52418	1.71974	0	0	0	25	12	10	0	0	0	inf	up	0.0181975	1	yes	NC_037561.1	5641358	5649222	-	1	ciRNA	rna-XR_003104122.1	LOC112579839	NC_037561.1:5641357-5649222	envelope glycoprotein [Bubalus bubalis]	NA	NA	NA
circRNA10221	3.30879	9.04497	3.43948	23.3893	39.7599	9.57334	17	43	20	102	222	52	-2.2031	down	0.0182547	1	yes	NC_037569.1	29706367	29712373	-	2	circRNA	rna-XM_006058084.2	TAB3	NC_037569.1:29697613-29706366|NC_037569.1:29712373-29715743	TGF-beta-activated kinase 1 and MAP3K7-binding protein 3 isoform X2 [Bubalus bubalis]	GO:0005654(nucleoplasm);GO:0005737(cytoplasm);GO:0008270(zinc ion binding);GO:0070062(extracellular exosome)	04064(NF-kappa B signaling pathway);04668(TNF signaling pathway);04621(NOD-like receptor signaling pathway);04657(IL-17 signaling pathway)	NA
circRNA37333	6.42294	2.31383	1.03184	0	0	0	33	11	6	0	0	0	inf	up	0.0183713	1	yes	NC_037549.1	46237230	46240976	+	2	circRNA	rna-XM_006075862.2	EXO1	NC_037549.1:46231995-46237229	exonuclease 1 [Bubalus bubalis]	GO:0002455(humoral immune response mediated by circulating immunoglobulin);GO:0003677(DNA binding);GO:0003682(chromatin binding);GO:0005654(nucleoplasm);GO:0005737(cytoplasm);GO:0006298(mismatch repair);GO:0016446(somatic hypermutation of immunoglobulin genes);GO:0045145(single-stranded DNA 5'-3' exodeoxyribonuclease activity);GO:0045190(isotype switching);GO:0048256(flap endonuclease activity);G…	03430(Mismatch repair)	NA
circRNA7495	0.973172	2.31383	1.03184	1.14653	46.7448	0	5	11	6	5	261	0	-3.47105	down	0.0184468	1	yes	NC_037562.1	34152566	34157718	-	5	circRNA	rna-XM_006072095.2	DYNC1LI2	NC_037562.1:34151717-34152565|NC_037562.1:34157718-34163023	dynein, cytoplasmic 1 light intermediate chain 2, isoform CRA_a, partial [Mus musculus]	GO:0000226(microtubule cytoskeleton organization);GO:0003777(microtubule motor activity);GO:0005813(centrosome);GO:0005868(cytoplasmic dynein complex);GO:0007018(microtubule-based movement);GO:0016020(membrane);GO:0051642(centrosome localization)	04145(Phagosome);04962(Vasopressin-regulated water reabsorption);05132(Salmonella infection)	NA
circRNA16978	0	1.68278	0	0	35.6407	1.28872	0	8	0	0	199	7	-4.45585	down	0.0188159	1	yes	NC_037559.1	27356934	27364096	+	5	circRNA	rna-XM_006069590.2	EBAG9	NC_037559.1:27351398-27356933|NC_037559.1:27364096-27368562	receptor-binding cancer antigen expressed on SiSo cells isoform X1 [Neomonachus schauinslandi]	GO:0000139(Golgi membrane);GO:0006915(apoptotic process);GO:0016021(integral component of membrane)	NA	NA
circRNA37279	8.75855	0	3.78343	0	0	0	45	0	22	0	0	0	inf	up	0.018885	1	yes	NC_037559.1	24300216	24305832	+	3	circRNA	rna-XM_025265172.1	OXR1	NC_037559.1:24285845-24300215|NC_037559.1:24305832-24324271	oxidation resistance protein 1 isoform X9 [Bubalus bubalis]	GO:0005739(mitochondrion)	03018(RNA degradation)	NA
circRNA12806	1.75171	1.47244	0	2.52238	40.8345	0	9	7	0	11	228	0	-3.74927	down	0.0189321	1	yes	NC_037560.1	34059026	34060799	-	3	circRNA	rna-XM_006062021.2	TRIM21	NC_037560.1:34060799-34066066	E3 ubiquitin-protein ligase TRIM21 isoform X2 [Bubalus bubalis]	GO:0000209(protein polyubiquitination);GO:0004842(ubiquitin-protein transferase activity);GO:0005634(nucleus);GO:0005737(cytoplasm);GO:0006513(protein monoubiquitination);GO:0008270(zinc ion binding);GO:0010508(positive regulation of autophagy);GO:0019005(SCF ubiquitin ligase complex);GO:0031648(protein destabilization);GO:0032088(negative regulation of NF-kappaB transcription factor activity);GO…	05322(Systemic lupus erythematosus)	EC:2.3.2.27
circRNA6893	0	3.15522	0	2.06376	32.2378	1.28872	0	15	0	9	180	7	-3.49567	down	0.0189333	1	yes	NC_037551.1	4308865	4316258	-	4	circRNA	rna-XM_006042489.2	TBC1D14	NC_037551.1:4304996-4308864|NC_037551.1:4316258-4343641	TBC1 domain family member 14 isoform X4 [Bubalus bubalis]	GO:0005096(GTPase activator activity);GO:0005776(autophagosome);GO:0005794(Golgi apparatus);GO:0005829(cytosol);GO:0006886(intracellular protein transport);GO:0010507(negative regulation of autophagy);GO:0017137(Rab GTPase binding);GO:0019901(protein kinase binding);GO:0031338(regulation of vesicle fusion);GO:0055037(recycling endosome);GO:0071955(recycling endosome to Golgi transport);GO:0090630…	NA	NA
circRNA6923	3.50342	4.83801	1.03184	2.29307	38.6853	5.70718	18	23	6	10	216	31	-2.31635	down	0.0189721	1	yes	NC_037551.1	12433733	12445584	+	2	circRNA	rna-XM_025289701.1	SLC2A9	NC_037551.1:12412979-12433732|NC_037551.1:12445584-12453441	solute carrier family 2, facilitated glucose transporter member 9 isoform X8 [Bubalus bubalis]	GO:0016021(integral component of membrane);GO:0055085(transmembrane transport);GO:0005355(glucose transmembrane transporter activity);GO:0005886(plasma membrane);GO:0046415(urate metabolic process);GO:1904659(glucose transmembrane transport)	NA	NA
circRNA32458	3.69806	2.94487	2.06369	0	0	0	19	14	12	0	0	0	inf	up	0.0189976	1	yes	NC_037547.1	164501769	164502960	+	1	circRNA	rna-XM_025282234.1	KIAA1958	NC_037547.1:164441863-164501768|NC_037547.1:164502960-164551785	uncharacterized protein KIAA1958 homolog isoform X5 [Bubalus bubalis]	GO:0000981(RNA polymerase II transcription factor activity, sequence-specific DNA binding);GO:0003677(DNA binding);GO:0005654(nucleoplasm);GO:0005737(cytoplasm);GO:0006357(regulation of transcription by RNA polymerase II)	NA	NA
circRNA19724	0	0.841392	0	0	39.7599	0	0	4	0	0	222	0	-5.56239	down	0.019003	1	yes	NC_037551.1	18132419	18139412	+	1	intergenic	intergenic_circRNA	intergenic_circRNA	NC_037551.1:18132418-18139412	NA	NA	NA	NA
circRNA38027	2.72488	3.99661	2.06369	0	0	0	14	19	12	0	0	0	inf	up	0.0190236	1	yes	NC_037559.1	69921569	69922123	+	1	intergenic	intergenic_circRNA	intergenic_circRNA	NC_037559.1:69921568-69922123	NA	NA	NA	NA
circRNA44240	0	7.15183	5.67514	0	0	0	0	34	33	0	0	0	inf	up	0.0191739	1	yes	NC_037555.1	83294999	83321956	-	7	circRNA	rna-XM_006056892.2	BBS4	NC_037555.1:83293010-83294998|NC_037555.1:83321956-83326982	Bardet-Biedl syndrome 4 protein isoform X2 [Bubalus bubalis]	GO:0000242(pericentriolar material);GO:0000281(mitotic cytokinesis);GO:0001103(RNA polymerase II repressing transcription factor binding);GO:0001750(photoreceptor outer segment);GO:0001764(neuron migration);GO:0001843(neural tube closure);GO:0001917(photoreceptor inner segment);GO:0003085(negative regulation of systemic arterial blood pressure);GO:0003777(microtubule motor activity);GO:0005634(nu…	NA	NA
circRNA9320	2.33561	0.210348	0	0.458614	20.9546	3.86616	12	1	0	2	117	21	-3.31168	down	0.0191825	1	yes	NC_037560.1	46951834	46953268	+	2	circRNA	rna-XM_025266694.1	PDE3B	NC_037560.1:46949664-46951833|NC_037560.1:46953268-46962313	cGMP-inhibited 3',5'-cyclic phosphodiesterase B isoform X2 [Bubalus bubalis]	GO:0004114(3',5'-cyclic-nucleotide phosphodiesterase activity);GO:0006198(cAMP catabolic process);GO:0007162(negative regulation of cell adhesion);GO:0007165(signal transduction);GO:0016021(integral component of membrane);GO:0016525(negative regulation of angiogenesis);GO:0032045(guanyl-nucleotide exchange factor complex);GO:0046872(metal ion binding);GO:0050995(negative regulation of lipid catab…	00230(Purine metabolism);04371(Apelin signaling pathway);04024(cAMP signaling pathway);04022(cGMP - PKG signaling pathway);04910(Insulin signaling pathway);04922(Glucagon signaling pathway);04923(Regulation of lipolysis in adipocyte);04914(Progesterone-mediated oocyte maturation);04924(Renin secretion);05032(Morphine addiction)	EC:3.1.4.17
circRNA37797	7.59074	7.15183	0	0	0	0	39	34	0	0	0	0	inf	up	0.0192179	1	yes	NC_037545.1	175096100	175098368	+	1	intergenic	intergenic_circRNA	intergenic_circRNA	NC_037545.1:175096099-175098368	NA	NA	NA	NA
circRNA19425	0	0.841392	0	0	38.6853	0	0	4	0	0	216	0	-5.52286	down	0.0193568	1	yes	NC_037561.1	7530479	7536997	-	2	circRNA	rna-XR_003104188.1	GRK3	NC_037561.1:7527774-7530478|NC_037561.1:7536997-7538902	TPA: beta-adrenergic receptor kinase 2, partial [Bos taurus]	GO:0004703(G-protein coupled receptor kinase activity);GO:0005524(ATP binding);GO:0006468(protein phosphorylation);GO:0007165(signal transduction);GO:0031623(receptor internalization);GO:0047696(beta-adrenergic receptor kinase activity)	04340(Hedgehog signaling pathway);04144(Endocytosis);04062(Chemokine signaling pathway);04724(Glutamatergic synapse);04740(Olfactory transduction);05032(Morphine addiction)	EC:2.7.11.15
circRNA11849	3.11415	2.31383	0	2.52238	33.3124	2.94564	16	11	0	11	186	16	-2.83684	down	0.0196191	1	yes	NC_037558.1	31999700	32002152	+	2	circRNA	rna-XM_006072901.2	ATRN	NC_037558.1:31941976-31999699|NC_037558.1:32002152-32010277	attractin isoform X3 [Bubalus bubalis]	GO:0005615(extracellular space);GO:0016021(integral component of membrane);GO:0021549(cerebellum development);GO:0040014(regulation of multicellular organism growth);GO:0042552(myelination);GO:0043473(pigmentation);GO:0070062(extracellular exosome)	NA	NA
circRNA15713	0.778538	0.841392	1.89171	0	46.2075	0.920513	4	4	11	0	258	5	-3.74637	down	0.0196548	1	yes	NC_037556.1	68260228	68260942	+	2	circRNA	rna-XM_006079618.2	PCYOX1	NC_037556.1:68253462-68260227|NC_037556.1:68260942-68261646	prenylcysteine oxidase 1 [Bubalus bubalis]	GO:0001735(prenylcysteine oxidase activity);GO:0005764(lysosome);GO:0005774(vacuolar membrane);GO:0030327(prenylated protein catabolic process);GO:0030328(prenylcysteine catabolic process);GO:0034361(very-low-density lipoprotein particle);GO:0055114(oxidation-reduction process);GO:0070062(extracellular exosome)	00900(Terpenoid backbone biosynthesis)	EC:1.8.3.6
circRNA19554	0	1.47244	0	0	86.3256	0	0	7	0	0	482	0	-5.87351	down	0.0196918	1	yes	NC_037560.1	21555124	21556695	-	4	circRNA	rna-XM_025266274.1	EIF3M	NC_037560.1:21549301-21555123|NC_037560.1:21556695-21559148	eukaryotic translation initiation factor 3 subunit M [Pongo abelii]	GO:0001731(formation of translation preinitiation complex);GO:0002183(cytoplasmic translational initiation);GO:0003743(translation initiation factor activity);GO:0005852(eukaryotic translation initiation factor 3 complex);GO:0006446(regulation of translational initiation);GO:0016282(eukaryotic 43S preinitiation complex);GO:0031369(translation initiation factor binding);GO:0033290(eukaryotic 48S p…	NA	NA
circRNA2225	0	0	1.37579	2.29307	46.2075	0	0	0	8	10	258	0	-5.13967	down	0.0197701	1	yes	NC_037550.1	105198133	105200897	-	3	circRNA	rna-XM_006061929.2	SMAP2	NC_037550.1:105194703-105198132|NC_037550.1:105200897-105232226	stromal membrane-associated protein 2 [Bubalus bubalis]	GO:0005096(GTPase activator activity);GO:0005654(nucleoplasm);GO:0005737(cytoplasm);GO:0043547(positive regulation of GTPase activity);GO:0046872(metal ion binding)	04144(Endocytosis)	NA
circRNA25602	3.89269	8.83462	6.36304	0	0	0.920513	20	42	37	0	0	5	4.37426	up	0.0198875	1	yes	NC_037546.1	100816294	100829293	+	5	circRNA	rna-XM_025261710.1	ORC4	NC_037546.1:100806933-100816293|NC_037546.1:100829293-100839173	origin recognition complex subunit 4 isoform X2 [Bubalus bubalis]	GO:0000166(nucleotide binding);GO:0000784(nuclear chromosome, telomeric region);GO:0003688(DNA replication origin binding);GO:0005524(ATP binding);GO:0005634(nucleus);GO:0005654(nucleoplasm);GO:0005664(nuclear origin of replication recognition complex);GO:0005730(nucleolus);GO:0005737(cytoplasm);GO:0006270(DNA replication initiation);GO:0015629(actin cytoskeleton)	04110(Cell cycle)	NA
circRNA36496	5.6444	2.10348	1.37579	0	0	0	29	10	8	0	0	0	inf	up	0.019965	1	yes	NC_037558.1	71381475	71415475	+	7	circRNA	rna-XM_025264501.1	SFMBT2	NC_037558.1:71369892-71381474|NC_037558.1:71415475-71426282	scm-like with four MBT domains protein 2 isoform X2 [Bubalus bubalis]	GO:0005654(nucleoplasm);GO:0006355(regulation of transcription, DNA-templated);GO:0010629(negative regulation of gene expression);GO:0016235(aggresome);GO:0042393(histone binding)	NA	NA
circRNA15639	0	0.841392	0	0	36.7153	0	0	4	0	0	205	0	-5.44746	down	0.0201571	1	yes	NC_037556.1	21227710	21232699	-	3	circRNA	rna-XM_006071202.2	SOS1	NC_037556.1:21223570-21227709|NC_037556.1:21232699-21234762	TPA: son of sevenless homolog 1 [Bos taurus]	GO:0000165(MAPK cascade);GO:0001782(B cell homeostasis);GO:0001942(hair follicle development);GO:0003209(cardiac atrium morphogenesis);GO:0003344(pericardium morphogenesis);GO:0003677(DNA binding);GO:0005085(guanyl-nucleotide exchange factor activity);GO:0005088(Ras guanyl-nucleotide exchange factor activity);GO:0005089(Rho guanyl-nucleotide exchange factor activity);GO:0005096(GTPase activator a…	04014(Ras signaling pathway);04010(MAPK signaling pathway);04012(ErbB signaling pathway);04630(Jak-STAT signaling pathway);04068(FoxO signaling pathway);04072(Phospholipase D signaling pathway);04151(PI3K-Akt signaling pathway);04150(mTOR signaling pathway);04510(Focal adhesion);04540(Gap junction);04810(Regulation of actin cytoskeleton);04650(Natural killer cell mediated cytotoxicity);04660(T ce…	NA
circRNA16845	0.389269	1.05174	0	0	37.0735	0	2	5	0	0	207	0	-4.68524	down	0.0201854	1	yes	NC_037565.1	7724374	7724525	-	1	circRNA	rna-XM_025272279.1	UBP1	NC_037565.1:7700931-7724373|NC_037565.1:7724525-7725387	upstream-binding protein 1 isoform X4 [Bubalus bubalis]	GO:0001525(angiogenesis);GO:0003700(DNA binding transcription factor activity);GO:0005634(nucleus);GO:0005654(nucleoplasm);GO:0005737(cytoplasm);GO:0006357(regulation of transcription by RNA polymerase II);GO:0043565(sequence-specific DNA binding)	NA	NA
circRNA8686	19.8527	18.9313	4.29935	28.2048	153.667	14.5441	102	90	25	123	858	79	-2.18871	down	0.0202545	1	yes	NC_037566.1	27113992	27114753	-	2	circRNA	rna-XM_006079200.2	ROCK1	NC_037566.1:27111004-27113991|NC_037566.1:27114753-27136113	rho-associated protein kinase 1 isoform X2 [Bubalus bubalis]	GO:0004674(protein serine/threonine kinase activity);GO:0005524(ATP binding);GO:0005856(cytoskeleton);GO:0006468(protein phosphorylation);GO:0007266(Rho protein signal transduction);GO:0017049(GTP-Rho binding);GO:0030036(actin cytoskeleton organization);GO:0046872(metal ion binding);GO:0051492(regulation of stress fiber assembly);GO:2000114(regulation of establishment of cell polarity)	04350(TGF-beta signaling pathway);04071(Sphingolipid signaling pathway);04024(cAMP signaling pathway);04022(cGMP - PKG signaling pathway);04510(Focal adhesion);04530(Tight junction);04810(Regulation of actin cytoskeleton);04611(Platelet activation);04670(Leukocyte transendothelial migration);04062(Chemokine signaling pathway);04921(Oxytocin signaling pathway);04270(Vascular smooth muscle contract…	EC:2.7.11.1
circRNA15655	0	0.420696	0	0	13.7906	0	0	2	0	0	77	0	-5.03476	down	0.0202838	1	yes	NC_037556.1	30356680	30369157	+	2	circRNA	rna-XM_006078393.2	FOXN2	NC_037556.1:30336375-30356679|NC_037556.1:30369157-30378215	forkhead box protein N2 [Bubalus bubalis]	GO:0003700(DNA binding transcription factor activity);GO:0005634(nucleus);GO:0006355(regulation of transcription, DNA-templated);GO:0035914(skeletal muscle cell differentiation);GO:0043565(sequence-specific DNA binding)	NA	NA
circRNA34642	4.67123	10.3071	0	0	0	0	24	49	0	0	0	0	inf	up	0.0202916	1	yes	NC_037546.1	58494887	58510481	+	4	circRNA	rna-XM_025273379.1	HIBCH	NC_037546.1:58476497-58494886|NC_037546.1:58510481-58534828	3-hydroxyisobutyryl-CoA hydrolase, mitochondrial isoform X7 [Bubalus bubalis]	GO:0003860(3-hydroxyisobutyryl-CoA hydrolase activity);GO:0005739(mitochondrion);GO:0006574(valine catabolic process)	00640(Propanoate metabolism);00280(Valine, leucine and isoleucine degradation);00410(beta-Alanine metabolism)	EC:3.1.2.4
circRNA36895	4.67123	2.10348	1.89171	0	0	0	24	10	11	0	0	0	inf	up	0.0203006	1	yes	NC_037558.1	66705017	66785442	-	2	circRNA	rna-XM_025264475.1	CAMK1D	NC_037558.1:66615453-66705016|NC_037558.1:66785442-66942890	calcium/calmodulin-dependent protein kinase type 1D isoform X6 [Microcebus murinus]	GO:0004683(calmodulin-dependent protein kinase activity);GO:0005516(calmodulin binding);GO:0005524(ATP binding);GO:0005634(nucleus);GO:0005737(cytoplasm);GO:0006468(protein phosphorylation);GO:0006954(inflammatory response);GO:0010976(positive regulation of neuron projection development);GO:0032793(positive regulation of CREB transcription factor activity);GO:0043065(positive regulation of apopto…	04921(Oxytocin signaling pathway);04925(Aldosterone synthesis and secretion)	EC:2.7.11.17
circRNA14693	0	0	0	7.56713	0	4.97077	0	0	0	33	0	27	-inf	down	0.020302	1	yes	NC_037553.1	41876590	41883909	-	1	intergenic	intergenic_circRNA	intergenic_circRNA	NC_037553.1:41876589-41883909	NA	NA	NA	NA
circRNA18096	0	0.210348	0.687896	0	31.7005	0	0	1	4	0	177	0	-5.14125	down	0.0203159	1	yes	NC_037560.1	7549453	7552837	-	3	circRNA	rna-XM_025266087.1	MADD	NC_037560.1:7543839-7549452|NC_037560.1:7552837-7552939	LOW QUALITY PROTEIN: MAP kinase-activating death domain protein [Bubalus bubalis]	GO:0017112(Rab guanyl-nucleotide exchange factor activity)	NA	NA
circRNA940	7.39611	1.89313	2.23566	0.229307	0	0	38	9	13	1	0	0	5.65133	up	0.0203554	1	yes	NC_037556.1	72950156	72958488	+	6	circRNA	rna-XM_006046225.2	HADHA	NC_037556.1:72944966-72950155|NC_037556.1:72958488-72962847	trifunctional enzyme subunit alpha, mitochondrial [Bubalus bubalis]	GO:0004300(enoyl-CoA hydratase activity);GO:0005743(mitochondrial inner membrane);GO:0006635(fatty acid beta-oxidation);GO:0016507(mitochondrial fatty acid beta-oxidation multienzyme complex);GO:0016509(long-chain-3-hydroxyacyl-CoA dehydrogenase activity);GO:0032868(response to insulin);GO:0042645(mitochondrial nucleoid)	00640(Propanoate metabolism);00650(Butanoate metabolism);00062(Fatty acid elongation);00071(Fatty acid degradation);01040(Biosynthesis of unsaturated fatty acids);00280(Valine, leucine and isoleucine degradation);00310(Lysine degradation);00380(Tryptophan metabolism);00410(beta-Alanine metabolism)	EC:1.1.1.211
circRNA31638	3.69806	2.52418	2.23566	0	0	0	19	12	13	0	0	0	inf	up	0.0204065	1	yes	NC_037556.1	98037068	98039810	-	5	circRNA	rna-XM_006074478.2	ENG	NC_037556.1:98034548-98037067|NC_037556.1:98039810-98042686	endoglin [Bubalus bubalis]	GO:0001525(angiogenesis);GO:0005114(type II transforming growth factor beta receptor binding);GO:0005539(glycosaminoglycan binding);GO:0007155(cell adhesion);GO:0007179(transforming growth factor beta receptor signaling pathway);GO:0016021(integral component of membrane);GO:0034713(type I transforming growth factor beta receptor binding)	NA	NA
circRNA12419	1.36244	3.36557	1.54777	3.2103	27.9394	1.47282	7	16	9	14	156	8	-2.378	down	0.0204292	1	yes	NC_037547.1	41189109	41199494	-	2	circRNA	rna-XM_006052711.2	VPS53	NC_037547.1:41177928-41189109|NC_037547.1:41199494-41208041	vacuolar protein sorting-associated protein 53 homolog [Bubalus bubalis]	GO:0000938(GARP complex);GO:0005829(cytosol);GO:0032456(endocytic recycling);GO:0042147(retrograde transport, endosome to Golgi);GO:0048471(perinuclear region of cytoplasm);GO:1990745(EARP complex)	NA	NA
circRNA33095	2.53025	2.10348	3.43948	0	0	0	13	10	20	0	0	0	inf	up	0.0205223	1	yes	NC_037545.1	111047247	111067577	+	4	circRNA	rna-XM_006073416.2	EAF2	NC_037545.1:111034272-111047246|NC_037545.1:111067577-111087452	ELL-associated factor 2 [Bubalus bubalis]	GO:0000977(RNA polymerase II regulatory region sequence-specific DNA binding);GO:0001228(transcriptional activator activity, RNA polymerase II transcription regulatory region sequence-specific DNA binding);GO:0006366(transcription by RNA polymerase II);GO:0030308(negative regulation of cell growth);GO:0032783(ELL-EAF complex);GO:0045944(positive regulation of transcription by RNA polymerase II);G…	NA	NA
ciRNA5441	6.03367	1.26209	1.71974	0	0	0	31	6	10	0	0	0	inf	up	0.0205236	1	yes	NC_037566.1	2207360	2207752	+	1	ciRNA	rna-XM_025273737.1	CDH20	NC_037566.1:2207359-2207752	cadherin-20 [Bubalus bubalis]	GO:0005509(calcium ion binding);GO:0005886(plasma membrane);GO:0007156(homophilic cell adhesion via plasma membrane adhesion molecules);GO:0016021(integral component of membrane)	NA	NA
circRNA19028	0.778538	0	0	0	36.5362	0	4	0	0	0	204	0	-5.55241	down	0.0205867	1	yes	NC_037563.1	1454294	1526119	+	4	circRNA	rna-XM_025270820.1	DOCK2	NC_037563.1:1442542-1454293|NC_037563.1:1526119-1670080	dedicator of cytokinesis protein 2 isoform X3 [Bubalus bubalis]	GO:0001766(membrane raft polarization);GO:0001768(establishment of T cell polarity);GO:0001771(immunological synapse formation);GO:0002277(myeloid dendritic cell activation involved in immune response);GO:0005096(GTPase activator activity);GO:0005622(intracellular);GO:0006935(chemotaxis);GO:0007264(small GTPase mediated signal transduction);GO:0016020(membrane);GO:0030036(actin cytoskeleton organ…	04666(Fc gamma R-mediated phagocytosis);04062(Chemokine signaling pathway)	NA
circRNA34814	4.28196	4.83801	0.687896	0	0	0	22	23	4	0	0	0	inf	up	0.0207531	1	yes	NC_037546.1	165994434	165996996	-	3	circRNA	rna-XM_025278361.1	DOCK10	NC_037546.1:165989865-165994433|NC_037546.1:165996996-165999172	dedicator of cytokinesis protein 10 isoform X9 [Bubalus bubalis]	GO:0005085(guanyl-nucleotide exchange factor activity);GO:0005622(intracellular);GO:0007264(small GTPase mediated signal transduction);GO:0016020(membrane);GO:0030334(regulation of cell migration);GO:0043547(positive regulation of GTPase activity);GO:0070062(extracellular exosome)	NA	NA
circRNA31222	7.20148	0.210348	2.75158	0	0	0	37	1	16	0	0	0	inf	up	0.0208372	1	yes	NC_037554.1	14743739	14754769	+	4	circRNA	rna-XM_025294350.1	SYNE1	NC_037554.1:14736665-14743738|NC_037554.1:14754769-14758965	LOW QUALITY PROTEIN: nesprin-1 [Bubalus bubalis]	GO:0005521(lamin binding);GO:0005654(nucleoplasm);GO:0005794(Golgi apparatus);GO:0007030(Golgi organization);GO:0016021(integral component of membrane);GO:0030017(sarcomere);GO:0031965(nuclear membrane);GO:0034993(meiotic nuclear membrane microtubule tethering complex);GO:0042692(muscle cell differentiation);GO:0042803(protein homodimerization activity);GO:0045211(postsynaptic membrane);GO:005101…	NA	NA
circRNA15341	0	3.15522	3.09553	6.42059	40.4763	2.57744	0	15	18	28	226	14	-2.98458	down	0.0209753	1	yes	NC_037547.1	134202505	134209132	+	3	circRNA	rna-XM_006069535.2	ADAMDEC1	NC_037547.1:134201226-134202504|NC_037547.1:134209132-134214076	disintegrin and metalloproteinase domain-containing protein 28-like isoform X2 [Bos indicus x Bos taurus]	GO:0004222(metalloendopeptidase activity);GO:0006508(proteolysis);GO:0008270(zinc ion binding);GO:0016021(integral component of membrane)	NA	NA
circRNA12172	3.11415	5.2587	4.12738	6.6499	44.5956	6.44359	16	25	24	29	249	35	-2.20634	down	0.0209913	1	yes	NC_037551.1	97815279	97834116	-	5	circRNA	rna-XM_025290376.1	NFKB1	NC_037551.1:97776714-97788693|NC_037551.1:97834116-97859048	nuclear factor NF-kappa-B p105 subunit isoform X6 [Bubalus bubalis]	GO:0000122(negative regulation of transcription by RNA polymerase II);GO:0000977(RNA polymerase II regulatory region sequence-specific DNA binding);GO:0000980(RNA polymerase II distal enhancer sequence-specific DNA binding);GO:0000981(RNA polymerase II transcription factor activity, sequence-specific DNA binding);GO:0001227(transcriptional repressor activity, RNA polymerase II transcription regul…	04014(Ras signaling pathway);04010(MAPK signaling pathway);04064(NF-kappa B signaling pathway);04668(TNF signaling pathway);04066(HIF-1 signaling pathway);04071(Sphingolipid signaling pathway);04024(cAMP signaling pathway);04151(PI3K-Akt signaling pathway);04210(Apoptosis);04218(Cellular senescence);04620(Toll-like receptor signaling pathway);04621(NOD-like receptor signaling pathway);04622(RIG-I…	NA
ciRNA1644	5.6444	6.31044	0	17.4273	51.5805	7.36411	29	30	0	76	288	40	-2.67545	down	0.0209953	1	yes	NC_037545.1	16976539	17036964	-	1	ciRNA	rna-XM_025268889.1	NRG1	NC_037545.1:16976538-17036964	pro-neuregulin-1, membrane-bound isoform isoform X9 [Bubalus bubalis]	GO:0000165(MAPK cascade);GO:0000902(cell morphogenesis);GO:0001964(startle response);GO:0003161(cardiac conduction system development);GO:0003222(ventricular trabecula myocardium morphogenesis);GO:0003712(transcription cofactor activity);GO:0005102(receptor binding);GO:0005176(ErbB-2 class receptor binding);GO:0005615(extracellular space);GO:0005634(nucleus);GO:0005737(cytoplasm);GO:0005887(integ…	04012(ErbB signaling pathway);01521(EGFR tyrosine kinase inhibitor resistance)	NA
circRNA17476	3.69806	1.26209	0	0	77.908	2.39333	19	6	0	0	435	13	-4.01697	down	0.0210158	1	yes	NC_037551.1	19398843	19403036	+	4	circRNA	rna-XM_025289785.1	HELQ	NC_037551.1:19398011-19398842|NC_037551.1:19403036-19404592	helicase POLQ-like isoform X6 [Bubalus bubalis]	GO:0000724(double-strand break repair via homologous recombination);GO:0003676(nucleic acid binding);GO:0004386(helicase activity);GO:0005524(ATP binding);GO:0005654(nucleoplasm);GO:0005730(nucleolus)	NA	NA
circRNA4224	4.67123	7.99323	3.78343	6.6499	62.8637	5.70718	24	38	22	29	351	31	-2.19323	down	0.0210263	1	yes	NC_037545.1	65942723	65951689	-	2	circRNA	rna-XM_025282245.1	USP25	NC_037545.1:65939946-65942722|NC_037545.1:65951689-65959703	ubiquitin carboxyl-terminal hydrolase 25 isoform X8 [Bubalus bubalis]	GO:0004843(thiol-dependent ubiquitin-specific protease activity);GO:0005783(endoplasmic reticulum);GO:0006511(ubiquitin-dependent protein catabolic process);GO:0031625(ubiquitin protein ligase binding);GO:0032183(SUMO binding);GO:0051117(ATPase binding);GO:0070536(protein K63-linked deubiquitination);GO:0071108(protein K48-linked deubiquitination);GO:1904293(negative regulation of ERAD pathway);G…	04657(IL-17 signaling pathway)	EC:3.4.19.12
circRNA5020	0.583903	0	0	0.458614	12.1787	0	3	0	0	2	68	0	-4.43582	down	0.0210306	1	yes	NC_037565.1	27417174	27418086	+	2	circRNA	rna-XM_025271930.1	CNTN3	NC_037565.1:27396520-27417173|NC_037565.1:27418086-27420387	contactin-3 isoform X6 [Bubalus bubalis]	GO:0007155(cell adhesion);GO:0007399(nervous system development)	NA	NA
circRNA32420	9.92636	4.20696	0	0	0	0	51	20	0	0	0	0	inf	up	0.0210399	1	yes	NC_037547.1	145209908	145220231	+	2	circRNA	rna-XM_006063073.2	ERCC6L2	NC_037547.1:145198391-145209907|NC_037547.1:145220231-145229079	DNA excision repair protein ERCC-6-like 2 isoform X1 [Bubalus bubalis]	GO:0003677(DNA binding);GO:0005524(ATP binding);GO:0005634(nucleus);GO:0005739(mitochondrion);GO:0005815(microtubule organizing center);GO:0006281(DNA repair);GO:0008026(ATP-dependent helicase activity)	NA	NA
ciRNA676	0	6.73114	0	20.6376	31.1632	11.0462	0	32	0	90	174	60	-3.22292	down	0.0210547	1	yes	NC_037552.1	67847597	67848623	+	1	ciRNA	rna-XM_025291260.1	JAZF1	NC_037552.1:67847596-67848623	juxtaposed with another zinc finger protein 1 isoform X3 [Bubalus bubalis]	GO:0000122(negative regulation of transcription by RNA polymerase II);GO:0003676(nucleic acid binding);GO:0003714(transcription corepressor activity);GO:0005634(nucleus);GO:0005730(nucleolus);GO:0005737(cytoplasm);GO:0006351(transcription, DNA-templated);GO:0006629(lipid metabolic process);GO:0017053(transcriptional repressor complex);GO:0046872(metal ion binding)	NA	NA
circRNA2080	0.583903	4.62766	0	3.4396	30.9841	1.65692	3	22	0	15	173	9	-2.79144	down	0.0210985	1	yes	NC_037550.1	82092798	82098926	-	2	circRNA	rna-XM_025288571.1	ATG4C	NC_037550.1:82087801-82092797|NC_037550.1:82098926-82101016	cysteine protease ATG4C isoform X3 [Bubalus bubalis]	GO:0000045(autophagosome assembly);GO:0000422(autophagy of mitochondrion);GO:0004197(cysteine-type endopeptidase activity);GO:0005576(extracellular region);GO:0005829(cytosol);GO:0006501(C-terminal protein lipidation);GO:0006612(protein targeting to membrane);GO:0016485(protein processing);GO:0044804(autophagy of nucleus);GO:0051697(protein delipidation)	04140(Autophagy - animal);04136(Autophagy - other eukaryotes)	NA
circRNA3350	2.14098	2.10348	0	2.52238	17.0144	6.25949	11	10	0	11	95	34	-2.60351	down	0.0211114	1	yes	NC_037548.1	70917292	70924040	+	2	circRNA	rna-XM_006073571.2	XPOT	NC_037548.1:70916036-70917291|NC_037548.1:70924040-70924480	exportin-T isoform X2 [Lagenorhynchus obliquidens]	GO:0005622(intracellular);GO:0006886(intracellular protein transport);GO:0008536(Ran GTPase binding)	03013(RNA transport)	NA
circRNA1188	6.42294	10.3071	3.43948	8.71366	67.1621	9.94154	33	49	20	38	375	54	-2.08909	down	0.0211626	1	yes	NC_037553.1	2509369	2520218	-	3	circRNA	rna-XM_025292153.1	FER	NC_037553.1:2473766-2509368|NC_037553.1:2520218-2584619	LOW QUALITY PROTEIN: tyrosine-protein kinase Fer [Bubalus bubalis]	GO:0000226(microtubule cytoskeleton organization);GO:0000278(mitotic cell cycle);GO:0000790(nuclear chromatin);GO:0001932(regulation of protein phosphorylation);GO:0004715(non-membrane spanning protein tyrosine kinase activity);GO:0005102(receptor binding);GO:0005154(epidermal growth factor receptor binding);GO:0005524(ATP binding);GO:0005737(cytoplasm);GO:0006935(chemotaxis);GO:0007155(cell adhe…	NA	NA
circRNA3802	0.583903	6.73114	2.06369	2.75168	46.7448	2.76154	3	32	12	12	261	15	-2.47819	down	0.0212033	1	yes	NC_037563.1	1442434	1456551	+	3	circRNA	rna-XM_025270818.1	DOCK2	NC_037563.1:1413386-1442433|NC_037563.1:1456551-1494512	dedicator of cytokinesis protein 2 isoform X3 [Bubalus bubalis]	GO:0001766(membrane raft polarization);GO:0001768(establishment of T cell polarity);GO:0001771(immunological synapse formation);GO:0002277(myeloid dendritic cell activation involved in immune response);GO:0005096(GTPase activator activity);GO:0005622(intracellular);GO:0006935(chemotaxis);GO:0007264(small GTPase mediated signal transduction);GO:0016020(membrane);GO:0030036(actin cytoskeleton organ…	04666(Fc gamma R-mediated phagocytosis);04062(Chemokine signaling pathway)	NA
circRNA43517	0	2.94487	8.42672	0	0	0	0	14	49	0	0	0	inf	up	0.0212735	1	yes	NC_037549.1	94308234	94331844	+	6	circRNA	rna-XM_025286269.1	PAK1	NC_037549.1:94293482-94308233|NC_037549.1:94331844-94343554	serine/threonine-protein kinase PAK 1 isoform X1 [Carlito syrichta]	GO:0000278(mitotic cell cycle);GO:0001726(ruffle);GO:0001934(positive regulation of protein phosphorylation);GO:0004674(protein serine/threonine kinase activity);GO:0005518(collagen binding);GO:0005524(ATP binding);GO:0005737(cytoplasm);GO:0005794(Golgi apparatus);GO:0005886(plasma membrane);GO:0005911(cell-cell junction);GO:0005925(focal adhesion);GO:0006468(protein phosphorylation);GO:0006887(e…	04014(Ras signaling pathway);04010(MAPK signaling pathway);04012(ErbB signaling pathway);04392(Hippo signaling pathway - multiple species);04024(cAMP signaling pathway);04510(Focal adhesion);04810(Regulation of actin cytoskeleton);04625(C-type lectin receptor signaling pathway);04650(Natural killer cell mediated cytotoxicity);04660(T cell receptor signaling pathway);04666(Fc gamma R-mediated phag…	EC:2.7.11.1
circRNA45068	0	10.3071	3.26751	0	0	0	0	49	19	0	0	0	inf	up	0.0214564	1	yes	NC_037549.1	29155964	29158230	+	2	circRNA	rna-XM_025285662.1	DNAJC16	NC_037549.1:29149729-29155963|NC_037549.1:29158230-29159612	dnaJ homolog subfamily C member 16 isoform X3 [Bubalus bubalis]	GO:0005623(cell);GO:0045454(cell redox homeostasis)	NA	NA
circRNA14303	2.91952	0	1.20382	21.3255	40.2972	0	15	0	7	93	225	0	-3.90158	down	0.0214964	1	yes	NC_037557.1	69073387	69074373	-	3	circRNA	rna-XM_025262943.1	VPS36	NC_037557.1:69071764-69073386|NC_037557.1:69074373-69080868	vacuolar protein-sorting-associated protein 36 isoform X3 [Bubalus bubalis]	GO:0005764(lysosome);GO:0005829(cytosol);GO:0008022(protein C-terminus binding);GO:0031902(late endosome membrane);GO:0032266(phosphatidylinositol-3-phosphate binding);GO:0043130(ubiquitin binding);GO:0070062(extracellular exosome)	04144(Endocytosis)	NA
circRNA1371	3.69806	3.78627	0.85987	5.73267	27.9394	3.31385	19	18	5	25	156	18	-2.14813	down	0.0215039	1	yes	NC_037553.1	57298307	57304084	-	2	circRNA	rna-XM_025294025.1	ARHGAP26	NC_037553.1:57290752-57298306|NC_037553.1:57304084-57309355	rho GTPase-activating protein 26 isoform X4 [Bubalus bubalis]	GO:0005096(GTPase activator activity);GO:0005543(phospholipid binding);GO:0007165(signal transduction);GO:0030036(actin cytoskeleton organization);GO:0043547(positive regulation of GTPase activity);GO:0051056(regulation of small GTPase mediated signal transduction);GO:0005515(protein binding);GO:0005575(cellular_component);GO:0005829(cytosol);GO:0005856(cytoskeleton);GO:0005925(focal adhesion);GO…	NA	NA
circRNA473	0	0	0.687896	1.37584	17.0144	0	0	0	4	6	95	0	-4.74061	down	0.0215481	1	yes	NC_037556.1	1572235	1575418	-	4	circRNA	rna-XM_006059825.2	LOC102391440	NC_037556.1:1567154-1572234|NC_037556.1:1575418-1581610	two pore calcium channel protein 2 isoform X2 [Bubalus bubalis]	GO:0005245(voltage-gated calcium channel activity);GO:0005622(intracellular);GO:0005886(plasma membrane);GO:0016021(integral component of membrane);GO:0034765(regulation of ion transmembrane transport);GO:0051209(release of sequestered calcium ion into cytosol);GO:0072345(NAADP-sensitive calcium-release channel activity);GO:0086010(membrane depolarization during action potential)	NA	NA
circRNA1050	5.44977	1.26209	2.75158	3.4396	38.148	7.36411	28	6	16	15	213	40	-2.37092	down	0.0216144	1	yes	NC_037556.1	93694747	93702792	+	3	circRNA	rna-XM_025261634.1	RABGAP1	NC_037556.1:93683020-93694746|NC_037556.1:93702792-93755182	rab GTPase-activating protein 1 isoform X2 [Bubalus bubalis]	GO:0005096(GTPase activator activity);GO:0007049(cell cycle);GO:0043547(positive regulation of GTPase activity);GO:0003677(DNA binding);GO:0005622(intracellular);GO:0005829(cytosol);GO:0006886(intracellular protein transport);GO:0012505(endomembrane system);GO:0017137(Rab GTPase binding);GO:0031338(regulation of vesicle fusion);GO:0090630(activation of GTPase activity)	NA	NA
circRNA19194	0	2.31383	0	0	40.1181	2.57744	0	11	0	0	224	14	-4.20573	down	0.0216328	1	yes	NC_037567.1	38722255	38729009	-	7	circRNA	rna-XM_006048449.2	SFXN4	NC_037567.1:38719515-38722255|NC_037567.1:38729009-38729701	Sideroflexin-4, partial [Bos mutus]	GO:0005743(mitochondrial inner membrane);GO:0015075(ion transmembrane transporter activity);GO:0016021(integral component of membrane);GO:0034220(ion transmembrane transport);GO:0055072(iron ion homeostasis)	NA	NA
circRNA14186	0	0	0	3.89822	0.716395	2.39333	0	0	0	17	4	13	-inf	down	0.0216637	1	yes	NC_037555.1	52762176	52768102	-	6	circRNA	rna-XM_025260530.1	BNIP2	NC_037555.1:52768102-52770871	BCL2/adenovirus E1B 19 kDa protein-interacting protein 2 [Bubalus bubalis]	GO:0005829(cytosol);GO:0006915(apoptotic process);GO:0042802(identical protein binding)	NA	NA
circRNA27869	2.72488	9.88636	2.23566	0	0	0.368205	14	47	13	0	0	2	5.33351	up	0.0216784	1	yes	NC_037549.1	85265627	85288778	+	5	circRNA	rna-XM_025286196.1	PICALM	NC_037549.1:85231076-85265626|NC_037549.1:85288778-85290668	phosphatidylinositol-binding clathrin assembly protein isoform X9 [Bos taurus]	GO:0005545(1-phosphatidylinositol binding);GO:0006897(endocytosis);GO:0030136(clathrin-coated vesicle);GO:0030276(clathrin binding);GO:0048268(clathrin coat assembly);GO:0005543(phospholipid binding);GO:0005546(phosphatidylinositol-4,5-bisphosphate binding);GO:0005622(intracellular);GO:0005634(nucleus);GO:0005768(endosome);GO:0005769(early endosome);GO:0005794(Golgi apparatus);GO:0005886(plasma m…	NA	NA
circRNA1316	2.14098	4.41731	1.54777	1.60515	38.8644	2.02513	11	21	9	7	217	11	-2.39021	down	0.0216784	1	yes	NC_037553.1	41828757	41830293	-	2	circRNA	rna-XM_025292337.1	CYFIP2	NC_037553.1:41811777-41828756|NC_037553.1:41830293-41836479	KIAA1168 protein (Fragment) variant, partial [Homo sapiens]	GO:0005515(protein binding);GO:0005634(nucleus);GO:0005737(cytoplasm);GO:0005829(cytosol);GO:0006915(apoptotic process);GO:0016020(membrane);GO:0030054(cell junction);GO:0038096(Fc-gamma receptor signaling pathway involved in phagocytosis);GO:0043005(neuron projection);GO:0045202(synapse);GO:0045862(positive regulation of proteolysis);GO:0048010(vascular endothelial growth factor receptor signali…	03013(RNA transport);04810(Regulation of actin cytoskeleton)	NA
circRNA17530	0.583903	1.26209	0.515922	0	41.5509	0	3	6	3	0	232	0	-4.13685	down	0.0218531	1	yes	NC_037551.1	56118584	56129315	+	5	circRNA	rna-XM_025290110.1	ATP8A1	NC_037551.1:56095815-56118583|NC_037551.1:56129315-56134745	Putative phospholipid-transporting ATPase IA [Pteropus alecto]	GO:0000139(Golgi membrane);GO:0000287(magnesium ion binding);GO:0004012(phospholipid-translocating ATPase activity);GO:0005515(protein binding);GO:0005524(ATP binding);GO:0005783(endoplasmic reticulum);GO:0005794(Golgi apparatus);GO:0005802(trans-Golgi network);GO:0005886(plasma membrane);GO:0007612(learning);GO:0016020(membrane);GO:0016021(integral component of membrane);GO:0019829(cation-transp…	NA	NA
circRNA10920	0	0	0	6.42059	0	5.70718	0	0	0	28	0	31	-inf	down	0.0220253	1	yes	NC_037552.1	103463487	103465576	-	2	circRNA	rna-XR_003111055.1	SLC37A3	NC_037552.1:103459182-103463486|NC_037552.1:103465576-103469031	sugar phosphate exchanger 3 isoform X5 [Bubalus bubalis]	GO:0006820(anion transport);GO:0008643(carbohydrate transport);GO:0016021(integral component of membrane);GO:0022857(transmembrane transporter activity);GO:0030176(integral component of endoplasmic reticulum membrane);GO:0055085(transmembrane transport)	NA	NA
ciRNA1296	1.36244	6.10009	0	11.236	33.8497	2.57744	7	29	0	49	189	14	-2.67514	down	0.0220607	1	yes	NC_037563.1	56035361	56037711	+	1	ciRNA	rna-XM_025270685.1	MYO10	NC_037563.1:56035360-56037711	unconventional myosin-X isoform X4 [Bubalus bubalis]	GO:0003774(motor activity);GO:0003779(actin binding);GO:0005524(ATP binding);GO:0005730(nucleolus);GO:0005737(cytoplasm);GO:0005886(plasma membrane);GO:0007165(signal transduction);GO:0008360(regulation of cell shape);GO:0016459(myosin complex);GO:0022409(positive regulation of cell-cell adhesion);GO:0030175(filopodium);GO:0030507(spectrin binding);GO:0043005(neuron projection);GO:0043025(neurona…	04666(Fc gamma R-mediated phagocytosis)	NA
circRNA8284	3.69806	3.36557	3.78343	2.75168	47.9985	4.60257	19	16	22	12	268	25	-2.35135	down	0.0220665	1	yes	NC_037546.1	157139198	157156741	-	4	circRNA	rna-XM_025278221.1	PECR	NC_037546.1:157128671-157139197|NC_037546.1:157156741-157158725	peroxisomal trans-2-enoyl-CoA reductase isoform X3 [Bubalus bubalis]	GO:0005102(receptor binding);GO:0005739(mitochondrion);GO:0005777(peroxisome);GO:0019166(trans-2-enoyl-CoA reductase (NADPH) activity);GO:0033306(phytol metabolic process);GO:0055114(oxidation-reduction process)	01040(Biosynthesis of unsaturated fatty acids);04146(Peroxisome)	EC:1.3.1.38
circRNA18441	0	0	0.687896	0	47.2821	0	0	0	4	0	264	0	-6.10296	down	0.0222434	1	yes	NC_037569.1	51387638	51388311	+	2	circRNA	rna-XM_025276919.1	HUWE1	NC_037569.1:51384843-51387637|NC_037569.1:51388311-51389065	E3 ubiquitin-protein ligase HUWE1 isoform X9 [Bubalus bubalis]	GO:0000209(protein polyubiquitination);GO:0004842(ubiquitin-protein transferase activity);GO:0005634(nucleus);GO:0005654(nucleoplasm);GO:0005737(cytoplasm);GO:0006284(base-excision repair);GO:0006513(protein monoubiquitination);GO:0016020(membrane);GO:0016574(histone ubiquitination);GO:0016874(ligase activity);GO:0070062(extracellular exosome);GO:1903955(positive regulation of protein targeting t…	04120(Ubiquitin mediated proteolysis)	EC:2.3.2.26
ciRNA1999	3.50342	2.52418	13.07	82.5505	44.7747	12.7031	18	12	76	360	250	69	-2.87425	down	0.0223226	1	yes	NC_037557.1	78514685	78525923	+	1	ciRNA	rna-XM_025263046.1	VWA8	NC_037557.1:78514684-78525923	LOW QUALITY PROTEIN: von Willebrand factor A domain-containing protein 8 [Bubalus bubalis]	GO:0005524(ATP binding);GO:0005739(mitochondrion);GO:0016887(ATPase activity)	NA	NA
circRNA45604	0	5.6794	6.01909	0	0	0	0	27	35	0	0	0	inf	up	0.0223262	1	yes	NC_037557.1	15358228	15544344	-	1	intergenic	intergenic_circRNA	intergenic_circRNA	NC_037557.1:15358227-15544344	NA	NA	NA	NA
circRNA6425	8.17465	9.04497	1.03184	12.8412	60.7145	6.25949	42	43	6	56	339	34	-2.12865	down	0.0223397	1	yes	NC_037557.1	11586284	11586514	+	1	circRNA	rna-XM_025262647.1	STK24	NC_037557.1:11544883-11586283|NC_037557.1:11586514-11612379	serine/threonine-protein kinase 24 isoform X1 [Microcebus murinus]	GO:0005730(nucleolus);GO:0005737(cytoplasm)	NA	NA
ciRNA908	2.72488	0.841392	0	1.37584	19.7009	3.49795	14	4	0	6	110	19	-2.78468	down	0.0225025	1	yes	NC_037564.1	13179883	13180972	-	1	ciRNA	rna-XM_025271217.1	LOC102414209	NC_037564.1:13179882-13180972	uncharacterized protein LOC102414209 [Bubalus bubalis]	NA	04922(Glucagon signaling pathway)	NA
circRNA19136	0	1.89313	0	0	33.4915	1.65692	0	9	0	0	187	9	-4.21461	down	0.02256	1	yes	NC_037547.1	16946413	16958865	-	3	circRNA	rna-XM_025279900.1	LOC102392650	NC_037547.1:16945191-16946413|NC_037547.1:16958865-16962810	EF-hand calcium-binding domain-containing protein 13 [Bubalus bubalis]	GO:0005509(calcium ion binding);GO:0005654(nucleoplasm);GO:0005737(cytoplasm)	NA	NA
ciRNA1561	0	0	0	10.5481	0	2.20923	0	0	0	46	0	12	-inf	down	0.0225867	1	yes	NC_037558.1	6236805	6238387	+	1	ciRNA	rna-XM_025263320.1	STAU1	NC_037558.1:6236804-6238387	STAU1 protein, partial [Bos taurus]	GO:0005783(endoplasmic reticulum);GO:0005886(plasma membrane);GO:0030425(dendrite);GO:0036464(cytoplasmic ribonucleoprotein granule);GO:0044297(cell body);GO:0045070(positive regulation of viral genome replication);GO:0046726(positive regulation by virus of viral protein levels in host cell);GO:0070062(extracellular exosome)	NA	NA
circRNA14026	1.94634	0	0	2.98099	13.2533	2.57744	10	0	0	13	74	14	-3.27279	down	0.0227162	1	yes	NC_037545.1	47750779	47755128	+	2	circRNA	rna-XM_006044815.2	URB1	NC_037545.1:47748021-47750779|NC_037545.1:47755128-47756894	LOW QUALITY PROTEIN: nucleolar pre-ribosomal-associated protein 1 [Bubalus bubalis]	GO:0005730(nucleolus)	NA	NA
circRNA17225	0.973172	0	0.343948	0	38.8644	0	5	0	2	0	217	0	-4.88299	down	0.0227462	1	yes	NC_037555.1	60035922	60043884	+	6	circRNA	rna-XM_025295799.1	MAP4K5	NC_037555.1:60035756-60035921|NC_037555.1:60043884-60044206	mitogen-activated protein kinase kinase kinase kinase 5 isoform X2 [Bubalus bubalis]	GO:0000165(MAPK cascade);GO:0000185(activation of MAPKKK activity);GO:0005524(ATP binding);GO:0005737(cytoplasm);GO:0008349(MAP kinase kinase kinase kinase activity)	NA	NA
circRNA3120	1.36244	2.52418	0	2.75168	14.6861	4.23436	7	12	0	12	82	23	-2.47925	down	0.0228043	1	yes	NC_037548.1	29672552	29675625	+	2	circRNA	rna-XM_025283349.1	AEBP2	NC_037548.1:29655904-29672551|NC_037548.1:29675625-29681090	zinc finger protein AEBP2 isoform X2 [Bubalus bubalis]	GO:0000122(negative regulation of transcription by RNA polymerase II);GO:0000978(RNA polymerase II proximal promoter sequence-specific DNA binding);GO:0003714(transcription corepressor activity);GO:0006351(transcription, DNA-templated);GO:0035098(ESC/E(Z) complex);GO:0046872(metal ion binding)	NA	NA
circRNA37556	0.973172	5.88975	2.23566	0	0	0	5	28	13	0	0	0	inf	up	0.022931	1	yes	NC_037550.1	22284007	22288985	-	4	circRNA	rna-XR_003110025.1	CHD1L	NC_037550.1:22283366-22284006|NC_037550.1:22288985-22293197	chromodomain-helicase-DNA-binding protein 1-like isoform X6 [Bubalus bubalis]	GO:0000166(nucleotide binding);GO:0003676(nucleic acid binding);GO:0005524(ATP binding);GO:0005634(nucleus);GO:0006281(DNA repair);GO:0006338(chromatin remodeling);GO:0006974(cellular response to DNA damage stimulus);GO:0008026(ATP-dependent helicase activity);GO:0016887(ATPase activity)	NA	NA
circRNA33972	4.08732	2.52418	1.71974	0	0	0	21	12	10	0	0	0	inf	up	0.0229334	1	yes	NC_037555.1	98500395	98514823	+	4	circRNA	rna-XM_006047270.2	PGGT1B	NC_037555.1:98496452-98500394|NC_037555.1:98514823-98520420	geranylgeranyl transferase type-1 subunit beta [Bubalus bubalis]	GO:0004662(CAAX-protein geranylgeranyltransferase activity);GO:0005953(CAAX-protein geranylgeranyltransferase complex);GO:0018344(protein geranylgeranylation)	NA	NA
circRNA36298	4.67123	1.05174	2.57961	0	0	0	24	5	15	0	0	0	inf	up	0.0229657	1	yes	NC_037558.1	4128556	4190379	+	6	circRNA	rna-XM_025263278.1	NFATC2	NC_037558.1:4109286-4128555|NC_037558.1:4190379-4203685	LOW QUALITY PROTEIN: nuclear factor of activated T-cells, cytoplasmic 2 [Bubalus bubalis]	GO:0000122(negative regulation of transcription by RNA polymerase II);GO:0000978(RNA polymerase II proximal promoter sequence-specific DNA binding);GO:0001816(cytokine production);GO:0003682(chromatin binding);GO:0005654(nucleoplasm);GO:0005829(cytosol);GO:0005886(plasma membrane);GO:0006366(transcription by RNA polymerase II);GO:0006974(cellular response to DNA damage stimulus);GO:0008134(transc…	04310(Wnt signaling pathway);04370(VEGF signaling pathway);04022(cGMP - PKG signaling pathway);04218(Cellular senescence);04625(C-type lectin receptor signaling pathway);04650(Natural killer cell mediated cytotoxicity);04660(T cell receptor signaling pathway);04658(Th1 and Th2 cell differentiation);04659(Th17 cell differentiation);04662(B cell receptor signaling pathway);04921(Oxytocin signaling …	NA
circRNA38265	3.69806	2.31383	2.06369	0	0	0	19	11	12	0	0	0	inf	up	0.0230339	1	yes	NC_037558.1	35986544	36005861	+	7	circRNA	rna-XM_025264042.1	GPCPD1	NC_037558.1:35980392-35986543|NC_037558.1:36005861-36010107	glycerophosphocholine phosphodiesterase GPCPD1 isoform X3 [Bubalus bubalis]	GO:0005737(cytoplasm);GO:0007519(skeletal muscle tissue development);GO:0008889(glycerophosphodiester phosphodiesterase activity);GO:0030643(cellular phosphate ion homeostasis);GO:0046475(glycerophospholipid catabolic process);GO:0047389(glycerophosphocholine phosphodiesterase activity);GO:2001070(starch binding)	00564(Glycerophospholipid metabolism);05231(Choline metabolism in cancer)	EC:3.1.4.2
circRNA19973	0.778538	0	0	0	31.1632	0	4	0	0	0	174	0	-5.32293	down	0.0230503	1	yes	NC_037545.1	83069038	83081195	+	2	circRNA	rna-XM_025282403.1	ARL13B	NC_037545.1:83068828-83069033|NC_037545.1:83081195-83111568	ADP-ribosylation factor-like protein 13B isoform X5 [Bubalus bubalis]	GO:0001947(heart looping);GO:0005525(GTP binding);GO:0005622(intracellular);GO:0005930(axoneme);GO:0007224(smoothened signaling pathway);GO:0007264(small GTPase mediated signal transduction);GO:0009953(dorsal/ventral pattern formation);GO:0021532(neural tube patterning);GO:0021830(interneuron migration from the subpallium to the cortex);GO:0021943(formation of radial glial scaffolds);GO:0031514(m…	NA	NA
circRNA1589	0	3.78627	0	13.9877	18.6263	1.84103	0	18	0	61	104	10	-3.18587	down	0.0230506	1	yes	NC_037553.1	94190492	94193160	-	2	circRNA	rna-XM_025293370.1	HNRNPM	NC_037553.1:94189005-94190491|NC_037553.1:94193160-94193760	PREDICTED: heterogeneous nuclear ribonucleoprotein M isoform X4 [Callithrix jacchus]	GO:0000166(nucleotide binding);GO:0000380(alternative mRNA splicing, via spliceosome);GO:0016020(membrane);GO:0016363(nuclear matrix);GO:0019904(protein domain specific binding);GO:0031012(extracellular matrix);GO:0042382(paraspeckles);GO:0070062(extracellular exosome);GO:0071013(catalytic step 2 spliceosome);GO:0000398(mRNA splicing, via spliceosome);GO:0003723(RNA binding);GO:0005515(protein bi…	03040(Spliceosome)	NA
ciRNA6860	0	7.99323	4.29935	0	0	0	0	38	25	0	0	0	inf	up	0.0232941	1	yes	NC_037552.1	106304359	106308195	-	1	ciRNA	rna-XM_006051539.2	KEL	NC_037552.1:106304358-106308195	kell blood group glycoprotein isoform X4 [Bubalus bubalis]	GO:0004222(metalloendopeptidase activity);GO:0005623(cell);GO:0006508(proteolysis);GO:0006874(cellular calcium ion homeostasis);GO:0008361(regulation of cell size);GO:0010961(cellular magnesium ion homeostasis);GO:0016021(integral component of membrane);GO:0031133(regulation of axon diameter);GO:0042552(myelination);GO:0048741(skeletal muscle fiber development);GO:1901380(negative regulation of p…	NA	NA
circRNA9967	2.14098	5.2587	1.54777	4.58614	28.6558	3.68205	11	25	9	20	160	20	-2.04501	down	0.0233134	1	yes	NC_037568.1	19651827	19652279	-	1	circRNA	rna-XR_328686.2	LOC102402106	NC_037568.1:19622725-19651826|NC_037568.1:19652279-19661234	PREDICTED: AP-3 complex subunit mu-2 isoform X2 [Ovis aries musimon]	GO:0005102(receptor binding);GO:0009446(putrescine biosynthetic process);GO:0009447(putrescine catabolic process);GO:0046203(spermidine catabolic process);GO:0046208(spermine catabolic process);GO:0046592(polyamine oxidase activity);GO:0055114(oxidation-reduction process);GO:1901307(positive regulation of spermidine biosynthetic process)	03420(Nucleotide excision repair)	NA
circRNA34214	14.2083	0	0.515922	0	0	0	73	0	3	0	0	0	inf	up	0.0233886	1	yes	NC_037551.1	12052098	12070208	+	4	circRNA	rna-XM_006077343.2	CLNK	NC_037551.1:12047983-12052097|NC_037551.1:12070208-12080975	PREDICTED: cytokine-dependent hematopoietic cell linker isoform X1 [Ovis aries musimon]	GO:0005622(intracellular);GO:0006955(immune response);GO:0007169(transmembrane receptor protein tyrosine kinase signaling pathway);GO:0035556(intracellular signal transduction)	04015(Rap1 signaling pathway);04611(Platelet activation);04650(Natural killer cell mediated cytotoxicity);04660(T cell receptor signaling pathway);04664(Fc epsilon RI signaling pathway);04380(Osteoclast differentiation)	NA
circRNA15595	0.583903	0	0	0	19.5218	0	3	0	0	0	109	0	-5.06321	down	0.0234242	1	yes	NC_037556.1	3022699	3028923	-	3	circRNA	rna-XM_025260667.1	TMEM131	NC_037556.1:3022294-3022698|NC_037556.1:3028923-3029037	LOW QUALITY PROTEIN: transmembrane protein 131 [Bubalus bubalis]	GO:0016020(membrane);GO:0016021(integral component of membrane)	NA	NA
circRNA33792	5.44977	2.10348	1.20382	0	0	0	28	10	7	0	0	0	inf	up	0.023438	1	yes	NC_037555.1	33726168	33728099	-	4	circRNA	rna-XM_006048690.2	AP5M1	NC_037555.1:33722876-33726167|NC_037555.1:33728099-33731447	AP-5 complex subunit mu-1 [Bubalus bubalis]	GO:0005764(lysosome);GO:0005765(lysosomal membrane);GO:0005770(late endosome);GO:0005829(cytosol);GO:0015031(protein transport);GO:0016020(membrane);GO:0016197(endosomal transport);GO:0030119(AP-type membrane coat adaptor complex);GO:0031902(late endosome membrane)	NA	NA
circRNA5790	0	8.41392	0	13.0705	56.9534	7.91641	0	40	0	57	318	43	-3.21152	down	0.0234494	1	yes	NC_037555.1	3124494	3128152	-	2	circRNA	rna-XM_025295134.1	SPATA7	NC_037555.1:3113291-3124493|NC_037555.1:3128152-3129918	spermatogenesis-associated protein 7 isoform X5 [Bubalus bubalis]	GO:0005930(axoneme);GO:0032391(photoreceptor connecting cilium);GO:0036064(ciliary basal body);GO:0045494(photoreceptor cell maintenance);GO:1903546(protein localization to photoreceptor outer segment);GO:1903621(protein localization to photoreceptor connecting cilium)	NA	NA
circRNA7106	6.81221	2.52418	3.09553	6.42059	41.9091	7.36411	35	12	18	28	234	40	-2.16347	down	0.0235362	1	yes	NC_037551.1	50020154	50049056	+	2	circRNA	rna-XM_025290069.1	FRYL	NC_037551.1:49974863-50020153|NC_037551.1:50049056-50100830	protein furry homolog-like isoform X4 [Bubalus bubalis]	GO:0000902(cell morphogenesis);GO:0005938(cell cortex);GO:0030427(site of polarized growth);GO:0031175(neuron projection development);GO:0090527(actin filament reorganization)	03015(mRNA surveillance pathway)	EC:2.7.11.1
circRNA13685	0	0	0	3.2103	0.358198	4.23436	0	0	0	14	2	23	-inf	down	0.0235378	1	yes	NC_037548.1	77006825	77033739	+	3	circRNA	rna-XM_006058404.2	CNOT2	NC_037548.1:76980268-77006824|NC_037548.1:77033739-77043249	PREDICTED: CCR4-NOT transcription complex subunit 2 isoform X3 [Tursiops truncatus]	GO:0000288(nuclear-transcribed mRNA catabolic process, deadenylation-dependent decay);GO:0000932(P-body);GO:0017148(negative regulation of translation);GO:0030015(CCR4-NOT core complex);GO:2000036(regulation of stem cell population maintenance);GO:0005634(nucleus);GO:0006355(regulation of transcription, DNA-templated);GO:0000122(negative regulation of transcription by RNA polymerase II);GO:000122…	03018(RNA degradation)	NA
circRNA4179	5.44977	9.67601	1.89171	5.73267	55.1624	8.65282	28	46	11	25	308	47	-2.03099	down	0.0235403	1	yes	NC_037545.1	47503630	47509131	+	3	circRNA	rna-XM_025281615.1	SYNJ1	NC_037545.1:47499592-47503629|NC_037545.1:47509131-47510163	synaptojanin-1 isoform X8 [Bubalus bubalis]	GO:0000166(nucleotide binding);GO:0003723(RNA binding);GO:0004439(phosphatidylinositol-4,5-bisphosphate 5-phosphatase activity);GO:0006897(endocytosis);GO:0046856(phosphatidylinositol dephosphorylation);GO:0048471(perinuclear region of cytoplasm);GO:0003676(nucleic acid binding);GO:0005737(cytoplasm);GO:0007420(brain development);GO:0008022(protein C-terminus binding);GO:0014015(positive regulati…	00562(Inositol phosphate metabolism);04070(Phosphatidylinositol signaling system)	EC:3.1.3.36
circRNA16745	1.94634	0	0.687896	0	33.4915	2.20923	10	0	4	0	187	12	-3.76049	down	0.0235441	1	yes	NC_037545.1	153471451	153483736	-	4	circRNA	rna-XM_006079558.2	GFM1	NC_037545.1:153467287-153471450|NC_037545.1:153483736-153485624	elongation factor G, mitochondrial [Bubalus bubalis]	GO:0003746(translation elongation factor activity);GO:0003924(GTPase activity);GO:0005525(GTP binding);GO:0005739(mitochondrion);GO:0005759(mitochondrial matrix);GO:0070125(mitochondrial translational elongation)	NA	NA
circRNA34995	0.194634	8.62427	2.23566	0	0	0	1	41	13	0	0	0	inf	up	0.023658	1	yes	NC_037566.1	36688206	36728385	-	5	circRNA	rna-XM_025273102.1	B4GALT6	NC_037566.1:36685537-36688205|NC_037566.1:36728385-36728859	beta-1,4-galactosyltransferase 6 [Vulpes vulpes]	GO:0000139(Golgi membrane);GO:0003831(beta-N-acetylglucosaminylglycopeptide beta-1,4-galactosyltransferase activity);GO:0006486(protein glycosylation);GO:0008378(galactosyltransferase activity);GO:0016021(integral component of membrane);GO:0018146(keratan sulfate biosynthetic process);GO:0032580(Golgi cisterna membrane);GO:0046872(metal ion binding);GO:0005975(carbohydrate metabolic process);GO:0…	00600(Sphingolipid metabolism)	EC:2.4.1.274
circRNA18907	0	0.841392	0	0	29.3722	0	0	4	0	0	164	0	-5.12553	down	0.0236623	1	yes	NC_037558.1	40877476	40880818	+	5	circRNA	rna-XM_006041722.2	FAM208B	NC_037558.1:40874528-40877475|NC_037558.1:40880818-40888799	protein FAM208B isoform X6 [Bubalus bubalis]	GO:0005654(nucleoplasm);GO:0005737(cytoplasm)	NA	NA
circRNA8029	0	2.31383	1.37579	2.06376	26.5066	0.736411	0	11	8	9	148	4	-2.98969	down	0.0237519	1	yes	NC_037546.1	77865795	77865983	+	1	circRNA	rna-XM_025275065.1	TLK1	NC_037546.1:77862429-77865794|NC_037546.1:77865983-77882952	serine/threonine-protein kinase tousled-like 1 isoform X3 [Bubalus bubalis]	GO:0001672(regulation of chromatin assembly or disassembly);GO:0004674(protein serine/threonine kinase activity);GO:0005515(protein binding);GO:0005524(ATP binding);GO:0005634(nucleus);GO:0006468(protein phosphorylation);GO:0006886(intracellular protein transport);GO:0006974(cellular response to DNA damage stimulus);GO:0007049(cell cycle);GO:0035556(intracellular signal transduction)	NA	NA
circRNA7611	6.42294	7.15183	4.47132	3.2103	70.5649	8.83693	33	34	26	14	394	48	-2.19467	down	0.0237866	1	yes	NC_037562.1	57902494	57904993	+	2	circRNA	rna-XM_025270246.1	LOC102397346	NC_037562.1:57902064-57902493|NC_037562.1:57904993-57908760	LOW QUALITY PROTEIN: zinc finger protein 350 [Bubalus bubalis]	GO:0000122(negative regulation of transcription by RNA polymerase II);GO:0003700(DNA binding transcription factor activity);GO:0044212(transcription regulatory region DNA binding);GO:0045944(positive regulation of transcription by RNA polymerase II)	NA	NA
circRNA37687	3.89269	0.420696	4.12738	0	0	0	20	2	24	0	0	0	inf	up	0.0238041	1	yes	NC_037549.1	4941988	4942684	+	3	circRNA	rna-XM_006064884.2	ASPM	NC_037549.1:4940180-4941988|NC_037549.1:4942684-4946132	LOW QUALITY PROTEIN: abnormal spindle-like microcephaly-associated protein [Bubalus bubalis]	GO:0001764(neuron migration);GO:0002052(positive regulation of neuroblast proliferation);GO:0005516(calmodulin binding);GO:0005634(nucleus);GO:0005737(cytoplasm);GO:0007283(spermatogenesis);GO:0008584(male gonad development);GO:0021873(forebrain neuroblast division);GO:0021987(cerebral cortex development);GO:0030496(midbody);GO:0036449(microtubule minus-end);GO:0045665(negative regulation of neur…	NA	NA
circRNA7551	0	0	0	1.60515	1.07459	3.31385	0	0	0	7	6	18	-inf	down	0.0240278	1	yes	NC_037562.1	47310767	47312284	-	2	circRNA	rna-XM_006068752.2	LOC102399825	NC_037562.1:47298150-47310766|NC_037562.1:47312284-47319903	LOW QUALITY PROTEIN: zinc finger protein 420 [Bubalus bubalis]	GO:0003677(DNA binding);GO:0003700(DNA binding transcription factor activity);GO:0005634(nucleus);GO:0006351(transcription, DNA-templated);GO:0006355(regulation of transcription, DNA-templated);GO:0046872(metal ion binding)	NA	NA
circRNA18334	0.583903	0	0	0	8.95494	1.47282	3	0	0	0	50	8	-4.15856	down	0.0240463	1	yes	NC_037568.1	9760131	9763141	+	3	circRNA	rna-XM_025274665.1	GTF2I	NC_037568.1:9752493-9760130|NC_037568.1:9763141-9766908	LOW QUALITY PROTEIN: general transcription factor II-I [Bubalus bubalis]	GO:0000981(RNA polymerase II transcription factor activity, sequence-specific DNA binding);GO:0003677(DNA binding);GO:0005654(nucleoplasm);GO:0005737(cytoplasm);GO:0006357(regulation of transcription by RNA polymerase II);GO:0007275(multicellular organism development);GO:0014886(transition between slow and fast fiber);GO:0016020(membrane);GO:0016525(negative regulation of angiogenesis);GO:0042995…	03022(Basal transcription factors);04022(cGMP - PKG signaling pathway);05168(Herpes simplex infection)	NA
circRNA14415	0	6.10009	2.40764	13.9877	40.6554	2.39333	0	29	14	61	227	13	-2.74504	down	0.0240463	1	yes	NC_037557.1	11618942	11619525	+	2	circRNA	rna-XM_025262647.1	STK24	NC_037557.1:11612436-11618938|NC_037557.1:11619525-11624875	serine/threonine-protein kinase 24 isoform X1 [Microcebus murinus]	GO:0005730(nucleolus);GO:0005737(cytoplasm)	NA	NA
circRNA9407	0	5.04835	0	8.48436	20.0591	11.7826	0	24	0	37	112	64	-2.99783	down	0.0241238	1	yes	NC_037560.1	60654156	60657174	+	2	circRNA	rna-XM_025266877.1	ZW10	NC_037560.1:60648945-60654155|NC_037560.1:60657174-60659879	centromere/kinetochore protein zw10 homolog isoform X2 [Bubalus bubalis]	GO:0000132(establishment of mitotic spindle orientation);GO:0000922(spindle pole);GO:0005634(nucleus);GO:0005783(endoplasmic reticulum);GO:0005828(kinetochore microtubule);GO:0006888(ER to Golgi vesicle-mediated transport);GO:0007030(Golgi organization);GO:0007080(mitotic metaphase plate congression);GO:0007094(mitotic spindle assembly checkpoint);GO:0007096(regulation of exit from mitosis);GO:00…	NA	NA
circRNA9759	2.91952	5.46905	3.26751	4.81545	32.4169	10.8621	15	26	19	21	181	59	-2.04479	down	0.0241305	1	yes	NC_037561.1	55967849	55968792	-	2	circRNA	rna-XM_025268098.1	TBC1D9	NC_037561.1:55966072-55967848|NC_037561.1:55968792-55969996	TBC1 domain family member 9 isoform X4 [Bubalus bubalis]	GO:0005096(GTPase activator activity);GO:0005622(intracellular);GO:0006886(intracellular protein transport);GO:0012505(endomembrane system);GO:0017137(Rab GTPase binding);GO:0031338(regulation of vesicle fusion);GO:0090630(activation of GTPase activity);GO:0005509(calcium ion binding);GO:0005515(protein binding)	NA	NA
ciRNA5118	1.75171	2.31383	3.61145	0	0	0	9	11	21	0	0	0	inf	up	0.0243556	1	yes	NC_037550.1	35175234	35239329	+	1	ciRNA	rna-XM_025288193.1	VAV3	NC_037550.1:35175233-35239329	guanine nucleotide exchange factor VAV3 isoform X3 [Bos taurus]	GO:0005154(epidermal growth factor receptor binding);GO:0005737(cytoplasm);GO:0005886(plasma membrane);GO:0006906(vesicle fusion);GO:0006974(cellular response to DNA damage stimulus);GO:0007229(integrin-mediated signaling pathway);GO:0007264(small GTPase mediated signal transduction);GO:0008361(regulation of cell size);GO:0030032(lamellipodium assembly);GO:0030593(neutrophil chemotaxis);GO:003067…	04024(cAMP signaling pathway);04510(Focal adhesion);04810(Regulation of actin cytoskeleton);04650(Natural killer cell mediated cytotoxicity);04660(T cell receptor signaling pathway);04662(B cell receptor signaling pathway);04664(Fc epsilon RI signaling pathway);04666(Fc gamma R-mediated phagocytosis);04670(Leukocyte transendothelial migration);04062(Chemokine signaling pathway)	NA
circRNA31494	0.973172	4.41731	2.92356	0	0	0	5	21	17	0	0	0	inf	up	0.0244203	1	yes	NC_037556.1	43682593	43687594	+	2	circRNA	rna-XM_006073861.2	GCFC2	NC_037556.1:43673294-43682592|NC_037556.1:43687594-43688572	LOW QUALITY PROTEIN: GC-rich sequence DNA-binding factor 2 [Bubalus bubalis]	GO:0000122(negative regulation of transcription by RNA polymerase II);GO:0000245(spliceosomal complex assembly);GO:0000978(RNA polymerase II proximal promoter sequence-specific DNA binding);GO:0005634(nucleus);GO:0005730(nucleolus);GO:0071008(U2-type post-mRNA release spliceosomal complex)	NA	NA
circRNA2905	2.53025	0.841392	0	1.83446	24.5365	0.368205	13	4	0	8	137	2	-2.98743	down	0.024472	1	yes	NC_037547.1	166483176	166493380	+	7	circRNA	rna-XM_025279198.1	TMEM268	NC_037547.1:166477648-166483175|NC_037547.1:166493380-166497696	transmembrane protein 268 isoform X3 [Bubalus bubalis]	GO:0016021(integral component of membrane)	NA	NA
circRNA8121	0	0	2.40764	2.75168	30.4468	1.28872	0	0	14	12	170	7	-3.84037	down	0.0245022	1	yes	NC_037546.1	106442356	106446489	-	3	circRNA	rna-XM_006068156.2	KYNU	NC_037546.1:106416201-106442355|NC_037546.1:106446489-106448427	kynureninase isoform X5 [Bubalus bubalis]	GO:0005654(nucleoplasm);GO:0005739(mitochondrion);GO:0005829(cytosol);GO:0006569(tryptophan catabolic process);GO:0019805(quinolinate biosynthetic process);GO:0030170(pyridoxal phosphate binding);GO:0030429(kynureninase activity);GO:0034341(response to interferon-gamma);GO:0034354('de novo' NAD biosynthetic process from tryptophan);GO:0034516(response to vitamin B6);GO:0042803(protein homodimeriz…	00380(Tryptophan metabolism)	EC:3.7.1.3
circRNA37839	2.91952	2.94487	2.06369	0	0	0	15	14	12	0	0	0	inf	up	0.0245634	1	yes	NC_037547.1	133211170	133227285	-	1	intergenic	intergenic_circRNA	intergenic_circRNA	NC_037547.1:133211169-133227285	NA	NA	NA	NA
circRNA13716	0	2.73453	0	0.917228	54.0878	0	0	13	0	4	302	0	-4.3302	down	0.0245692	1	yes	NC_037550.1	94486923	94487745	-	1	circRNA	rna-XM_006059255.2	RNF11	NC_037550.1:94489853-94491296	Nedd4 WW domain-binding protein 2, partial [Mus musculus]	GO:0005634(nucleus);GO:0005769(early endosome);GO:0008270(zinc ion binding);GO:0055037(recycling endosome)	NA	NA
circRNA27778	5.44977	1.89313	2.92356	0	0	0.184103	28	9	17	0	0	1	5.80128	up	0.0246282	1	yes	NC_037549.1	45921080	45927679	-	3	circRNA	rna-XM_025285998.1	FH	NC_037549.1:45918164-45921079|NC_037549.1:45927679-45929913	fumarate hydratase, mitochondrial [Ovis aries]	GO:0004333(fumarate hydratase activity);GO:0005739(mitochondrion);GO:0005829(cytosol);GO:0006099(tricarboxylic acid cycle);GO:0006106(fumarate metabolic process);GO:0006108(malate metabolic process);GO:0045239(tricarboxylic acid cycle enzyme complex);GO:0048873(homeostasis of number of cells within a tissue);GO:0051262(protein tetramerization);GO:0070062(extracellular exosome)	00020(Citrate cycle (TCA cycle));00620(Pyruvate metabolism);05200(Pathways in cancer);05211(Renal cell carcinoma);04934(Cushing syndrome)	EC:4.2.1.2
circRNA39521	0	8.83462	3.61145	0	0	0	0	42	21	0	0	0	inf	up	0.0247029	1	yes	NC_037547.1	133305026	133307495	+	2	circRNA	rna-XM_006069545.2	SLC25A37	NC_037547.1:133265308-133305025|NC_037547.1:133307495-133309345	PREDICTED: mitoferrin-1-like [Ovis aries musimon]	GO:0005381(iron ion transmembrane transporter activity);GO:0005743(mitochondrial inner membrane);GO:0016021(integral component of membrane);GO:0034755(iron ion transmembrane transport);GO:0048250(iron import into the mitochondrion)	NA	NA
circRNA20141	0	0.631044	0	0	8.05945	2.02513	0	3	0	0	45	11	-3.99827	down	0.0247381	1	yes	NC_037549.1	30213873	30215555	-	2	circRNA	rna-XM_025285760.1	GNB1	NC_037549.1:30210014-30213872|NC_037549.1:30215555-30219467	guanine nucleotide binding protein, beta 1, isoform CRA_a, partial [Mus musculus]	GO:0003924(GTPase activity);GO:0005515(protein binding);GO:0005622(intracellular);GO:0005765(lysosomal membrane);GO:0005834(heterotrimeric G-protein complex);GO:0007191(adenylate cyclase-activating dopamine receptor signaling pathway);GO:0007200(phospholipase C-activating G-protein coupled receptor signaling pathway);GO:0008283(cell proliferation);GO:0016020(membrane);GO:0016056(rhodopsin mediate…	04014(Ras signaling pathway);04371(Apelin signaling pathway);04151(PI3K-Akt signaling pathway);04062(Chemokine signaling pathway);04926(Relaxin signaling pathway);04724(Glutamatergic synapse);04727(GABAergic synapse);04725(Cholinergic synapse);04728(Dopaminergic synapse);04726(Serotonergic synapse);04723(Retrograde endocannabinoid signaling);04744(Phototransduction);04740(Olfactory transduction);…	NA
circRNA20986	11.8727	1.68278	5.50317	0	0	0.920513	61	8	32	0	0	5	4.37186	up	0.0247576	1	yes	NC_037553.1	12577223	12579665	+	4	circRNA	rna-XM_025292193.1	CHD1	NC_037553.1:12574443-12577222|NC_037553.1:12579665-12582640	chromodomain-helicase-DNA-binding protein 1 isoform X3 [Bubalus bubalis]	GO:0005524(ATP binding);GO:0005634(nucleus);GO:0005737(cytoplasm);GO:0006338(chromatin remodeling);GO:0035064(methylated histone binding);GO:0043923(positive regulation by host of viral transcription)	NA	NA
ciRNA2494	2.14098	2.10348	1.03184	0	41.5509	1.47282	11	10	6	0	232	8	-3.02753	down	0.0249923	1	yes	NC_037552.1	43845878	43862259	+	1	ciRNA	rna-XM_025291067.1	FAM185A	NC_037552.1:43845877-43862259	protein FAM185A isoform X2 [Bubalus bubalis]	GO:0005737(cytoplasm)	NA	NA
circRNA38308	4.28196	0	6.01909	0	0	0	22	0	35	0	0	0	inf	up	0.0251722	1	yes	NC_037555.1	3124495	3128152	-	2	circRNA	rna-XM_025295132.1	SPATA7	NC_037555.1:3113291-3124494|NC_037555.1:3128152-3133265	spermatogenesis-associated protein 7 isoform X5 [Bubalus bubalis]	GO:0005930(axoneme);GO:0032391(photoreceptor connecting cilium);GO:0036064(ciliary basal body);GO:0045494(photoreceptor cell maintenance);GO:1903546(protein localization to photoreceptor outer segment);GO:1903621(protein localization to photoreceptor connecting cilium)	NA	NA
circRNA4254	6.2283	8.62427	4.29935	19.7204	35.4616	18.9626	32	41	25	86	198	103	-1.95285	down	0.0252124	1	yes	NC_037545.1	87862798	87862950	+	1	circRNA	rna-XM_025282504.1	ST3GAL6	NC_037545.1:87801195-87862797|NC_037545.1:87862950-87878895	Type 2 lactosamine alpha-2,3-sialyltransferase, partial [Bos mutus]	GO:0001574(ganglioside biosynthetic process);GO:0003836(beta-galactoside (CMP) alpha-2,3-sialyltransferase activity);GO:0005575(cellular_component);GO:0006464(cellular protein modification process);GO:0006664(glycolipid metabolic process);GO:0009311(oligosaccharide metabolic process);GO:0018279(protein N-linked glycosylation via asparagine);GO:0030173(integral component of Golgi membrane);GO:0052…	00601(Glycosphingolipid biosynthesis - lacto and neolacto series)	EC:2.4.99.6
circRNA34345	1.36244	2.52418	3.78343	0	0	0	7	12	22	0	0	0	inf	up	0.0252148	1	yes	NC_037551.1	80170030	80170884	-	2	circRNA	rna-XM_006063935.2	NCAPG	NC_037551.1:80168097-80170029|NC_037551.1:80170884-80172009	condensin complex subunit 3 [Bubalus bubalis]	GO:0000793(condensed chromosome);GO:0000796(condensin complex);GO:0005737(cytoplasm);GO:0005813(centrosome);GO:0007076(mitotic chromosome condensation);GO:0015629(actin cytoskeleton);GO:0016020(membrane)	NA	NA
circRNA32816	4.28196	3.57592	0.85987	0	0	0	22	17	5	0	0	0	inf	up	0.0252463	1	yes	NC_037548.1	147600219	147610473	-	4	circRNA	rna-XM_025284704.1	ASCC1	NC_037548.1:147564744-147600218|NC_037548.1:147610473-147612283	activating signal cointegrator 1 complex subunit 1 [Bubalus bubalis]	GO:0003723(RNA binding);GO:0005667(transcription factor complex);GO:0006355(regulation of transcription, DNA-templated)	NA	NA
circRNA32053	4.67123	0	5.67514	0	0	0	24	0	33	0	0	0	inf	up	0.0252734	1	yes	NC_037550.1	65393759	65405248	-	6	circRNA	rna-XM_025288392.1	IFI44	NC_037550.1:65390333-65393758|NC_037550.1:65405248-65408405	interferon-induced protein 44 isoform X2 [Bubalus bubalis]	GO:0005525(GTP binding)	NA	NA
circRNA18206	1.36244	0	0	0	28.1185	0.736411	7	0	0	0	157	4	-4.40455	down	0.0252975	1	yes	NW_020228791.1	153762	158182	-	3	circRNA	rna-XM_025277428.1	LOC102392665	NW_020228791.1:144141-153761|NW_020228791.1:158182-163462	multidrug resistance-associated protein 4-like isoform X7 [Bubalus bubalis]	GO:0005524(ATP binding);GO:0016021(integral component of membrane);GO:0042626(ATPase activity, coupled to transmembrane movement of substances);GO:0055085(transmembrane transport)	02010(ABC transporters);04024(cAMP signaling pathway);04976(Bile secretion);01523(Antifolate resistance)	NA
circRNA9039	1.94634	6.52079	3.09553	4.58614	34.9243	8.10052	10	31	18	20	195	44	-2.04182	down	0.0253302	1	yes	NC_037564.1	47293153	47299783	+	4	circRNA	rna-XM_006058277.2	IQGAP1	NC_037564.1:47292060-47293152|NC_037564.1:47299783-47300563	ras GTPase-activating-like protein IQGAP1 [Bubalus bubalis]	GO:0005096(GTPase activator activity);GO:0005622(intracellular);GO:0007264(small GTPase mediated signal transduction);GO:0043547(positive regulation of GTPase activity)	04520(Adherens junction);04810(Regulation of actin cytoskeleton);05205(Proteoglycans in cancer)	NA
circRNA4166	2.72488	20.8245	8.77067	38.5236	58.7444	45.1051	14	99	51	168	328	245	-2.13918	down	0.0253655	1	yes	NC_037545.1	46689969	46691428	+	2	circRNA	rna-XM_025281439.1	TMEM50B	NC_037545.1:46687953-46689968|NC_037545.1:46691428-46701407	transmembrane protein 50B isoform X1 [Equus caballus]	GO:0005783(endoplasmic reticulum);GO:0005886(plasma membrane);GO:0016021(integral component of membrane)	NA	NA
circRNA12919	0	3.36557	0	3.2103	20.7755	2.76154	0	16	0	14	116	15	-2.99047	down	0.0253683	1	yes	NC_037547.1	73830602	73841192	+	3	circRNA	rna-XM_006060256.2	CCDC25	NC_037547.1:73827419-73830602|NC_037547.1:73841192-73845388	coiled-coil domain-containing protein 25 isoform X1 [Pteropus vampyrus]	GO:0070062(extracellular exosome)	NA	NA
circRNA8123	0	0	0	5.50337	0.179099	2.94564	0	0	0	24	1	16	-inf	down	0.025514	1	yes	NC_037546.1	106475272	106490034	-	2	circRNA	rna-XM_006068156.2	KYNU	NC_037546.1:106466072-106475271|NC_037546.1:106490034-106492707	kynureninase isoform X5 [Bubalus bubalis]	GO:0005654(nucleoplasm);GO:0005739(mitochondrion);GO:0005829(cytosol);GO:0006569(tryptophan catabolic process);GO:0019805(quinolinate biosynthetic process);GO:0030170(pyridoxal phosphate binding);GO:0030429(kynureninase activity);GO:0034341(response to interferon-gamma);GO:0034354('de novo' NAD biosynthetic process from tryptophan);GO:0034516(response to vitamin B6);GO:0042803(protein homodimeriz…	00380(Tryptophan metabolism)	EC:3.7.1.3
ciRNA2351	0	1.68278	0	0	32.2378	0.368205	0	8	0	0	180	2	-4.27621	down	0.0257644	1	yes	NC_037548.1	112623597	112795844	-	1	ciRNA	rna-XM_025285065.1	NAV3	NC_037548.1:112623596-112795844	neuron navigator 3 isoform X8 [Bubalus bubalis]	GO:0005524(ATP binding)	NA	NA
circRNA398	2.33561	0	5.50317	4.58614	59.9981	4.05026	12	0	32	20	335	22	-3.13023	down	0.0257723	1	yes	NC_037554.1	81458350	81462392	+	2	circRNA	rna-XM_025294829.1	UBE3D	NC_037554.1:81457043-81458349|NC_037554.1:81462392-81510779	E3 ubiquitin-protein ligase E3D isoform X3 [Bubalus bubalis]	GO:0005737(cytoplasm);GO:0016567(protein ubiquitination);GO:0016874(ligase activity)	NA	NA
circRNA19066	2.72488	1.89313	1.37579	0	47.8194	1.47282	14	9	8	0	267	8	-3.03981	down	0.0257816	1	yes	NC_037569.1	91457481	91459777	-	5	circRNA	rna-XM_006051874.2	TRMT2B	NC_037569.1:91444819-91457481|NC_037569.1:91459777-91460041	LOW QUALITY PROTEIN: tRNA (uracil(54)-C(5))-methyltransferase homolog [Bubalus bubalis]	GO:0001510(RNA methylation);GO:0005739(mitochondrion);GO:0006396(RNA processing);GO:0008173(RNA methyltransferase activity);GO:0016021(integral component of membrane)	NA	NA
circRNA34520	4.67123	0.841392	2.57961	0	0	0	24	4	15	0	0	0	inf	up	0.0258416	1	yes	NC_037546.1	298480	320092	-	11	circRNA	rna-XM_025264719.1	EXOC2	NC_037546.1:292418-298479|NC_037546.1:320092-333252	exocyst complex component 2 isoform X6 [Bubalus bubalis]	GO:0000145(exocyst);GO:0001927(exocyst assembly);GO:0006893(Golgi to plasma membrane transport);GO:0016020(membrane);GO:0017160(Ral GTPase binding);GO:0019901(protein kinase binding);GO:0043231(intracellular membrane-bounded organelle);GO:0047485(protein N-terminus binding);GO:2000535(regulation of entry of bacterium into host cell)	04014(Ras signaling pathway)	NA
circRNA20105	0	1.05174	0	0	36.7153	0	0	5	0	0	205	0	-5.12553	down	0.0261258	1	yes	NC_037560.1	62747977	62774449	+	8	circRNA	rna-XM_006065264.2	ALG9	NC_037560.1:62746974-62747977|NC_037560.1:62774449-62788498	LOW QUALITY PROTEIN: alpha-1,2-mannosyltransferase ALG9 [Bubalus bubalis]	GO:0016021(integral component of membrane);GO:0016757(transferase activity, transferring glycosyl groups)	00510(N-Glycan biosynthesis)	EC:2.4.1.261
circRNA37996	9.14782	3.78627	0	0	0	0	47	18	0	0	0	0	inf	up	0.0261297	1	yes	NC_037557.1	16285702	16293156	+	1	intergenic	intergenic_circRNA	intergenic_circRNA	NC_037557.1:16285701-16293156	NA	NA	NA	NA
circRNA18018	25.6918	10.3071	7.05093	0	0.358198	2.39333	132	49	41	0	2	13	3.9677	up	0.0261546	1	yes	NC_037564.1	2719600	2725533	-	4	circRNA	rna-XM_006079088.2	PPP2R5C	NC_037564.1:2708814-2719599|NC_037564.1:2725533-2731510	serine/threonine-protein phosphatase 2A 56 kDa regulatory subunit gamma isoform isoform X9 [Bubalus bubalis]	GO:0000159(protein phosphatase type 2A complex);GO:0000775(chromosome, centromeric region);GO:0005634(nucleus);GO:0006977(DNA damage response, signal transduction by p53 class mediator resulting in cell cycle arrest);GO:0008285(negative regulation of cell proliferation);GO:0042771(intrinsic apoptotic signaling pathway in response to DNA damage by p53 class mediator);GO:0043161(proteasome-mediated…	03015(mRNA surveillance pathway);04071(Sphingolipid signaling pathway);04151(PI3K-Akt signaling pathway);04152(AMPK signaling pathway);04114(Oocyte meiosis);04261(Adrenergic signaling in cardiomyocytes);04728(Dopaminergic synapse);05165(Human papillomavirus infection)	NA
circRNA5772	0	0	0	6.6499	0	4.78667	0	0	0	29	0	26	-inf	down	0.0261969	1	yes	NC_037555.1	771262	772642	+	3	circRNA	rna-XM_025295082.1	RPS6KA5	NC_037555.1:769008-771261|NC_037555.1:772642-776157	ribosomal protein S6 kinase alpha-5 isoform X5 [Bubalus bubalis]	GO:0000287(magnesium ion binding);GO:0005524(ATP binding);GO:0005634(nucleus);GO:0005654(nucleoplasm);GO:0005737(cytoplasm);GO:0033129(positive regulation of histone phosphorylation);GO:0035066(positive regulation of histone acetylation);GO:0035175(histone kinase activity (H3-S10 specific));GO:0035556(intracellular signal transduction);GO:0043987(histone H3-S10 phosphorylation);GO:0043988(histone…	04010(MAPK signaling pathway);04668(TNF signaling pathway);04261(Adrenergic signaling in cardiomyocytes);04722(Neurotrophin signaling pathway);04713(Circadian entrainment);05200(Pathways in cancer);05206(MicroRNAs in cancer);05219(Bladder cancer)	EC:2.7.11.1
ciRNA2356	0	0.631044	0	0	16.6562	0	0	3	0	0	93	0	-4.72217	down	0.0262464	1	yes	NC_037564.1	37033715	37035576	+	1	ciRNA	rna-XM_006080702.2	PEAK1	NC_037564.1:37033714-37035576	pseudopodium-enriched atypical kinase 1 [Bubalus bubalis]	GO:0004672(protein kinase activity);GO:0004715(non-membrane spanning protein tyrosine kinase activity);GO:0005524(ATP binding);GO:0005654(nucleoplasm);GO:0005737(cytoplasm);GO:0005886(plasma membrane);GO:0005925(focal adhesion);GO:0015629(actin cytoskeleton);GO:0016477(cell migration);GO:0018108(peptidyl-tyrosine phosphorylation);GO:0034446(substrate adhesion-dependent cell spreading);GO:0046777(…	NA	NA
circRNA34018	9.34246	3.57592	0	0	0	0	48	17	0	0	0	0	inf	up	0.0262473	1	yes	NC_037557.1	14578370	14584414	-	4	circRNA	rna-XM_025263125.1	LOC112577759	NC_037557.1:14556506-14578369|NC_037557.1:14584414-14595404	multidrug resistance-associated protein 4-like isoform X2 [Bubalus bubalis]	GO:0005524(ATP binding);GO:0016021(integral component of membrane);GO:0042626(ATPase activity, coupled to transmembrane movement of substances);GO:0055085(transmembrane transport)	02010(ABC transporters);04024(cAMP signaling pathway);04976(Bile secretion);01523(Antifolate resistance)	NA
circRNA2358	0	5.88975	2.57961	5.50337	42.9837	4.41846	0	28	15	24	240	24	-2.64309	down	0.0262674	1	yes	NC_037547.1	16774783	16782988	-	5	circRNA	rna-XM_025279899.1	LOC102391025	NC_037547.1:16770150-16774782|NC_037547.1:16782988-16785319	uncharacterized protein LOC102391025 [Bubalus bubalis]	NA	NA	NA
circRNA36785	1.75171	1.68278	3.9554	0	0	0	9	8	23	0	0	0	inf	up	0.0263558	1	yes	NC_037550.1	104527487	104546574	+	3	circRNA	rna-XM_025288972.1	SCMH1	NC_037550.1:104526572-104527486|NC_037550.1:104554144-104559336	polycomb protein SCMH1 isoform X9 [Odocoileus virginianus texanus]	GO:0005634(nucleus);GO:0006338(chromatin remodeling);GO:0006355(regulation of transcription, DNA-templated);GO:0007283(spermatogenesis);GO:0009952(anterior/posterior pattern specification);GO:0010369(chromocenter)	NA	NA
circRNA18154	1.36244	13.883	3.09553	0	0.179099	0.368205	7	66	18	0	1	2	5.06658	up	0.0263963	1	yes	NC_037560.1	48446844	48456450	-	3	circRNA	rna-XM_025265818.1	SOX6	NC_037560.1:48409380-48446843|NC_037560.1:48456450-48490931	transcription factor SOX-6 isoform X9 [Bubalus bubalis]	GO:0000122(negative regulation of transcription by RNA polymerase II);GO:0000902(cell morphogenesis);GO:0001701(in utero embryonic development);GO:0003677(DNA binding);GO:0003700(DNA binding transcription factor activity);GO:0005515(protein binding);GO:0005634(nucleus);GO:0005654(nucleoplasm);GO:0006351(transcription, DNA-templated);GO:0006355(regulation of transcription, DNA-templated);GO:000751…	NA	NA
circRNA175	3.69806	9.46566	3.78343	11.6947	42.6255	9.57334	19	45	22	51	238	52	-1.91463	down	0.0264378	1	yes	NC_037554.1	24372447	24382572	-	4	circRNA	rna-XM_025294472.1	ADGRG6	NC_037554.1:24368724-24372446|NC_037554.1:24382572-24388506	adhesion G-protein coupled receptor G6 isoform X7 [Bubalus bubalis]	GO:0004930(G-protein coupled receptor activity);GO:0007166(cell surface receptor signaling pathway);GO:0007186(G-protein coupled receptor signaling pathway);GO:0016021(integral component of membrane)	NA	NA
ciRNA5236	0.973172	3.57592	3.26751	0	0	0	5	17	19	0	0	0	inf	up	0.0265139	1	yes	NC_037550.1	53222503	53223253	-	1	ciRNA	rna-XM_025288309.1	LRRC8D	NC_037550.1:53222502-53223253	volume-regulated anion channel subunit LRRC8D [Bubalus bubalis]	GO:0016021(integral component of membrane)	NA	NA
ciRNA1192	0	0	0	3.66891	0.358198	3.49795	0	0	0	16	2	19	-inf	down	0.0265316	1	yes	NC_037553.1	99453472	99453832	+	1	ciRNA	rna-XM_006066525.2	IL27RA	NC_037553.1:99453471-99453832	interleukin-27 receptor subunit alpha [Bubalus bubalis]	GO:0002827(positive regulation of T-helper 1 type immune response);GO:0002829(negative regulation of type 2 immune response);GO:0032729(positive regulation of interferon-gamma production);GO:0045509(interleukin-27 receptor activity);GO:0048302(regulation of isotype switching to IgG isotypes);GO:0050830(defense response to Gram-positive bacterium);GO:0070106(interleukin-27-mediated signaling pathw…	04630(Jak-STAT signaling pathway);04060(Cytokine-cytokine receptor interaction);04659(Th17 cell differentiation)	NA
circRNA18537	0.583903	0.420696	1.71974	0	53.1924	0	3	2	10	0	297	0	-4.28724	down	0.0267051	1	yes	NC_037552.1	27227853	27273120	+	5	circRNA	rna-XM_025291994.1	HDAC9	NC_037552.1:27186291-27227852|NC_037552.1:27273120-27321999	histone deacetylase 9 isoform X4 [Bubalus bubalis]	GO:0000118(histone deacetylase complex);GO:0000122(negative regulation of transcription by RNA polymerase II);GO:0005080(protein kinase C binding);GO:0005667(transcription factor complex);GO:0005737(cytoplasm);GO:0006351(transcription, DNA-templated);GO:0032041(NAD-dependent histone deacetylase activity (H3-K14 specific));GO:0032869(cellular response to insulin stimulus);GO:0034983(peptidyl-lysin…	05203(Viral carcinogenesis);05034(Alcoholism);05165(Human papillomavirus infection)	EC:3.5.1.98
circRNA14792	0	0	0	4.12752	0	7.18	0	0	0	18	0	39	-inf	down	0.0267125	1	yes	NC_037557.1	16840783	17027752	+	1	intergenic	intergenic_circRNA	intergenic_circRNA	NC_037557.1:16840782-17027752	NA	NA	NA	NA
circRNA17169	0	16.1968	18.2292	0	0.179099	0.736411	0	77	106	0	1	4	5.23278	up	0.0271551	1	yes	NC_037555.1	35308640	35318921	-	4	circRNA	rna-XM_025295478.1	KTN1	NC_037555.1:35306297-35308639|NC_037555.1:35318921-35320564	kinectin isoform X7 [Bubalus bubalis]	GO:0005783(endoplasmic reticulum);GO:0007018(microtubule-based movement);GO:0016021(integral component of membrane);GO:0019894(kinesin binding)	NA	NA
circRNA19626	0	1.26209	0	0	36.8944	0	0	6	0	0	206	0	-4.86952	down	0.0271962	1	yes	NC_037559.1	71757296	71766480	-	5	circRNA	rna-XM_025265505.1	ASAP1	NC_037559.1:71748092-71757295|NC_037559.1:71766480-71774092	arf-GAP with SH3 domain, ANK repeat and PH domain-containing protein 1 isoform X6 [Bubalus bubalis]	GO:0005096(GTPase activator activity);GO:0005546(phosphatidylinositol-4,5-bisphosphate binding);GO:0005547(phosphatidylinositol-3,4,5-trisphosphate binding);GO:0043197(dendritic spine);GO:0043547(positive regulation of GTPase activity);GO:0060271(cilium assembly);GO:0061000(negative regulation of dendritic spine development);GO:0005737(cytoplasm);GO:0016020(membrane);GO:0046872(metal ion binding)	04144(Endocytosis);04666(Fc gamma R-mediated phagocytosis)	NA
circRNA753	5.44977	2.94487	2.57961	2.52238	34.387	9.57334	28	14	15	11	192	52	-2.08257	down	0.0272459	1	yes	NC_037556.1	36262781	36264254	-	2	circRNA	rna-XM_006044748.2	PSME4	NC_037556.1:36255565-36262780|NC_037556.1:36264254-36264816	proteasome activator complex subunit 4 isoform X2 [Bubalus bubalis]	GO:0005634(nucleus);GO:0005829(cytosol);GO:0006281(DNA repair);GO:0006974(cellular response to DNA damage stimulus);GO:0007275(multicellular organism development);GO:0010499(proteasomal ubiquitin-independent protein catabolic process);GO:0010952(positive regulation of peptidase activity);GO:0016504(peptidase activator activity);GO:0016607(nuclear speck);GO:0035093(spermatogenesis, exchange of chr…	03050(Proteasome)	NA
circRNA17532	0	0.841392	0	0	24.1783	0	0	4	0	0	135	0	-4.84479	down	0.0272948	1	yes	NC_037551.1	56594446	56595559	-	2	circRNA	rna-XM_006073840.2	TMEM33	NC_037551.1:56589750-56594445|NC_037551.1:56595559-56599259	TMEM33 [Cervus elaphus hippelaphus]	GO:0005643(nuclear pore);GO:0005783(endoplasmic reticulum);GO:0016021(integral component of membrane);GO:0017056(structural constituent of nuclear pore);GO:0034613(cellular protein localization);GO:0042470(melanosome);GO:0051292(nuclear pore complex assembly);GO:0070062(extracellular exosome);GO:0071786(endoplasmic reticulum tubular network organization)	NA	NA
circRNA6778	0	0	0	7.10851	0.537296	0.552308	0	0	0	31	3	3	-inf	down	0.0273056	1	yes	NC_037557.1	74967454	74970902	-	2	circRNA	rna-XM_025263013.1	COG3	NC_037557.1:74965000-74967453|NC_037557.1:74970902-74975493	conserved oligomeric Golgi complex subunit 3 isoform X2 [Bubalus bubalis]	GO:0005801(cis-Golgi network);GO:0006886(intracellular protein transport);GO:0016020(membrane)	NA	NA
circRNA33638	8.95319	0	2.40764	0	0	0	46	0	14	0	0	0	inf	up	0.0274119	1	yes	NC_037567.1	17667733	17696703	-	8	circRNA	rna-XM_025274151.1	TM9SF3	NC_037567.1:17659079-17667732|NC_037567.1:17696703-17705803	mKIAA4036 protein, partial [Mus musculus]	GO:0016021(integral component of membrane)	NA	NA
circRNA36340	2.14098	2.52418	2.75158	0	0	0	11	12	16	0	0	0	inf	up	0.0274851	1	yes	NC_037558.1	17548414	17549733	+	2	circRNA	rna-XM_025263495.1	RBL1	NC_037558.1:17547816-17548413|NC_037558.1:17549733-17554376	retinoblastoma-like protein 1 isoform X4 [Bubalus bubalis]	GO:0000122(negative regulation of transcription by RNA polymerase II);GO:0005654(nucleoplasm);GO:0005667(transcription factor complex);GO:0007049(cell cycle);GO:0008134(transcription factor binding);GO:0043550(regulation of lipid kinase activity);GO:0051726(regulation of cell cycle)	04350(TGF-beta signaling pathway);04110(Cell cycle);04218(Cellular senescence);05203(Viral carcinogenesis);05165(Human papillomavirus infection)	NA
circRNA20173	0	0.841392	0	0	23.641	0	0	4	0	0	132	0	-4.81237	down	0.0277196	1	yes	NC_037564.1	20441574	20444431	-	3	circRNA	rna-XM_006053766.2	GEMIN2	NC_037564.1:20436111-20441574|NC_037564.1:20444431-20445845	gem-associated protein 2 [Bubalus bubalis]	GO:0000245(spliceosomal complex assembly);GO:0000387(spliceosomal snRNP assembly);GO:0005681(spliceosomal complex);GO:0005730(nucleolus);GO:0005829(cytosol);GO:0032797(SMN complex);GO:0034719(SMN-Sm protein complex)	03013(RNA transport)	NA
ciRNA619	5.83903	3.99661	6.19106	10.5481	40.8345	13.9918	30	19	36	46	228	76	-2.02825	down	0.0277352	1	yes	NC_037551.1	99017747	99020173	+	1	ciRNA	rna-XM_006070039.2	PPP3CA	NC_037551.1:99017746-99020173	serine/threonine-protein phosphatase 2B catalytic subunit alpha isoform isoform X1 [Bos taurus]	GO:0000082(G1/S transition of mitotic cell cycle);GO:0005516(calmodulin binding);GO:0005654(nucleoplasm);GO:0005739(mitochondrion);GO:0005829(cytosol);GO:0005955(calcineurin complex);GO:0006470(protein dephosphorylation);GO:0006606(protein import into nucleus);GO:0006816(calcium ion transport);GO:0008144(drug binding);GO:0014883(transition between fast and slow fiber);GO:0014898(cardiac muscle hy…	04010(MAPK signaling pathway);04310(Wnt signaling pathway);04370(VEGF signaling pathway);04020(Calcium signaling pathway);04022(cGMP - PKG signaling pathway);04114(Oocyte meiosis);04218(Cellular senescence);04625(C-type lectin receptor signaling pathway);04650(Natural killer cell mediated cytotoxicity);04660(T cell receptor signaling pathway);04658(Th1 and Th2 cell differentiation);04659(Th17 cel…	EC:3.1.3.16
circRNA4474	0	0	0	8.25505	0	3.12974	0	0	0	36	0	17	-inf	down	0.0278431	1	yes	NC_037545.1	118641053	118641946	-	2	circRNA	rna-XM_006059761.2	OPA1	NC_037545.1:118632652-118641052|NC_037545.1:118641946-118642969	PREDICTED: dynamin-like 120 kDa protein, mitochondrial [Bison bison bison]	GO:0000002(mitochondrial genome maintenance);GO:0003924(GTPase activity);GO:0005525(GTP binding);GO:0005654(nucleoplasm);GO:0005741(mitochondrial outer membrane);GO:0005758(mitochondrial intermembrane space);GO:0006915(apoptotic process);GO:0007007(inner mitochondrial membrane organization);GO:0007601(visual perception);GO:0008053(mitochondrial fusion);GO:0030061(mitochondrial crista);GO:0090201(…	NA	NA
circRNA8016	10.3156	7.99323	0.171974	9.40158	74.1469	6.62769	53	38	1	41	414	36	-2.28672	down	0.02788	1	yes	NC_037546.1	77471588	77478020	-	4	circRNA	rna-XM_006070243.2	DCAF17	NC_037546.1:77470336-77471587|NC_037546.1:77478020-77478720	PREDICTED: DDB1- and CUL4-associated factor 17 [Bison bison bison]	GO:0016567(protein ubiquitination);GO:0080008(Cul4-RING E3 ubiquitin ligase complex);GO:0016021(integral component of membrane)	NA	NA
circRNA1240	8.95319	9.25532	9.45857	20.6376	55.6997	32.4021	46	44	55	90	311	176	-1.97463	down	0.0278942	1	yes	NC_037553.1	15817893	15822028	+	5	circRNA	rna-XM_006080256.2	TTC37	NC_037553.1:15816908-15817892|NC_037553.1:15822028-15822426	tetratricopeptide repeat protein 37 isoform X2 [Bubalus bubalis]	GO:0005654(nucleoplasm);GO:0035327(transcriptionally active chromatin);GO:0055087(Ski complex)	03018(RNA degradation)	NA
circRNA15521	0.973172	2.10348	0	0	28.1185	1.28872	5	10	0	0	157	7	-3.25674	down	0.027899	1	yes	NC_037554.1	51780617	51789565	-	8	circRNA	rna-XM_025294622.1	MMS22L	NC_037554.1:51770028-51780616|NC_037554.1:51789565-51795141	LOW QUALITY PROTEIN: protein MMS22-like [Bubalus bubalis]	GO:0000724(double-strand break repair via homologous recombination);GO:0031297(replication fork processing);GO:0035101(FACT complex);GO:0042555(MCM complex);GO:0043596(nuclear replication fork)	NA	NA
circRNA9319	10.8995	31.7626	7.39488	60.0784	90.9822	34.7954	56	151	43	262	508	189	-1.89254	down	0.0280997	1	yes	NC_037560.1	46942326	46943170	+	2	circRNA	rna-XM_025266694.1	PDE3B	NC_037560.1:46935111-46942325|NC_037560.1:46943170-46948374	cGMP-inhibited 3',5'-cyclic phosphodiesterase B isoform X2 [Bubalus bubalis]	GO:0004114(3',5'-cyclic-nucleotide phosphodiesterase activity);GO:0006198(cAMP catabolic process);GO:0007162(negative regulation of cell adhesion);GO:0007165(signal transduction);GO:0016021(integral component of membrane);GO:0016525(negative regulation of angiogenesis);GO:0032045(guanyl-nucleotide exchange factor complex);GO:0046872(metal ion binding);GO:0050995(negative regulation of lipid catab…	00230(Purine metabolism);04371(Apelin signaling pathway);04024(cAMP signaling pathway);04022(cGMP - PKG signaling pathway);04910(Insulin signaling pathway);04922(Glucagon signaling pathway);04923(Regulation of lipolysis in adipocyte);04914(Progesterone-mediated oocyte maturation);04924(Renin secretion);05032(Morphine addiction)	EC:3.1.4.17
circRNA1215	4.67123	3.57592	6.01909	5.50337	47.103	8.46872	24	17	35	24	263	46	-2.09798	down	0.0281414	1	yes	NC_037553.1	9395377	9398565	+	3	circRNA	rna-XM_006069625.2	SLCO4C1	NC_037553.1:9389788-9395376|NC_037553.1:9398565-9401149	solute carrier organic anion transporter family member 4C1 isoform X2 [Bubalus bubalis]	GO:0005887(integral component of plasma membrane);GO:0015347(sodium-independent organic anion transmembrane transporter activity);GO:0043252(sodium-independent organic anion transport);GO:0070062(extracellular exosome)	NA	NA
circRNA45949	0	11.3588	1.89171	0	0	0	0	54	11	0	0	0	inf	up	0.0283178	1	yes	NC_037567.1	16661969	16679864	-	7	circRNA	rna-XM_025274087.1	SORBS1	NC_037567.1:16655121-16661968|NC_037567.1:16679864-16692947	sorbin and SH3 domain-containing protein 1 isoform X9 [Bubalus bubalis]	GO:0005158(insulin receptor binding);GO:0005654(nucleoplasm);GO:0005737(cytoplasm);GO:0005813(centrosome);GO:0005899(insulin receptor complex);GO:0005925(focal adhesion);GO:0007015(actin filament organization);GO:0008286(insulin receptor signaling pathway)	04520(Adherens junction);04910(Insulin signaling pathway);03320(PPAR signaling pathway)	NA
circRNA33574	7.00684	0.841392	1.03184	0	0	0	36	4	6	0	0	0	inf	up	0.0283534	1	yes	NC_037559.1	65760442	65782432	+	6	circRNA	rna-XM_006045603.2	TBC1D31	NC_037559.1:65755222-65760441|NC_037559.1:65782432-65787068	TBC1 domain family member 31 isoform X8 [Bubalus bubalis]	GO:0005813(centrosome)	NA	NA
circRNA11945	3.30879	0.631044	0	2.06376	20.5964	2.39333	17	3	0	9	115	13	-2.6688	down	0.0284884	1	yes	NC_037558.1	47723863	47724171	+	1	circRNA	rna-XM_025264253.1	WAC	NC_037558.1:47719494-47723862|NC_037558.1:47724171-47735890	WW domain-containing adapter protein with coiled-coil isoform X2 [Bubalus bubalis]	GO:0000993(RNA polymerase II core binding);GO:0003682(chromatin binding);GO:0005654(nucleoplasm);GO:0005681(spliceosomal complex);GO:0010390(histone monoubiquitination);GO:0016239(positive regulation of macroautophagy);GO:0032435(negative regulation of proteasomal ubiquitin-dependent protein catabolic process);GO:0044783(G1 DNA damage checkpoint);GO:0045893(positive regulation of transcription, D…	NA	NA
circRNA44225	0	8.41392	3.43948	0	0	0	0	40	20	0	0	0	inf	up	0.0284922	1	yes	NC_037545.1	175343612	175353555	-	4	circRNA	rna-XR_003110955.1	ARMC8	NC_037545.1:175343474-175343611|NC_037545.1:175353640-175355641	PREDICTED: armadillo repeat-containing protein 8 isoform X4 [Bos mutus]	GO:0005515(protein binding);GO:0005576(extracellular region);GO:0035580(specific granule lumen);GO:0043312(neutrophil degranulation);GO:1904724(tertiary granule lumen)	NA	NA
circRNA11285	3.11415	0.631044	2.57961	0.917228	35.1034	1.47282	16	3	15	4	196	8	-2.56754	down	0.0284983	1	yes	NC_037549.1	39640400	39647680	+	3	circRNA	rna-XR_003109457.1	VPS13D	NC_037549.1:39638273-39640399|NC_037549.1:39647680-39653283	vacuolar protein sorting-associated protein 13D isoform X7 [Bubalus bubalis]	GO:0005622(intracellular);GO:0006623(protein targeting to vacuole);GO:0019898(extrinsic component of membrane);GO:0045053(protein retention in Golgi apparatus);GO:0070062(extracellular exosome)	NA	NA
circRNA12622	0	0	4.12738	3.66891	44.4165	5.89128	0	0	24	16	248	32	-3.70904	down	0.0286235	1	yes	NC_037560.1	78778065	78805149	-	8	circRNA	rna-XM_025267017.1	TMEM123	NC_037560.1:78754739-78778065|NC_037560.1:78805149-78810006	porimin [Bubalus bubalis]	GO:0016021(integral component of membrane)	NA	NA
circRNA19440	0	0	0	0	1.79099	5.52308	0	0	0	0	10	30	-inf	down	0.0288021	1	yes	NC_037545.1	175387742	175389686	-	3	circRNA	rna-XR_003110955.1	ARMC8	NC_037545.1:175385415-175387741|NC_037545.1:175389686-175392285	PREDICTED: armadillo repeat-containing protein 8 isoform X4 [Bos mutus]	GO:0005515(protein binding);GO:0005576(extracellular region);GO:0035580(specific granule lumen);GO:0043312(neutrophil degranulation);GO:1904724(tertiary granule lumen)	NA	NA
circRNA4360	0	0	0	8.48436	1.07459	0	0	0	0	37	6	0	-inf	down	0.0288841	1	yes	NC_037545.1	110789476	110791242	-	2	circRNA	rna-XM_006073399.2	POLQ	NC_037545.1:110787396-110789475|NC_037545.1:110791242-110795305	DNA polymerase theta isoform X4 [Bubalus bubalis]	GO:0003677(DNA binding);GO:0003682(chromatin binding);GO:0003887(DNA-directed DNA polymerase activity);GO:0004386(helicase activity);GO:0005524(ATP binding);GO:0006260(DNA replication);GO:0006284(base-excision repair);GO:0016446(somatic hypermutation of immunoglobulin genes);GO:0043142(single-stranded DNA-dependent ATPase activity);GO:0051260(protein homooligomerization);GO:0051575(5'-deoxyribose…	NA	NA
circRNA37678	2.53025	3.15522	1.89171	0	0	0	13	15	11	0	0	0	inf	up	0.0289249	1	yes	NC_037569.1	141203194	141206398	-	4	circRNA	rna-XM_025277142.1	BRCC3	NC_037569.1:141206398-141251790	lys-63-specific deubiquitinase BRCC36 isoform X3 [Bos taurus]	GO:0000922(spindle pole);GO:0004843(thiol-dependent ubiquitin-specific protease activity);GO:0005634(nucleus);GO:0005737(cytoplasm);GO:0006302(double-strand break repair);GO:0008237(metallopeptidase activity);GO:0010212(response to ionizing radiation);GO:0031572(G2 DNA damage checkpoint);GO:0031593(polyubiquitin modification-dependent protein binding);GO:0045739(positive regulation of DNA repair)…	03440(Homologous recombination);04621(NOD-like receptor signaling pathway)	NA
circRNA8956	0	5.46905	0	13.5291	20.2382	7.36411	0	26	0	59	113	40	-2.91088	down	0.0289763	1	yes	NC_037564.1	28215575	28221778	-	4	circRNA	rna-XM_025271513.1	SCFD1	NC_037564.1:28208203-28215574|NC_037564.1:28221778-28236648	sec1 family domain-containing protein 1 isoform X3 [Canis lupus familiaris]	GO:0005801(cis-Golgi network);GO:0006904(vesicle docking involved in exocytosis);GO:0009636(response to toxic substance);GO:0051223(regulation of protein transport);GO:1901998(toxin transport);GO:1902902(negative regulation of autophagosome assembly)	NA	NA
ciRNA1441	7.00684	14.3037	7.56685	41.9632	75.4006	4.23436	36	68	44	183	421	23	-2.07411	down	0.0289896	1	yes	NC_037563.1	5406104	5413793	+	1	ciRNA	rna-XM_006055388.2	CPEB4	NC_037563.1:5406103-5413793	cytoplasmic polyadenylation element-binding protein 4 isoform X3 [Bubalus bubalis]	GO:0000900(translation repressor activity, mRNA regulatory element binding);GO:0002931(response to ischemia);GO:0003723(RNA binding);GO:0003730(mRNA 3'-UTR binding);GO:0005634(nucleus);GO:0005737(cytoplasm);GO:0005783(endoplasmic reticulum);GO:0006412(translation);GO:0006417(regulation of translation);GO:0008135(translation factor activity, RNA binding);GO:0014069(postsynaptic density);GO:0030425…	04114(Oocyte meiosis);04914(Progesterone-mediated oocyte maturation)	NA
circRNA34564	2.14098	3.36557	2.06369	0	0	0	11	16	12	0	0	0	inf	up	0.0290446	1	yes	NC_037546.1	19759120	19773099	-	5	circRNA	rna-XM_025266552.1	LOC102411578	NC_037546.1:19758156-19759119|NC_037546.1:19773099-19780152	LOW QUALITY PROTEIN: cytidine monophosphate-N-acetylneuraminic acid hydroxylase [Bubalus bubalis]	GO:0005737(cytoplasm);GO:0030338(CMP-N-acetylneuraminate monooxygenase activity);GO:0046381(CMP-N-acetylneuraminate metabolic process);GO:0046872(metal ion binding);GO:0051537(2 iron, 2 sulfur cluster binding);GO:0055114(oxidation-reduction process)	00520(Amino sugar and nucleotide sugar metabolism)	EC:1.14.18.2
ciRNA5065	2.53025	3.78627	1.54777	0	0	0	13	18	9	0	0	0	inf	up	0.0291045	1	yes	NC_037550.1	81397106	81409242	+	1	ciRNA	rna-XM_025288562.1	ITGB3BP	NC_037550.1:81397105-81409242	centromere protein R isoform X3 [Bubalus bubalis]	GO:0000777(condensed chromosome kinetochore);GO:0005654(nucleoplasm);GO:0006351(transcription, DNA-templated);GO:0006355(regulation of transcription, DNA-templated);GO:0007229(integrin-mediated signaling pathway);GO:0034080(CENP-A containing nucleosome assembly)	NA	NA
circRNA15796	0.583903	1.47244	0	0	34.7452	0	3	7	0	0	194	0	-4.07866	down	0.0292726	1	yes	NC_037553.1	9397359	9408421	+	5	circRNA	rna-XM_006069625.2	SLCO4C1	NC_037553.1:9395473-9397358|NC_037553.1:9408421-9411987	solute carrier organic anion transporter family member 4C1 isoform X2 [Bubalus bubalis]	GO:0005887(integral component of plasma membrane);GO:0015347(sodium-independent organic anion transmembrane transporter activity);GO:0043252(sodium-independent organic anion transport);GO:0070062(extracellular exosome)	NA	NA
circRNA41232	0	13.6726	0.85987	0	0	0	0	65	5	0	0	0	inf	up	0.0293444	1	yes	NC_037557.1	20377409	20384212	-	2	circRNA	rna-XM_025262679.1	LOC102411048	NC_037557.1:20369502-20377408|NC_037557.1:20384212-20406964	multidrug resistance-associated protein 4-like isoform X2 [Bubalus bubalis]	GO:0005524(ATP binding);GO:0016021(integral component of membrane);GO:0042626(ATPase activity, coupled to transmembrane movement of substances);GO:0055085(transmembrane transport);GO:0002576(platelet degranulation);GO:0005886(plasma membrane);GO:0008150(biological_process);GO:0015662(ATPase activity, coupled to transmembrane movement of ions, phosphorylative mechanism);GO:0016020(membrane);GO:001…	02010(ABC transporters);04024(cAMP signaling pathway);04976(Bile secretion);01523(Antifolate resistance)	NA
circRNA1530	0	2.52418	1.20382	4.81545	17.0144	0.736411	0	12	7	21	95	4	-2.59769	down	0.0294337	1	yes	NC_037553.1	89464370	89464521	+	1	circRNA	rna-XM_006046046.2	RAD50	NC_037553.1:89432136-89464369|NC_037553.1:89464521-89468404	DNA repair protein RAD50 isoform X1 [Bubalus bubalis]	GO:0000014(single-stranded DNA endodeoxyribonuclease activity);GO:0000019(regulation of mitotic recombination);GO:0000722(telomere maintenance via recombination);GO:0000724(double-strand break repair via homologous recombination);GO:0000784(nuclear chromosome, telomeric region);GO:0000790(nuclear chromatin);GO:0000794(condensed nuclear chromosome);GO:0003691(double-stranded telomeric DNA binding)…	03440(Homologous recombination);03450(Non-homologous end-joining);04218(Cellular senescence)	NA
circRNA17605	0	2.31383	0	0	41.73	0.368205	0	11	0	0	233	2	-4.18541	down	0.0294969	1	yes	NC_037551.1	111678235	111689513	-	3	circRNA	rna-XM_006043250.2	LOC102415279	NC_037551.1:111676115-111678234|NC_037551.1:111689513-111691215	probable E3 ubiquitin-protein ligase HERC6 isoform X4 [Bubalus bubalis]	GO:0002244(hematopoietic progenitor cell differentiation);GO:0004842(ubiquitin-protein transferase activity);GO:0005634(nucleus);GO:0005737(cytoplasm);GO:0016874(ligase activity)	04120(Ubiquitin mediated proteolysis)	EC:2.3.2.26
circRNA9074	0	0.631044	0.171974	0.687921	5.37296	0.552308	0	3	1	3	30	3	-3.04184	down	0.0295503	1	yes	NC_037564.1	49326377	49326505	+	1	circRNA	rna-XM_025271235.1	LOC112577703	NC_037564.1:49326046-49326376|NC_037564.1:49326505-49330924	hypothetical protein Celaphus_00015192, partial [Cervus elaphus hippelaphus]	GO:0016021(integral component of membrane)	00330(Arginine and proline metabolism)	EC:1.5.1.2
circRNA2673	5.6444	3.78627	3.43948	3.66891	44.0583	4.41846	29	18	20	16	246	24	-2.01852	down	0.029602	1	yes	NC_037547.1	116570682	116591487	-	3	circRNA	rna-XM_006074411.2	LOC102409250	NC_037547.1:116502707-116570681|NC_037547.1:116591487-116700736	guanine nucleotide-binding protein G(q) subunit alpha [Castor canadensis]	GO:0001501(skeletal system development);GO:0001508(action potential);GO:0001750(photoreceptor outer segment);GO:0003924(GTPase activity);GO:0005096(GTPase activator activity);GO:0005525(GTP binding);GO:0005765(lysosomal membrane);GO:0006469(negative regulation of protein kinase activity);GO:0007189(adenylate cyclase-activating G-protein coupled receptor signaling pathway);GO:0007213(G-protein cou…	04015(Rap1 signaling pathway);04371(Apelin signaling pathway);04020(Calcium signaling pathway);04071(Sphingolipid signaling pathway);04022(cGMP - PKG signaling pathway);04540(Gap junction);04611(Platelet activation);04911(Insulin secretion);04922(Glucagon signaling pathway);04912(GnRH signaling pathway);04915(Estrogen signaling pathway);04921(Oxytocin signaling pathway);04918(Thyroid hormone synt…	NA
circRNA9448	5.0605	0	0	5.04475	37.6108	3.68205	26	0	0	22	210	20	-3.19483	down	0.0296774	1	yes	NC_037560.1	78633536	78635383	+	2	circRNA	rna-XM_006072884.2	BIRC3	NC_037560.1:78631649-78633535|NC_037560.1:78635383-78640005	baculoviral IAP repeat-containing protein 3 isoform X3 [Bubalus bubalis]	GO:0004842(ubiquitin-protein transferase activity);GO:0005634(nucleus);GO:0005737(cytoplasm);GO:0005876(spindle microtubule);GO:0034121(regulation of toll-like receptor signaling pathway);GO:0043027(cysteine-type endopeptidase inhibitor activity involved in apoptotic process);GO:0060546(negative regulation of necroptotic process);GO:0090307(mitotic spindle assembly);GO:1990001(inhibition of cyste…	04120(Ubiquitin mediated proteolysis);04064(NF-kappa B signaling pathway);04668(TNF signaling pathway);04210(Apoptosis);04215(Apoptosis - multiple species);04217(Necroptosis);04510(Focal adhesion);04621(NOD-like receptor signaling pathway);05200(Pathways in cancer);05222(Small cell lung cancer);05145(Toxoplasmosis);01524(Platinum drug resistance)	NA
circRNA13246	0	0	0	6.87921	0	4.05026	0	0	0	30	0	22	-inf	down	0.0297785	1	yes	NC_037563.1	13306156	13311949	-	6	circRNA	rna-XM_025270456.1	ERBIN	NC_037563.1:13296324-13306155|NC_037563.1:13311949-13314358	erbin isoform X9 [Bubalus bubalis]	GO:0005178(integrin binding);GO:0005654(nucleoplasm);GO:0005737(cytoplasm);GO:0006605(protein targeting);GO:0016323(basolateral plasma membrane);GO:0030056(hemidesmosome);GO:0032088(negative regulation of NF-kappaB transcription factor activity);GO:0032495(response to muramyl dipeptide);GO:0032496(response to lipopolysaccharide);GO:0070433(negative regulation of nucleotide-binding oligomerization…	04621(NOD-like receptor signaling pathway)	NA
circRNA43026	0	3.99661	6.19106	0	0	0	0	19	36	0	0	0	inf	up	0.0298984	1	yes	NC_037569.1	91547450	91549953	+	5	circRNA	rna-XM_006051840.2	CENPI	NC_037569.1:91546198-91547449|NC_037569.1:91549953-91555443	centromere protein I isoform X6 [Bubalus bubalis]	GO:0000776(kinetochore);GO:0005634(nucleus);GO:0005737(cytoplasm);GO:0034508(centromere complex assembly)	NA	NA
circRNA14323	5.6444	25.4521	6.01909	14.6756	90.8031	28.1677	29	121	35	64	507	153	-1.84832	down	0.0299605	1	yes	NC_037550.1	13116686	13117052	-	1	circRNA	rna-XM_025287605.1	LOC102392281	NC_037550.1:13117052-13118936	uncharacterized protein LOC102392281 isoform X1 [Bubalus bubalis]	GO:0016021(integral component of membrane)	NA	NA
circRNA37805	2.33561	4.62766	1.20382	0	0	0	12	22	7	0	0	0	inf	up	0.0300506	1	yes	NC_037546.1	40664538	40664874	-	1	intergenic	intergenic_circRNA	intergenic_circRNA	NC_037546.1:40664537-40664874	NA	NA	NA	NA
circRNA32276	5.0605	0	4.81527	0	0	0	26	0	28	0	0	0	inf	up	0.0300889	1	yes	NC_037547.1	72567392	72575235	-	2	circRNA	rna-XM_025281363.1	HMBOX1	NC_037547.1:72559993-72567391|NC_037547.1:72575235-72654680	homeobox-containing protein 1 isoform X13 [Bubalus bubalis]	GO:0000784(nuclear chromosome, telomeric region);GO:0003691(double-stranded telomeric DNA binding);GO:0003720(telomerase activity);GO:0005697(telomerase holoenzyme complex);GO:0005737(cytoplasm);GO:0006278(RNA-dependent DNA biosynthetic process);GO:0032212(positive regulation of telomere maintenance via telomerase);GO:0035563(positive regulation of chromatin binding);GO:0045892(negative regulatio…	NA	NA
circRNA5421	14.5976	20.6141	6.19106	5.27406	130.742	25.9585	75	98	36	23	730	141	-1.96797	down	0.0301289	1	yes	NC_037559.1	59302910	59304871	-	2	circRNA	rna-XM_025265392.1	TGS1	NC_037559.1:59302339-59302909|NC_037559.1:59304871-59307680	trimethylguanosine synthase isoform X1 [Bubalus bubalis]	GO:0005615(extracellular space);GO:0005634(nucleus);GO:0005737(cytoplasm);GO:0009452(7-methylguanosine RNA capping);GO:0036261(7-methylguanosine cap hypermethylation);GO:0071164(RNA trimethylguanosine synthase activity)	03013(RNA transport)	NA
circRNA36907	0.778538	3.57592	3.26751	0	0	0	4	17	19	0	0	0	inf	up	0.0301345	1	yes	NC_037557.1	14264562	14277772	+	3	circRNA	rna-XM_025263249.1	LOC102404242	NC_037557.1:14253567-14264562|NC_037557.1:14277772-14281752	LOW QUALITY PROTEIN: multidrug resistance-associated protein 4-like, partial [Bubalus bubalis]	GO:0005524(ATP binding);GO:0016021(integral component of membrane);GO:0042626(ATPase activity, coupled to transmembrane movement of substances);GO:0055085(transmembrane transport)	02010(ABC transporters);04024(cAMP signaling pathway);04976(Bile secretion);01523(Antifolate resistance)	NA
circRNA2728	2.72488	12.4105	1.20382	12.3826	39.7599	7.54821	14	59	7	54	222	41	-1.86917	down	0.0301567	1	yes	NC_037547.1	127845736	127847291	-	2	circRNA	rna-XM_025281809.1	ERP44	NC_037547.1:127843955-127845735|NC_037547.1:127847291-127870941	PREDICTED: LOW QUALITY PROTEIN: endoplasmic reticulum resident protein 44 [Mustela putorius furo]	GO:0003756(protein disulfide isomerase activity);GO:0005783(endoplasmic reticulum);GO:0005788(endoplasmic reticulum lumen);GO:0005789(endoplasmic reticulum membrane);GO:0005793(endoplasmic reticulum-Golgi intermediate compartment);GO:0006457(protein folding);GO:0006986(response to unfolded protein);GO:0009100(glycoprotein metabolic process);GO:0009986(cell surface);GO:0034976(response to endoplas…	NA	NA
circRNA36834	1.94634	2.31383	2.92356	0	0	0	10	11	17	0	0	0	inf	up	0.0302217	1	yes	NC_037551.1	45243665	45249841	-	2	circRNA	rna-XM_006058362.2	REST	NC_037551.1:45237179-45243664|NC_037551.1:45249841-45255974	RE1-silencing transcription factor [Bubalus bubalis]	GO:0000981(RNA polymerase II transcription factor activity, sequence-specific DNA binding);GO:0003676(nucleic acid binding);GO:0005634(nucleus);GO:0006351(transcription, DNA-templated);GO:0006357(regulation of transcription by RNA polymerase II);GO:0043065(positive regulation of apoptotic process);GO:0045665(negative regulation of neuron differentiation);GO:0046872(metal ion binding)	04550(Signaling pathways regulating pluripotency of stem cells);05016(Huntington disease)	NA
circRNA4348	6.81221	0	2.57961	2.29307	63.401	3.31385	35	0	15	10	354	18	-2.87729	down	0.0302747	1	yes	NC_037545.1	109051777	109057374	-	2	circRNA	rna-XM_006057609.2	CD80	NC_037545.1:109045571-109051776|NC_037545.1:109057374-109065966	T-lymphocyte activation antigen CD80 isoform X4 [Bubalus bubalis]	GO:0009897(external side of plasma membrane);GO:0016021(integral component of membrane);GO:0031295(T cell costimulation);GO:0046641(positive regulation of alpha-beta T cell proliferation);GO:0050731(positive regulation of peptidyl-tyrosine phosphorylation);GO:0071222(cellular response to lipopolysaccharide)	04514(Cell adhesion molecules (CAMs));04620(Toll-like receptor signaling pathway);04672(Intestinal immune network for IgA production);05322(Systemic lupus erythematosus);05323(Rheumatoid arthritis);05320(Autoimmune thyroid disease);05330(Allograft rejection);05332(Graft-versus-host disease);05416(Viral myocarditis);04940(Type I diabetes mellitus)	NA
circRNA27159	3.30879	7.36218	2.23566	0	0	0.552308	17	35	13	0	0	3	4.5465	up	0.030491	1	yes	NC_037569.1	114921168	114929904	-	4	circRNA	rna-XM_025276148.1	LOC102396428	NC_037569.1:114895859-114921167|NC_037569.1:114929904-114940610	transmembrane 9 superfamily member 2 isoform X5 [Bubalus bubalis]	GO:0016021(integral component of membrane)	NA	NA
ciRNA1182	0	5.6794	2.06369	3.2103	44.9538	1.28872	0	27	12	14	251	7	-2.67507	down	0.0305816	1	yes	NC_037564.1	12143184	12153754	-	1	ciRNA	rna-XM_025271502.1	RIN3	NC_037564.1:12143183-12153754	ras and Rab interactor 3 [Bubalus bubalis]	GO:0005769(early endosome);GO:0007165(signal transduction);GO:0017112(Rab guanyl-nucleotide exchange factor activity);GO:0017137(Rab GTPase binding);GO:0031410(cytoplasmic vesicle);GO:0043547(positive regulation of GTPase activity)	04014(Ras signaling pathway)	NA
circRNA37148	1.75171	2.31383	3.09553	0	0	0	9	11	18	0	0	0	inf	up	0.0306327	1	yes	NC_037547.1	173217553	173226426	-	5	circRNA	rna-XM_025282356.1	RAB14	NC_037547.1:173216566-173217552|NC_037547.1:173226426-173233783	RAB14, partial [Cervus elaphus hippelaphus]	GO:0005769(early endosome);GO:0005794(Golgi apparatus);GO:0006895(Golgi to endosome transport);GO:0045335(phagocytic vesicle);GO:0090387(phagolysosome assembly involved in apoptotic cell clearance)	NA	NA
circRNA11322	2.72488	2.10348	0	6.42059	11.8205	5.89128	14	10	0	28	66	32	-2.32137	down	0.03064	1	yes	NC_037549.1	41632134	41632337	-	1	circRNA	rna-XM_025285930.1	DNM3	NC_037549.1:41582358-41632133|NC_037549.1:41632337-41633906	PREDICTED: dynamin-3 isoform X5 [Bison bison bison]	GO:0001917(photoreceptor inner segment);GO:0003924(GTPase activity);GO:0005515(protein binding);GO:0005525(GTP binding);GO:0005739(mitochondrion);GO:0005794(Golgi apparatus);GO:0005874(microtubule);GO:0006897(endocytosis);GO:0007416(synapse assembly);GO:0014069(postsynaptic density);GO:0030424(axon);GO:0031798(type 1 metabotropic glutamate receptor binding);GO:0031802(type 5 metabotropic glutamat…	04072(Phospholipase D signaling pathway);04144(Endocytosis);04961(Endocrine and other factor-regulated calcium reabsorption);04721(Synaptic vesicle cycle);05100(Bacterial invasion of epithelial cells)	EC:3.6.5.5
circRNA44194	0	8.62427	3.09553	0	0	0	0	41	18	0	0	0	inf	up	0.0306468	1	yes	NC_037566.1	36683894	36728385	-	7	circRNA	rna-XM_025273101.1	B4GALT6	NC_037566.1:36728385-36751430	beta-1,4-galactosyltransferase 6 [Vulpes vulpes]	GO:0000139(Golgi membrane);GO:0003831(beta-N-acetylglucosaminylglycopeptide beta-1,4-galactosyltransferase activity);GO:0006486(protein glycosylation);GO:0008378(galactosyltransferase activity);GO:0016021(integral component of membrane);GO:0018146(keratan sulfate biosynthetic process);GO:0032580(Golgi cisterna membrane);GO:0046872(metal ion binding);GO:0005975(carbohydrate metabolic process);GO:0…	00600(Sphingolipid metabolism)	EC:2.4.1.274
circRNA5346	1.75171	5.6794	7.05093	15.5929	38.3271	7.91641	9	27	41	68	214	43	-2.09419	down	0.0306608	1	yes	NC_037559.1	45181432	45203788	+	5	circRNA	rna-XM_025265230.1	UBE2W	NC_037559.1:45154096-45181431|NC_037559.1:45203788-45211855	ubiquitin-conjugating enzyme E2 W isoform X2 [Bos taurus]	GO:0000209(protein polyubiquitination);GO:0005634(nucleus);GO:0005737(cytoplasm);GO:0031625(ubiquitin protein ligase binding);GO:0043161(proteasome-mediated ubiquitin-dependent protein catabolic process);GO:0061630(ubiquitin protein ligase activity)	04120(Ubiquitin mediated proteolysis)	EC:2.3.2.25
circRNA9721	4.08732	9.25532	3.43948	9.63089	41.1927	7.91641	21	44	20	42	230	43	-1.80742	down	0.0306915	1	yes	NC_037561.1	37650859	37651698	+	2	circRNA	rna-XM_025268008.1	KIAA1109	NC_037561.1:37648160-37650858|NC_037561.1:37651698-37653664	uncharacterized protein KIAA1109 homolog isoform X9 [Bubalus bubalis]	GO:0016021(integral component of membrane)	NA	NA
circRNA45471	0	10.5174	2.06369	0	0	0	0	50	12	0	0	0	inf	up	0.0306941	1	yes	NC_037549.1	85272766	85280601	+	1	intergenic	intergenic_circRNA	intergenic_circRNA	NC_037549.1:85272765-85280601	NA	NA	NA	NA
circRNA9184	0	6.52079	2.23566	8.48436	90.0867	0	0	31	13	37	503	0	-3.49275	down	0.0308439	1	yes	NC_037560.1	8608615	8615370	+	3	circRNA	rna-XM_025266145.1	PHF21A	NC_037560.1:8601462-8608614|NC_037560.1:8615370-8719662	PHD finger protein 21A isoform X9 [Bubalus bubalis]	GO:0000118(histone deacetylase complex);GO:0000122(negative regulation of transcription by RNA polymerase II);GO:0000977(RNA polymerase II regulatory region sequence-specific DNA binding);GO:0003682(chromatin binding);GO:0003712(transcription cofactor activity);GO:0008270(zinc ion binding);GO:0042393(histone binding);GO:1990391(DNA repair complex)	NA	NA
circRNA8571	9.53709	2.52418	2.57961	0.458614	0	0.368205	49	12	15	2	0	2	4.14629	up	0.0308643	1	yes	NC_037566.1	4503701	4505420	+	1	circRNA	rna-XM_006073381.2	ALPK2	NC_037566.1:4476432-4503700|NC_037566.1:4505420-4547216	LOW QUALITY PROTEIN: alpha-protein kinase 2 [Bubalus bubalis]	GO:0004674(protein serine/threonine kinase activity);GO:0005524(ATP binding);GO:0005654(nucleoplasm);GO:0006468(protein phosphorylation)	NA	NA
circRNA4575	0	0	0	7.79644	0	3.12974	0	0	0	34	0	17	-inf	down	0.030907	1	yes	NC_037545.1	139779986	139796610	-	4	circRNA	rna-XM_025284343.1	FNDC3B	NC_037545.1:139765975-139779985|NC_037545.1:139796610-139804868	fibronectin type III domain-containing protein 3B isoform X6 [Bubalus bubalis]	GO:0016021(integral component of membrane)	NA	NA
circRNA14136	0	6.73114	0	14.905	36.7153	2.02513	0	32	0	65	205	11	-2.99453	down	0.0311322	1	yes	NC_037545.1	98243313	98262566	+	6	circRNA	rna-XM_025283672.1	DZIP3	NC_037545.1:98220838-98243312|NC_037545.1:98262566-98267261	E3 ubiquitin-protein ligase DZIP3 isoform X9 [Bubalus bubalis]	GO:0000209(protein polyubiquitination);GO:0005737(cytoplasm);GO:0043161(proteasome-mediated ubiquitin-dependent protein catabolic process);GO:0061630(ubiquitin protein ligase activity);GO:0008270(zinc ion binding);GO:0019902(phosphatase binding);GO:0031593(polyubiquitin modification-dependent protein binding)	NA	NA
circRNA36654	2.33561	2.94487	2.06369	0	0	0	12	14	12	0	0	0	inf	up	0.0311333	1	yes	NC_037565.1	53640657	53645525	-	6	circRNA	rna-XM_025272664.1	SACM1L	NC_037565.1:53638033-53640656|NC_037565.1:53645525-53652174	phosphatidylinositide phosphatase SAC1 isoform X3 [Bubalus bubalis]	GO:0005789(endoplasmic reticulum membrane);GO:0005794(Golgi apparatus);GO:0008150(biological_process);GO:0016791(phosphatase activity);GO:0032281(AMPA glutamate receptor complex);GO:0043812(phosphatidylinositol-4-phosphate phosphatase activity);GO:0046856(phosphatidylinositol dephosphorylation)	00562(Inositol phosphate metabolism);04070(Phosphatidylinositol signaling system)	NA
circRNA11958	9.53709	17.8796	7.22291	47.9251	58.028	19.699	49	85	42	209	324	107	-1.85894	down	0.0311611	1	yes	NC_037558.1	50297104	50307377	-	2	circRNA	rna-XM_025264305.1	ARHGAP12	NC_037558.1:50294185-50297103|NC_037558.1:50307377-50308545	rho GTPase-activating protein 12 isoform X6 [Bubalus bubalis]	GO:0002011(morphogenesis of an epithelial sheet);GO:0007165(signal transduction)	NA	NA
ciRNA1136	0	0	0	4.58614	0.895494	0.736411	0	0	0	20	5	4	-inf	down	0.0311841	1	yes	NC_037556.1	47863141	47865115	-	1	ciRNA	rna-XM_025261160.1	RMND5A	NC_037556.1:47863140-47865115	protein RMD5 homolog A isoform X2 [Bubalus bubalis]	GO:0005515(protein binding)	NA	NA
circRNA8799	6.03367	6.52079	1.71974	3.66891	46.0284	4.23436	31	31	10	16	257	23	-1.91772	down	0.0312499	1	yes	NC_037566.1	61117555	61132916	+	5	circRNA	rna-XM_025273242.1	ATP9B	NC_037566.1:61103766-61117554|NC_037566.1:61132916-61143558	probable phospholipid-transporting ATPase IIB isoform X2 [Bubalus bubalis]	GO:0000287(magnesium ion binding);GO:0004012(phospholipid-translocating ATPase activity);GO:0005524(ATP binding);GO:0005768(endosome);GO:0005802(trans-Golgi network);GO:0005886(plasma membrane);GO:0006890(retrograde vesicle-mediated transport, Golgi to ER);GO:0006897(endocytosis);GO:0016021(integral component of membrane);GO:0045332(phospholipid translocation);GO:0048471(perinuclear region of cyt…	NA	NA
circRNA18543	0	0.841392	0.85987	0	14.8652	2.39333	0	4	5	0	83	13	-3.34263	down	0.031277	1	yes	NC_037552.1	31535511	31537015	+	3	circRNA	rna-XM_025290969.1	KLHL7	NC_037552.1:31513872-31535510|NC_037552.1:31537015-31539432	PREDICTED: kelch-like protein 7 isoform X2 [Mustela putorius furo]	GO:0004842(ubiquitin-protein transferase activity);GO:0005654(nucleoplasm);GO:0005730(nucleolus);GO:0005737(cytoplasm);GO:0005886(plasma membrane);GO:0031463(Cul3-RING ubiquitin ligase complex);GO:0042803(protein homodimerization activity)	NA	NA
ciRNA1283	0	2.94487	0	3.66891	33.8497	0	0	14	0	16	189	0	-3.67133	down	0.0313041	1	yes	NC_037559.1	45058011	45069491	-	1	ciRNA	rna-NM_001290835.1	LY96	NC_037559.1:45058010-45069491	lymphocyte antigen 96 precursor [Bubalus bubalis]	GO:0001875(lipopolysaccharide receptor activity);GO:0031226(intrinsic component of plasma membrane);GO:0031663(lipopolysaccharide-mediated signaling pathway);GO:0031666(positive regulation of lipopolysaccharide-mediated signaling pathway);GO:0032497(detection of lipopolysaccharide);GO:0032760(positive regulation of tumor necrosis factor production);GO:0034142(toll-like receptor 4 signaling pathwa…	04064(NF-kappa B signaling pathway);04620(Toll-like receptor signaling pathway);05133(Pertussis);05145(Toxoplasmosis)	NA
circRNA5750	0	0	0	9.17228	0	2.02513	0	0	0	40	0	11	-inf	down	0.0314625	1	yes	NW_020228957.1	1823782	1825505	+	2	circRNA	rna-XM_025277685.1	NUCKS1	NW_020228957.1:1806297-1823781|NW_020228957.1:1825505-1828383	nuclear casein kinase and cyclin-dependent kinase substrate 1, isoform CRA_b, partial [Mus musculus]	GO:0005634(nucleus);GO:0005737(cytoplasm);GO:0006366(transcription by RNA polymerase II);GO:0042593(glucose homeostasis);GO:0045944(positive regulation of transcription by RNA polymerase II);GO:0046628(positive regulation of insulin receptor signaling pathway)	NA	NA
circRNA17951	0	0.631044	0	0	14.3279	0	0	3	0	0	80	0	-4.50494	down	0.0314629	1	yes	NC_037566.1	8579472	8579631	+	1	circRNA	rna-XM_025273440.1	MBD2	NC_037566.1:8564137-8579471|NC_037566.1:8579631-8581502	methyl-CpG-binding domain protein 2 isoform X2 [Bubalus bubalis]	GO:0000118(histone deacetylase complex);GO:0000122(negative regulation of transcription by RNA polymerase II);GO:0000790(nuclear chromatin);GO:0000792(heterochromatin);GO:0000978(RNA polymerase II proximal promoter sequence-specific DNA binding);GO:0000980(RNA polymerase II distal enhancer sequence-specific DNA binding);GO:0003729(mRNA binding);GO:0005634(nucleus);GO:0005737(cytoplasm);GO:0006346…	NA	NA
ciRNA1856	4.08732	2.52418	0	1.37584	30.2677	4.23436	21	12	0	6	169	23	-2.44005	down	0.031464	1	yes	NC_037549.1	101789283	101790664	+	1	ciRNA	rna-XM_025286305.1	UEVLD	NC_037549.1:101789282-101790664	ubiquitin-conjugating enzyme E2 variant 3 isoform X2 [Bubalus bubalis]	GO:0005975(carbohydrate metabolic process);GO:0006464(cellular protein modification process);GO:0015031(protein transport);GO:0016616(oxidoreductase activity, acting on the CH-OH group of donors, NAD or NADP as acceptor);GO:0019752(carboxylic acid metabolic process);GO:0055114(oxidation-reduction process);GO:0070062(extracellular exosome)	04144(Endocytosis);00010(Glycolysis / Gluconeogenesis);00620(Pyruvate metabolism);00640(Propanoate metabolism);00270(Cysteine and methionine metabolism);04922(Glucagon signaling pathway)	NA
circRNA37004	1.36244	6.31044	1.03184	0	0	0	7	30	6	0	0	0	inf	up	0.0315014	1	yes	NC_037556.1	246618	258289	-	6	circRNA	rna-XM_025260575.1	TMEM87B	NC_037556.1:258300-262633	transmembrane protein 87B isoform X2 [Bubalus bubalis]	GO:0016021(integral component of membrane)	NA	NA
circRNA3196	2.33561	4.83801	5.67514	5.73267	39.939	6.25949	12	23	33	25	223	34	-2.01497	down	0.0316579	1	yes	NC_037548.1	39945782	39968067	+	3	circRNA	rna-XM_025283440.1	FAR2	NC_037548.1:39831926-39945781|NC_037548.1:39968067-39977688	fatty acyl-CoA reductase 2 isoform X3 [Bubalus bubalis]	GO:0005777(peroxisome);GO:0005778(peroxisomal membrane);GO:0005789(endoplasmic reticulum membrane);GO:0006629(lipid metabolic process);GO:0010025(wax biosynthetic process);GO:0016021(integral component of membrane);GO:0035336(long-chain fatty-acyl-CoA metabolic process);GO:0050062(long-chain-fatty-acyl-CoA reductase activity);GO:0055114(oxidation-reduction process);GO:0080019(fatty-acyl-CoA reduc…	00073(Cutin, suberine and wax biosynthesis);04146(Peroxisome)	EC:1.2.1.84
circRNA36851	2.91952	10.0967	0	0	0	0	15	48	0	0	0	0	inf	up	0.0319163	1	yes	NC_037550.1	74216625	74222126	+	2	circRNA	rna-XM_025288459.1	ANKRD13C	NC_037550.1:74211305-74216624|NC_037550.1:74222126-74229633	PREDICTED: ankyrin repeat domain-containing protein 13C isoform X1 [Bos mutus]	GO:0005102(receptor binding);GO:0005783(endoplasmic reticulum);GO:0006621(protein retention in ER lumen);GO:0010869(regulation of receptor biosynthetic process);GO:0048471(perinuclear region of cytoplasm);GO:2000209(regulation of anoikis)	NA	NA
circRNA9514	5.0605	4.62766	3.61145	3.89822	34.7452	10.4938	26	22	21	17	194	57	-1.88543	down	0.0319323	1	yes	NC_037561.1	4371048	4376014	-	3	circRNA	rna-XM_006069855.2	NF2	NC_037561.1:4361715-4371047|NC_037561.1:4376014-4401979	merlin isoform X1 [Bos taurus]	GO:0001707(mesoderm formation);GO:0001726(ruffle);GO:0003779(actin binding);GO:0005730(nucleolus);GO:0005769(early endosome);GO:0005886(plasma membrane);GO:0005912(adherens junction);GO:0006469(negative regulation of protein kinase activity);GO:0007398(ectoderm development);GO:0008156(negative regulation of DNA replication);GO:0008285(negative regulation of cell proliferation);GO:0014010(Schwann …	04390(Hippo signaling pathway);04392(Hippo signaling pathway - multiple species);04530(Tight junction)	NA
circRNA34748	1.16781	3.15522	2.92356	0	0	0	6	15	17	0	0	0	inf	up	0.032027	1	yes	NC_037546.1	137581430	137587474	-	2	circRNA	rna-XM_006078131.2	STK17B	NC_037546.1:137577462-137581429|NC_037546.1:137587474-137597829	serine/threonine-protein kinase 17B [Bubalus bubalis]	GO:0004674(protein serine/threonine kinase activity);GO:0005524(ATP binding);GO:0005634(nucleus);GO:0006468(protein phosphorylation);GO:0035556(intracellular signal transduction);GO:2000271(positive regulation of fibroblast apoptotic process)	NA	NA
circRNA18433	0	0	0	0	0.358198	10.8621	0	0	0	0	2	59	-inf	down	0.0321101	1	yes	NC_037569.1	49426490	49433152	-	2	circRNA	rna-XM_006068469.2	RRAGB	NC_037569.1:49418711-49426489|NC_037569.1:49433152-49438687	ras-related GTP-binding protein B isoform X1 [Bos taurus]	GO:0003924(GTPase activity);GO:0005525(GTP binding);GO:0005634(nucleus);GO:0005764(lysosome);GO:0005765(lysosomal membrane);GO:0005794(Golgi apparatus);GO:0009267(cellular response to starvation);GO:0010506(regulation of autophagy);GO:0032008(positive regulation of TOR signaling);GO:0034198(cellular response to amino acid starvation);GO:0034448(EGO complex);GO:0034613(cellular protein localizatio…	04150(mTOR signaling pathway);04140(Autophagy - animal)	NA
circRNA11090	51.7728	15.3554	16.8534	7.10851	0.537296	2.94564	266	73	98	31	3	16	2.98717	up	0.0321159	1	yes	NC_037549.1	12026318	12027923	+	2	circRNA	rna-XM_025285464.1	CENPF	NC_037549.1:12024387-12026317|NC_037549.1:12027923-12034815	LOW QUALITY PROTEIN: centromere protein F [Bubalus bubalis]	GO:0000278(mitotic cell cycle);GO:0000776(kinetochore);GO:0000922(spindle pole);GO:0001822(kidney development);GO:0005635(nuclear envelope);GO:0005654(nucleoplasm);GO:0005737(cytoplasm);GO:0005813(centrosome);GO:0005930(axoneme);GO:0008022(protein C-terminus binding);GO:0008134(transcription factor binding);GO:0010389(regulation of G2/M transition of mitotic cell cycle);GO:0015031(protein transpo…	NA	NA
circRNA9326	0	5.04835	0	1.14653	44.7747	0.920513	0	24	0	5	250	5	-3.21391	down	0.032227	1	yes	NC_037560.1	48490932	48492618	-	2	circRNA	rna-XM_025265818.1	SOX6	NC_037560.1:48456450-48490931|NC_037560.1:48492618-48505004	transcription factor SOX-6 isoform X9 [Bubalus bubalis]	GO:0000122(negative regulation of transcription by RNA polymerase II);GO:0000902(cell morphogenesis);GO:0001701(in utero embryonic development);GO:0003677(DNA binding);GO:0003700(DNA binding transcription factor activity);GO:0005515(protein binding);GO:0005634(nucleus);GO:0005654(nucleoplasm);GO:0006351(transcription, DNA-templated);GO:0006355(regulation of transcription, DNA-templated);GO:000751…	NA	NA
ciRNA2384	0	1.26209	0	0	29.014	0	0	6	0	0	162	0	-4.52286	down	0.0323176	1	yes	NC_037563.1	5406104	5418755	+	1	ciRNA	rna-XM_006055388.2	CPEB4	NC_037563.1:5406103-5418755	cytoplasmic polyadenylation element-binding protein 4 isoform X3 [Bubalus bubalis]	GO:0000900(translation repressor activity, mRNA regulatory element binding);GO:0002931(response to ischemia);GO:0003723(RNA binding);GO:0003730(mRNA 3'-UTR binding);GO:0005634(nucleus);GO:0005737(cytoplasm);GO:0005783(endoplasmic reticulum);GO:0006412(translation);GO:0006417(regulation of translation);GO:0008135(translation factor activity, RNA binding);GO:0014069(postsynaptic density);GO:0030425…	04114(Oocyte meiosis);04914(Progesterone-mediated oocyte maturation)	NA
circRNA3576	0	0	1.54777	17.8859	1.79099	8.83693	0	0	9	78	10	48	-4.2034	down	0.0323846	1	yes	NC_037548.1	112990555	112990947	-	1	circRNA	rna-XM_025285063.1	NAV3	NC_037548.1:112646076-112990554|NC_037548.1:112990947-113037873	neuron navigator 3 isoform X8 [Bubalus bubalis]	GO:0005524(ATP binding)	NA	NA
circRNA1728	5.83903	0	0	7.56713	35.8198	5.52308	30	0	0	33	200	30	-3.06633	down	0.0323944	1	yes	NC_037550.1	2860064	2868330	-	3	circRNA	rna-XM_025287441.1	UCK2	NC_037550.1:2854094-2860063|NC_037550.1:2868330-2915350	uridine-cytidine kinase 2 isoform X2 [Bubalus bubalis]	GO:0004849(uridine kinase activity);GO:0005524(ATP binding);GO:0005829(cytosol);GO:0006206(pyrimidine nucleobase metabolic process);GO:0006238(CMP salvage);GO:0016310(phosphorylation);GO:0043097(pyrimidine nucleoside salvage);GO:0044206(UMP salvage);GO:0044211(CTP salvage)	00240(Pyrimidine metabolism);00983(Drug metabolism - other enzymes)	EC:2.7.1.48
circRNA36255	0.973172	0.841392	5.33119	0	0	0	5	4	31	0	0	0	inf	up	0.0324203	1	yes	NC_037549.1	108288701	108305996	-	5	circRNA	rna-XM_025286406.1	ARHGAP32	NC_037549.1:108260686-108288700|NC_037549.1:108305996-108317360	rho GTPase-activating protein 32 isoform X6 [Bubalus bubalis]	GO:0005938(cell cortex);GO:0007165(signal transduction);GO:0015629(actin cytoskeleton);GO:0035091(phosphatidylinositol binding)	NA	NA
circRNA8150	0	6.31044	3.43948	4.58614	47.4612	4.23436	0	30	20	20	265	23	-2.5292	down	0.0325127	1	yes	NC_037546.1	115560206	115627974	-	3	circRNA	rna-XM_025261831.1	MGAT5	NC_037546.1:115550205-115560205|NC_037546.1:115627974-115648666	alpha-1,6-mannosylglycoprotein 6-beta-N-acetylglucosaminyltransferase A isoform X3 [Bubalus bubalis]	GO:0005794(Golgi apparatus);GO:0006487(protein N-linked glycosylation);GO:0016021(integral component of membrane);GO:0030144(alpha-1,6-mannosylglycoprotein 6-beta-N-acetylglucosaminyltransferase activity);GO:0070062(extracellular exosome)	00510(N-Glycan biosynthesis)	EC:2.4.1.155
circRNA10722	0	0	2.92356	20.4083	2.32828	32.7703	0	0	17	89	13	178	-4.24687	down	0.0326693	1	yes	NC_037552.1	60259598	60269843	+	2	circRNA	rna-XM_025292041.1	ELMO1	NC_037552.1:60251390-60259597|NC_037552.1:60269843-60277203	PREDICTED: engulfment and cell motility protein 1 isoform X1 [Vicugna pacos]	GO:0005737(cytoplasm);GO:0005886(plasma membrane);GO:0006911(phagocytosis, engulfment);GO:0016477(cell migration);GO:0016601(Rac protein signal transduction);GO:0017124(SH3 domain binding);GO:0030036(actin cytoskeleton organization);GO:0032045(guanyl-nucleotide exchange factor complex)	04062(Chemokine signaling pathway);05100(Bacterial invasion of epithelial cells)	NA
circRNA298	10.5103	4.62766	1.71974	0.917228	0	0.368205	54	22	10	4	0	2	3.71308	up	0.0326806	1	yes	NC_037554.1	59181620	59208117	-	5	circRNA	rna-XM_025294648.1	HACE1	NC_037554.1:59170128-59181619|NC_037554.1:59208117-59214244	PREDICTED: E3 ubiquitin-protein ligase HACE1 isoform X5 [Bison bison bison]	GO:0000139(Golgi membrane);GO:0004842(ubiquitin-protein transferase activity);GO:0005634(nucleus);GO:0005737(cytoplasm);GO:0005783(endoplasmic reticulum);GO:0006351(transcription, DNA-templated);GO:0006355(regulation of transcription, DNA-templated);GO:0007030(Golgi organization);GO:0007049(cell cycle);GO:0016567(protein ubiquitination);GO:0016874(ligase activity);GO:0017137(Rab GTPase binding);G…	NA	NA
circRNA16397	0.778538	0	0	0	19.7009	0	4	0	0	0	110	0	-4.66135	down	0.0327614	1	yes	NC_037548.1	86446279	86446841	-	2	circRNA	rna-XM_006061659.2	SLC38A2	NC_037548.1:86446130-86446278|NC_037548.1:86446841-86447976	Sodium-coupled neutral amino acid transporter 2, partial [Bos mutus]	GO:0003333(amino acid transmembrane transport);GO:0005887(integral component of plasma membrane);GO:0006814(sodium ion transport);GO:0015171(amino acid transmembrane transporter activity);GO:0015293(symporter activity)	04974(Protein digestion and absorption);04724(Glutamatergic synapse);04727(GABAergic synapse)	NA
circRNA12896	4.08732	5.46905	0	11.236	25.9693	8.28462	21	26	0	49	145	45	-2.25101	down	0.0327899	1	yes	NC_037566.1	29913900	29917498	+	2	circRNA	rna-XM_025273144.1	IMPACT	NC_037566.1:29911863-29913899|NC_037566.1:29917498-29921131	protein IMPACT isoform X3 [Bubalus bubalis]	GO:0000122(negative regulation of transcription by RNA polymerase II);GO:0001933(negative regulation of protein phosphorylation);GO:0003779(actin binding);GO:0005737(cytoplasm);GO:0005844(polysome);GO:0031333(negative regulation of protein complex assembly);GO:0031953(negative regulation of protein autophosphorylation);GO:0034198(cellular response to amino acid starvation);GO:0042149(cellular res…	NA	NA
circRNA8226	3.50342	4.20696	3.43948	2.06376	35.8198	5.33898	18	20	20	9	200	29	-1.95476	down	0.0329259	1	yes	NC_037546.1	142444872	142473977	-	8	circRNA	rna-XM_025277974.1	FAM126B	NC_037546.1:142441043-142444871|NC_037546.1:142473977-142489052	protein FAM126B isoform X2 [Bubalus bubalis]	GO:0005622(intracellular)	NA	NA
ciRNA2522	0	0.841392	1.37579	0	47.8194	0	0	4	8	0	267	0	-4.4308	down	0.0329483	1	yes	NC_037547.1	116070012	116074375	+	1	ciRNA	rna-XM_025281630.1	VPS13A	NC_037547.1:116070011-116074375	vacuolar protein sorting-associated protein 13A isoform X4 [Bubalus bubalis]	GO:0005622(intracellular);GO:0006623(protein targeting to vacuole);GO:0019898(extrinsic component of membrane);GO:0045053(protein retention in Golgi apparatus)	NA	NA
ciRNA5314	7.20148	4.62766	0	0	0	0	37	22	0	0	0	0	inf	up	0.0330092	1	yes	NC_037550.1	34299641	34301454	-	1	ciRNA	rna-XM_025288175.1	GPSM2	NC_037550.1:34299640-34301454	LOW QUALITY PROTEIN: G-protein-signaling modulator 2 [Bubalus bubalis]	GO:0000132(establishment of mitotic spindle orientation);GO:0001965(G-protein alpha-subunit binding);GO:0005092(GDP-dissociation inhibitor activity);GO:0005938(cell cortex);GO:0042802(identical protein binding);GO:0045177(apical part of cell);GO:0050790(regulation of catalytic activity);GO:0060487(lung epithelial cell differentiation)	NA	NA
circRNA33379	5.25513	0.420696	2.23566	0	0	0	27	2	13	0	0	0	inf	up	0.0330648	1	yes	NC_037565.1	30578472	30622920	+	4	circRNA	rna-XR_003105530.1	FOXP1	NC_037565.1:30573130-30578471|NC_037565.1:30622920-30635488	forkhead box protein P1 isoform X6 [Bubalus bubalis]	GO:0000981(RNA polymerase II transcription factor activity, sequence-specific DNA binding);GO:0005634(nucleus);GO:0000122(negative regulation of transcription by RNA polymerase II);GO:0000978(RNA polymerase II proximal promoter sequence-specific DNA binding);GO:0001701(in utero embryonic development);GO:0002053(positive regulation of mesenchymal cell proliferation);GO:0002329(pre-B cell different…	NA	NA
circRNA42567	0	9.46566	2.40764	0	0	0	0	45	14	0	0	0	inf	up	0.0330703	1	yes	NC_037560.1	67166315	67170350	+	4	circRNA	rna-XM_006053336.2	LOC102398348	NC_037560.1:67155582-67166314|NC_037560.1:67170350-67171753	protein NPAT isoform X2 [Bubalus bubalis]	GO:0000083(regulation of transcription involved in G1/S transition of mitotic cell cycle);GO:0003713(transcription coactivator activity);GO:0003714(transcription corepressor activity);GO:0005737(cytoplasm);GO:0008022(protein C-terminus binding);GO:0015030(Cajal body);GO:0045893(positive regulation of transcription, DNA-templated);GO:0047485(protein N-terminus binding);GO:0097504(Gemini of coiled …	NA	NA
circRNA4459	4.28196	0.210348	0	0.917228	33.1333	1.28872	22	1	0	4	185	7	-2.97574	down	0.0330796	1	yes	NC_037545.1	116923445	116926316	+	3	circRNA	rna-XM_006047528.2	PPP1R2	NC_037545.1:116914986-116923444|NC_037545.1:116926316-116930284	protein phosphatase inhibitor 2 isoform X2 [Bubalus bubalis]	GO:0004864(protein phosphatase inhibitor activity);GO:0009966(regulation of signal transduction);GO:0043086(negative regulation of catalytic activity);GO:0043666(regulation of phosphoprotein phosphatase activity)	NA	NA
circRNA10715	8.36928	15.3554	5.67514	19.2618	43.7001	41.6072	43	73	33	84	244	226	-1.83058	down	0.0331152	1	yes	NC_037552.1	55751443	55754846	-	4	circRNA	rna-XM_006073275.2	IFRD1	NC_037552.1:55747027-55751442|NC_037552.1:55754846-55756743	PREDICTED: interferon-related developmental regulator 1 isoform X1 [Bos mutus]	GO:0005634(nucleus);GO:0005737(cytoplasm);GO:0014706(striated muscle tissue development);GO:0030517(negative regulation of axon extension);GO:0042692(muscle cell differentiation);GO:0043403(skeletal muscle tissue regeneration);GO:0048671(negative regulation of collateral sprouting)	04970(Salivary secretion);04971(Gastric acid secretion);04972(Pancreatic secretion);04976(Bile secretion)	NA
circRNA25343	2.91952	4.83801	3.78343	0	0	0.552308	15	23	22	0	0	3	4.38515	up	0.033149	1	yes	NC_037546.1	12757503	12763793	-	4	circRNA	rna-XM_025266017.1	NUP153	NC_037546.1:12755846-12757502|NC_037546.1:12763793-12766719	LOW QUALITY PROTEIN: nuclear pore complex protein Nup153 [Bubalus bubalis]	GO:0005730(nucleolus);GO:0005737(cytoplasm);GO:0006913(nucleocytoplasmic transport);GO:0008270(zinc ion binding);GO:0017056(structural constituent of nuclear pore);GO:0031965(nuclear membrane);GO:0034399(nuclear periphery);GO:0042405(nuclear inclusion body);GO:0042802(identical protein binding);GO:0043495(protein membrane anchor);GO:0044615(nuclear pore nuclear basket);GO:0046832(negative regulat…	03013(RNA transport)	NA
circRNA17560	0	0.631044	0	0	6.62666	1.47282	0	3	0	0	37	8	-3.68202	down	0.0331516	1	yes	NC_037551.1	81541912	81543952	+	2	circRNA	rna-XM_025290632.1	PDE5A	NC_037551.1:81514374-81541911|NC_037551.1:81543952-81546697	cGMP-specific 3',5'-cyclic phosphodiesterase isoform X4 [Bubalus bubalis]	GO:0004112(cyclic-nucleotide phosphodiesterase activity);GO:0007165(signal transduction);GO:0010613(positive regulation of cardiac muscle hypertrophy);GO:0030553(cGMP binding);GO:0042130(negative regulation of T cell proliferation);GO:0043406(positive regulation of MAP kinase activity);GO:0046069(cGMP catabolic process);GO:0046872(metal ion binding);GO:0047555(3',5'-cyclic-GMP phosphodiesterase a…	00230(Purine metabolism);04022(cGMP - PKG signaling pathway)	EC:3.1.4.35
ciRNA873	0	0	0	2.75168	0.537296	2.94564	0	0	0	12	3	16	-inf	down	0.0331704	1	yes	NC_037546.1	53538949	53540275	-	1	ciRNA	rna-XM_025272606.1	HERC2	NC_037546.1:53538948-53540275	E3 ubiquitin-protein ligase HERC2 isoform X9 [Bubalus bubalis]	GO:0004842(ubiquitin-protein transferase activity);GO:0005634(nucleus);GO:0005737(cytoplasm);GO:0005743(mitochondrial inner membrane);GO:0006974(cellular response to DNA damage stimulus);GO:0007283(spermatogenesis);GO:0008270(zinc ion binding);GO:0016874(ligase activity);GO:0031625(ubiquitin protein ligase binding);GO:0032183(SUMO binding)	04120(Ubiquitin mediated proteolysis)	EC:2.3.2.26
circRNA1999	0	6.10009	3.09553	5.04475	39.2226	4.97077	0	29	18	22	219	27	-2.42076	down	0.0331878	1	yes	NC_037550.1	54487080	54488334	-	2	circRNA	rna-XM_025288335.1	PKN2	NC_037550.1:54477584-54487079|NC_037550.1:54488334-54504381	serine/threonine-protein kinase N2 isoform X2 [Bubalus bubalis]	GO:0004674(protein serine/threonine kinase activity);GO:0005524(ATP binding);GO:0005622(intracellular);GO:0005654(nucleoplasm);GO:0005813(centrosome);GO:0005886(plasma membrane);GO:0010631(epithelial cell migration);GO:0018105(peptidyl-serine phosphorylation);GO:0030027(lamellipodium);GO:0030496(midbody);GO:0032154(cleavage furrow);GO:0032467(positive regulation of cytokinesis);GO:0035556(intrace…	04151(PI3K-Akt signaling pathway);05132(Salmonella infection)	EC:2.7.11.13
circRNA19013	1.55708	0	0	0	48.7149	0	8	0	0	0	272	0	-4.96745	down	0.0332738	1	yes	NC_037546.1	4361839	4363106	+	2	circRNA	rna-XM_025265448.1	RREB1	NC_037546.1:4357626-4361838|NC_037546.1:4363106-4381481	ras-responsive element-binding protein 1 isoform X3 [Bubalus bubalis]	GO:0000122(negative regulation of transcription by RNA polymerase II);GO:0000979(RNA polymerase II core promoter sequence-specific DNA binding);GO:0003700(DNA binding transcription factor activity);GO:0005634(nucleus);GO:0005654(nucleoplasm);GO:0005730(nucleolus);GO:0005737(cytoplasm);GO:0006355(regulation of transcription, DNA-templated);GO:0006366(transcription by RNA polymerase II);GO:0007165(…	NA	NA
circRNA617	4.08732	10.3071	4.29935	33.4788	24.5365	13.4395	21	49	25	146	137	73	-1.93448	down	0.0333143	1	yes	NC_037556.1	14777722	14778133	-	2	circRNA	rna-XM_025260850.1	NLRC4	NC_037556.1:14775019-14777721|NC_037556.1:14778133-14787461	NLR family CARD domain-containing protein 4 isoform X3 [Bubalus bubalis]	GO:0002218(activation of innate immune response);GO:0004842(ubiquitin-protein transferase activity);GO:0004869(cysteine-type endopeptidase inhibitor activity);GO:0005524(ATP binding);GO:0005634(nucleus);GO:0005829(cytosol);GO:0005876(spindle microtubule);GO:0006954(inflammatory response);GO:0009966(regulation of signal transduction);GO:0016045(detection of bacterium);GO:0016567(protein ubiquitina…	04621(NOD-like receptor signaling pathway);05132(Salmonella infection);05134(Legionellosis)	NA
circRNA35259	1.36244	1.47244	3.9554	0	0	0	7	7	23	0	0	0	inf	up	0.0333463	1	yes	NC_037560.1	53222606	53229640	-	4	circRNA	rna-XM_006044888.2	TBCEL	NC_037560.1:53197565-53222605|NC_037560.1:53229640-53235821	tubulin-specific chaperone cofactor E-like protein [Bubalus bubalis]	GO:0005515(protein binding);GO:0005737(cytoplasm);GO:0005856(cytoskeleton)	NA	NA
circRNA17710	0	0.841392	0	0	18.8054	0	0	4	0	0	105	0	-4.48222	down	0.033352	1	yes	NC_037546.1	13136208	13139942	+	3	circRNA	rna-XM_006072518.2	KDM1B	NC_037546.1:13133395-13136207|NC_037546.1:13139942-13142141	lysine-specific histone demethylase 1B isoform X1 [Equus caballus]	GO:0003677(DNA binding);GO:0005634(nucleus);GO:0006349(regulation of gene expression by genetic imprinting);GO:0008270(zinc ion binding);GO:0034648(histone demethylase activity (H3-dimethyl-K4 specific));GO:0034649(histone demethylase activity (H3-monomethyl-K4 specific));GO:0034720(histone H3-K4 demethylation);GO:0043046(DNA methylation involved in gamete generation);GO:0044030(regulation of DNA…	NA	NA
circRNA1248	1.75171	5.2587	2.06369	0.917228	38.6853	1.28872	9	25	12	4	216	7	-2.17197	down	0.0333715	1	yes	NC_037553.1	16457673	16462851	+	5	circRNA	rna-XM_025294013.1	MCTP1	NC_037553.1:16432178-16457672|NC_037553.1:16462851-16525417	multiple C2 and transmembrane domain-containing protein 1 isoform X9 [Bubalus bubalis]	GO:0005783(endoplasmic reticulum);GO:0016021(integral component of membrane)	03010(Ribosome)	NA
circRNA992	26.4703	18.3003	3.61145	13.5291	185.367	4.78667	136	87	21	59	1035	26	-2.07378	down	0.0333729	1	yes	NC_037556.1	80620678	80621336	+	2	circRNA	rna-XM_006051879.2	SMC6	NC_037556.1:80617414-80620677|NC_037556.1:80621336-80622026	structural maintenance of chromosomes protein 6 isoform X3 [Bubalus bubalis]	GO:0000722(telomere maintenance via recombination);GO:0000781(chromosome, telomeric region);GO:0000803(sex chromosome);GO:0006974(cellular response to DNA damage stimulus);GO:0016605(PML body);GO:0030915(Smc5-Smc6 complex);GO:0031625(ubiquitin protein ligase binding);GO:0035061(interchromatin granule);GO:0035861(site of double-strand break);GO:0051984(positive regulation of chromosome segregation…	03420(Nucleotide excision repair)	NA
circRNA1208	0.778538	6.10009	1.20382	10.3188	38.6853	0	4	29	7	45	216	0	-2.60004	down	0.0334247	1	yes	NC_037553.1	9389606	9395473	+	2	circRNA	rna-XM_006069625.2	SLCO4C1	NC_037553.1:9341325-9389605|NC_037553.1:9395473-9397358	solute carrier organic anion transporter family member 4C1 isoform X2 [Bubalus bubalis]	GO:0005887(integral component of plasma membrane);GO:0015347(sodium-independent organic anion transmembrane transporter activity);GO:0043252(sodium-independent organic anion transport);GO:0070062(extracellular exosome)	NA	NA
circRNA17462	51.1889	0	5.50317	0	0.537296	0.552308	263	0	32	0	3	3	5.70127	up	0.0334409	1	yes	NC_037551.1	12059987	12070208	+	3	circRNA	rna-XM_006077343.2	CLNK	NC_037551.1:12052138-12059986|NC_037551.1:12070208-12080975	PREDICTED: cytokine-dependent hematopoietic cell linker isoform X1 [Ovis aries musimon]	GO:0005622(intracellular);GO:0006955(immune response);GO:0007169(transmembrane receptor protein tyrosine kinase signaling pathway);GO:0035556(intracellular signal transduction)	04015(Rap1 signaling pathway);04611(Platelet activation);04650(Natural killer cell mediated cytotoxicity);04660(T cell receptor signaling pathway);04664(Fc epsilon RI signaling pathway);04380(Osteoclast differentiation)	NA
circRNA8963	1.75171	10.0967	5.50317	17.198	40.1181	8.10052	9	48	32	75	224	44	-1.91459	down	0.0334609	1	yes	NC_037564.1	28297430	28299096	-	2	circRNA	rna-XM_025271512.1	SCFD1	NC_037564.1:28292579-28297429|NC_037564.1:28299096-28306673	sec1 family domain-containing protein 1 isoform X3 [Canis lupus familiaris]	GO:0005801(cis-Golgi network);GO:0006904(vesicle docking involved in exocytosis);GO:0009636(response to toxic substance);GO:0051223(regulation of protein transport);GO:1901998(toxin transport);GO:1902902(negative regulation of autophagosome assembly)	NA	NA
circRNA8721	5.0605	6.52079	9.11462	15.5929	52.2969	10.4938	26	31	53	68	292	57	-1.92121	down	0.0334831	1	yes	NC_037566.1	29609843	29613850	+	2	circRNA	rna-XM_006075164.2	TTC39C	NC_037566.1:29578810-29609842|NC_037566.1:29613850-29619548	tetratricopeptide repeat protein 39C isoform X2 [Bubalus bubalis]	GO:0003674(molecular_function);GO:0005575(cellular_component);GO:0008150(biological_process)	NA	NA
circRNA6221	5.0605	4.83801	4.12738	6.19129	34.2079	8.65282	26	23	24	27	191	47	-1.80622	down	0.0335322	1	yes	NC_037555.1	80805485	80808696	-	4	circRNA	rna-XM_025296066.1	SLC7A7	NC_037555.1:80805213-80805484|NC_037555.1:80808696-80835151	Y+L amino acid transporter 1 isoform X1 [Bubalus bubalis]	GO:0000821(regulation of arginine metabolic process);GO:0005887(integral component of plasma membrane);GO:0015174(basic amino acid transmembrane transporter activity);GO:0015179(L-amino acid transmembrane transporter activity);GO:0015297(antiporter activity);GO:1902475(L-alpha-amino acid transmembrane transport);GO:1990822(basic amino acid transmembrane transport)	04974(Protein digestion and absorption)	NA
circRNA9329	16.1547	129.154	82.2036	19.4911	0.358198	7.18	83	614	478	85	2	39	3.07335	up	0.0336432	1	yes	NC_037560.1	48579109	48582143	-	2	circRNA	rna-XM_025265818.1	SOX6	NC_037560.1:48505128-48579108|NC_037560.1:48582143-48655053	transcription factor SOX-6 isoform X9 [Bubalus bubalis]	GO:0000122(negative regulation of transcription by RNA polymerase II);GO:0000902(cell morphogenesis);GO:0001701(in utero embryonic development);GO:0003677(DNA binding);GO:0003700(DNA binding transcription factor activity);GO:0005515(protein binding);GO:0005634(nucleus);GO:0005654(nucleoplasm);GO:0006351(transcription, DNA-templated);GO:0006355(regulation of transcription, DNA-templated);GO:000751…	NA	NA
circRNA14336	1.75171	7.36218	1.71974	13.5291	21.8501	3.86616	9	35	10	59	122	21	-1.857	down	0.0337901	1	yes	NC_037549.1	23726159	23746271	+	3	circRNA	rna-XR_003109407.1	COP1	NC_037549.1:23716059-23726158|NC_037549.1:23746271-23760353	E3 ubiquitin-protein ligase COP1 isoform X7 [Bubalus bubalis]	GO:0005654(nucleoplasm);GO:0032436(positive regulation of proteasomal ubiquitin-dependent protein catabolic process);GO:0061630(ubiquitin protein ligase activity);GO:0005737(cytoplasm);GO:0005813(centrosome);GO:0005925(focal adhesion)	04120(Ubiquitin mediated proteolysis);04115(p53 signaling pathway)	EC:2.3.2.27
circRNA19515	0	0.631044	0	0	13.4324	0	0	3	0	0	75	0	-4.41183	down	0.0339571	1	yes	NC_037558.1	24003515	24004321	+	2	circRNA	rna-XM_006049067.2	FAM210B	NC_037558.1:23996066-24003515	protein FAM210B, mitochondrial [Bos taurus]	GO:0016021(integral component of membrane)	NA	NA
circRNA35242	2.14098	1.89313	2.75158	0	0	0	11	9	16	0	0	0	inf	up	0.0339706	1	yes	NC_037560.1	46942326	46949664	+	4	circRNA	rna-XM_025266694.1	PDE3B	NC_037560.1:46935111-46942325|NC_037560.1:46949664-46951833	cGMP-inhibited 3',5'-cyclic phosphodiesterase B isoform X2 [Bubalus bubalis]	GO:0004114(3',5'-cyclic-nucleotide phosphodiesterase activity);GO:0006198(cAMP catabolic process);GO:0007162(negative regulation of cell adhesion);GO:0007165(signal transduction);GO:0016021(integral component of membrane);GO:0016525(negative regulation of angiogenesis);GO:0032045(guanyl-nucleotide exchange factor complex);GO:0046872(metal ion binding);GO:0050995(negative regulation of lipid catab…	00230(Purine metabolism);04371(Apelin signaling pathway);04024(cAMP signaling pathway);04022(cGMP - PKG signaling pathway);04910(Insulin signaling pathway);04922(Glucagon signaling pathway);04923(Regulation of lipolysis in adipocyte);04914(Progesterone-mediated oocyte maturation);04924(Renin secretion);05032(Morphine addiction)	EC:3.1.4.17
circRNA43156	0	6.10009	4.29935	0	0	0	0	29	25	0	0	0	inf	up	0.0340385	1	yes	NC_037552.1	48180566	48204740	-	4	circRNA	rna-XM_006068458.2	COG5	NC_037552.1:48172633-48180565|NC_037552.1:48204740-48212107	conserved oligomeric Golgi complex subunit 5 [Bubalus bubalis]	GO:0005654(nucleoplasm);GO:0006891(intra-Golgi vesicle-mediated transport);GO:0016020(membrane);GO:0017119(Golgi transport complex)	NA	NA
circRNA11335	2.14098	4.41731	4.12738	2.06376	42.8046	1.84103	11	21	24	9	239	10	-2.12804	down	0.0340952	1	yes	NC_037549.1	43664693	43666942	-	3	circRNA	rna-XM_006073107.2	C5H1orf112	NC_037549.1:43663626-43664692|NC_037549.1:43666942-43667148	uncharacterized protein C1orf112 homolog isoform X5 [Bubalus bubalis]	GO:0003674(molecular_function);GO:0005575(cellular_component);GO:0008150(biological_process)	NA	NA
ciRNA1381	0	6.73114	2.23566	5.73267	38.6853	2.94564	0	32	13	25	216	16	-2.40112	down	0.0341774	1	yes	NC_037560.1	48549231	48560099	-	1	ciRNA	rna-XM_025265818.1	SOX6	NC_037560.1:48549230-48560099	transcription factor SOX-6 isoform X9 [Bubalus bubalis]	GO:0000122(negative regulation of transcription by RNA polymerase II);GO:0000902(cell morphogenesis);GO:0001701(in utero embryonic development);GO:0003677(DNA binding);GO:0003700(DNA binding transcription factor activity);GO:0005515(protein binding);GO:0005634(nucleus);GO:0005654(nucleoplasm);GO:0006351(transcription, DNA-templated);GO:0006355(regulation of transcription, DNA-templated);GO:000751…	NA	NA
circRNA33430	6.61757	0	3.26751	0	0	0	34	0	19	0	0	0	inf	up	0.034178	1	yes	NC_037565.1	52231590	52299928	+	3	circRNA	rna-XM_025272556.1	SCAP	NC_037565.1:52226084-52231589|NC_037565.1:52299928-52310759	sterol regulatory element-binding protein cleavage-activating protein isoform X2 [Bubalus bubalis]	GO:0000139(Golgi membrane);GO:0001666(response to hypoxia);GO:0005789(endoplasmic reticulum membrane);GO:0008203(cholesterol metabolic process);GO:0015485(cholesterol binding);GO:0016021(integral component of membrane);GO:0032868(response to insulin);GO:0032933(SREBP signaling pathway);GO:0042304(regulation of fatty acid biosynthetic process);GO:0045540(regulation of cholesterol biosynthetic proc…	NA	NA
ciRNA919	3.30879	7.99323	0	5.96198	42.6255	4.78667	17	38	0	26	238	26	-2.23956	down	0.0343171	1	yes	NC_037562.1	25211162	25215941	+	1	ciRNA	rna-XM_025268733.1	ADGRG3	NC_037562.1:25211161-25215941	adhesion G protein-coupled receptor G3 isoform X2 [Bubalus bubalis]	GO:0004930(G-protein coupled receptor activity);GO:0007166(cell surface receptor signaling pathway);GO:0007186(G-protein coupled receptor signaling pathway);GO:0016021(integral component of membrane)	NA	NA
circRNA23348	3.69806	5.6794	2.57961	0	0	0.552308	19	27	15	0	0	3	4.43625	up	0.0343487	1	yes	NC_037545.1	177470621	177471492	+	2	circRNA	rna-XR_003111018.1	STAG1	NC_037545.1:177467652-177470620|NC_037545.1:177471492-177475308	PREDICTED: cohesin subunit SA-1 isoform X1 [Condylura cristata]	GO:0005634(nucleus);GO:0005654(nucleoplasm);GO:0000785(chromatin);GO:0001228(transcriptional activator activity, RNA polymerase II transcription regulatory region sequence-specific DNA binding);GO:0003682(chromatin binding);GO:0006366(transcription by RNA polymerase II);GO:0045944(positive regulation of transcription by RNA polymerase II)	04110(Cell cycle)	NA
circRNA6332	19.0742	14.514	9.28659	0.917228	0.358198	3.68205	98	69	54	4	2	20	3.11245	up	0.0343982	1	yes	NC_037555.1	92175622	92192109	+	4	circRNA	rna-XM_006053970.2	HOMER1	NC_037555.1:92127386-92175621|NC_037555.1:92192109-92234162	PREDICTED: homer protein homolog 1 isoform X2 [Oryctolagus cuniculus]	GO:0003009(skeletal muscle contraction);GO:0030018(Z disc);GO:0030054(cell junction);GO:0030424(axon);GO:0035256(G-protein coupled glutamate receptor binding);GO:0043034(costamere);GO:0044325(ion channel binding);GO:0045177(apical part of cell);GO:0045211(postsynaptic membrane);GO:0048148(behavioral response to cocaine);GO:0048741(skeletal muscle fiber development);GO:0048875(chemical homeostasis…	04068(FoxO signaling pathway);04724(Glutamatergic synapse)	NA
circRNA3090	6.2283	7.57253	3.43948	13.0705	40.1181	5.33898	32	36	20	57	224	29	-1.76333	down	0.0344662	1	yes	NC_037548.1	24770317	24772112	+	2	circRNA	rna-XM_006055144.2	ATF7IP	NC_037548.1:24761671-24770316|NC_037548.1:24772112-24774522	activating transcription factor 7-interacting protein 1 isoform X4 [Bubalus bubalis]	GO:0000122(negative regulation of transcription by RNA polymerase II);GO:0003714(transcription corepressor activity);GO:0005654(nucleoplasm);GO:0005667(transcription factor complex);GO:0005737(cytoplasm);GO:0006306(DNA methylation);GO:0016887(ATPase activity);GO:0045893(positive regulation of transcription, DNA-templated);GO:0045898(regulation of RNA polymerase II transcriptional preinitiation co…	NA	NA
circRNA36802	1.94634	11.1484	0	0	0	0	10	53	0	0	0	0	inf	up	0.034483	1	yes	NC_037545.1	127073275	127096368	-	7	circRNA	rna-XM_025287201.1	VPS8	NC_037545.1:127049239-127073274|NC_037545.1:127096368-127102272	vacuolar protein sorting-associated protein 8 homolog isoform X7 [Bubalus bubalis]	GO:0005769(early endosome);GO:0008270(zinc ion binding);GO:0033263(CORVET complex);GO:0034058(endosomal vesicle fusion)	NA	NA
circRNA33736	2.53025	3.15522	1.54777	0	0	0	13	15	9	0	0	0	inf	up	0.0344938	1	yes	NC_037555.1	16246915	16251946	-	3	circRNA	rna-XM_006052846.2	TTLL5	NC_037555.1:16241724-16246914|NC_037555.1:16251946-16264216	tubulin polyglutamylase TTLL5 isoform X9 [Bubalus bubalis]	GO:0005813(centrosome);GO:0007288(sperm axoneme assembly);GO:0009566(fertilization);GO:0018095(protein polyglutamylation);GO:0030317(flagellated sperm motility)	NA	NA
circRNA31336	1.16781	2.73453	3.09553	0	0	0	6	13	18	0	0	0	inf	up	0.0345289	1	yes	NC_037554.1	72520204	72528415	-	3	circRNA	rna-XM_025294777.1	MAN1A1	NC_037554.1:72514935-72520203|NC_037554.1:72528415-72536146	mannosyl-oligosaccharide 1,2-alpha-mannosidase IA isoform X2 [Bubalus bubalis]	GO:0000139(Golgi membrane);GO:0004571(mannosyl-oligosaccharide 1,2-alpha-mannosidase activity);GO:0005509(calcium ion binding);GO:0005783(endoplasmic reticulum);GO:0005793(endoplasmic reticulum-Golgi intermediate compartment);GO:0006491(N-glycan processing);GO:0016021(integral component of membrane);GO:0070062(extracellular exosome)	00510(N-Glycan biosynthesis);04141(Protein processing in endoplasmic reticulum)	EC:3.2.1.113
circRNA6543	2.53025	36.8109	21.8407	3.89822	0	0	13	175	127	17	0	0	3.97222	up	0.0345742	1	yes	NC_037557.1	20366648	20377498	-	4	circRNA	rna-XM_025262679.1	LOC102411048	NC_037557.1:20326973-20366647|NC_037557.1:20377498-20383987	multidrug resistance-associated protein 4-like isoform X2 [Bubalus bubalis]	GO:0005524(ATP binding);GO:0016021(integral component of membrane);GO:0042626(ATPase activity, coupled to transmembrane movement of substances);GO:0055085(transmembrane transport);GO:0002576(platelet degranulation);GO:0005886(plasma membrane);GO:0008150(biological_process);GO:0015662(ATPase activity, coupled to transmembrane movement of ions, phosphorylative mechanism);GO:0016020(membrane);GO:001…	02010(ABC transporters);04024(cAMP signaling pathway);04976(Bile secretion);01523(Antifolate resistance)	NA
circRNA33375	6.03367	5.6794	0	0	0	0	31	27	0	0	0	0	inf	up	0.0346737	1	yes	NC_037565.1	28855933	28889187	+	5	circRNA	rna-XM_006070145.2	SHQ1	NC_037565.1:28847496-28855932|NC_037565.1:28889187-28932743	protein SHQ1 homolog [Bubalus bubalis]	GO:0005654(nucleoplasm);GO:0005737(cytoplasm);GO:0005829(cytosol);GO:0022618(ribonucleoprotein complex assembly);GO:0043065(positive regulation of apoptotic process);GO:2000233(negative regulation of rRNA processing)	NA	NA
circRNA37307	2.33561	2.73453	1.89171	0	0	0	12	13	11	0	0	0	inf	up	0.0347215	1	yes	NC_037564.1	28221726	28248027	-	5	circRNA	rna-XM_025271511.1	SCFD1	NC_037564.1:28218625-28221725|NC_037564.1:28248030-28253938	sec1 family domain-containing protein 1 isoform X3 [Canis lupus familiaris]	GO:0005801(cis-Golgi network);GO:0006904(vesicle docking involved in exocytosis);GO:0009636(response to toxic substance);GO:0051223(regulation of protein transport);GO:1901998(toxin transport);GO:1902902(negative regulation of autophagosome assembly)	NA	NA
circRNA34955	3.30879	3.57592	0.85987	0	0	0	17	17	5	0	0	0	inf	up	0.0347287	1	yes	NC_037566.1	23226797	23228070	+	2	circRNA	rna-XM_025273473.1	EPB41L3	NC_037566.1:23221007-23226796|NC_037566.1:23228070-23232238	band 4.1-like protein 3 isoform X9 [Bubalus bubalis]	GO:0001558(regulation of cell growth);GO:0002175(protein localization to paranode region of axon);GO:0003779(actin binding);GO:0005198(structural molecule activity);GO:0005737(cytoplasm);GO:0005856(cytoskeleton);GO:0005911(cell-cell junction);GO:0007016(cytoskeletal anchoring at plasma membrane);GO:0008360(regulation of cell shape);GO:0019898(extrinsic component of membrane);GO:0030673(axolemma);…	NA	NA
ciRNA5026	2.14098	2.52418	2.23566	0	0	0	11	12	13	0	0	0	inf	up	0.0347554	1	yes	NC_037561.1	54540213	54584227	-	1	ciRNA	rna-XM_006079275.2	ELF2	NC_037561.1:54540212-54584227	PREDICTED: ETS-related transcription factor Elf-2 isoform X6 [Bison bison bison]	GO:0000981(RNA polymerase II transcription factor activity, sequence-specific DNA binding);GO:0005634(nucleus);GO:0006357(regulation of transcription by RNA polymerase II);GO:0030154(cell differentiation);GO:0005654(nucleoplasm);GO:0005737(cytoplasm);GO:0043565(sequence-specific DNA binding);GO:0045892(negative regulation of transcription, DNA-templated);GO:0045893(positive regulation of transcri…	NA	NA
circRNA37888	3.30879	2.10348	1.71974	0	0	0	17	10	10	0	0	0	inf	up	0.0347876	1	yes	NC_037550.1	20485109	20485350	+	1	intergenic	intergenic_circRNA	intergenic_circRNA	NC_037550.1:20485108-20485350	NA	NA	NA	NA
circRNA7929	0.973172	2.52418	0	3.89822	22.5665	0	5	12	0	17	126	0	-2.91973	down	0.0348408	1	yes	NC_037546.1	57528730	57532074	+	3	circRNA	rna-XR_003105856.1	IWS1	NC_037546.1:57527854-57528729|NC_037546.1:57532074-57536680	Protein IWS1 like protein [Pteropus alecto]	GO:0003677(DNA binding);GO:0005654(nucleoplasm);GO:0006351(transcription, DNA-templated);GO:0010793(regulation of mRNA export from nucleus);GO:0050684(regulation of mRNA processing);GO:0090239(regulation of histone H4 acetylation);GO:2001253(regulation of histone H3-K36 trimethylation);GO:0005634(nucleus);GO:0006397(mRNA processing);GO:0008380(RNA splicing);GO:0032784(regulation of DNA-templated …	NA	NA
circRNA12915	7.78538	4.41731	2.92356	20.6376	20.2382	15.6487	40	21	17	90	113	85	-1.90182	down	0.0348534	1	yes	NC_037563.1	35040737	35047138	+	5	circRNA	rna-XM_006063518.2	FYB1	NC_037563.1:35035459-35040736|NC_037563.1:35047138-35050349	PREDICTED: FYN-binding protein isoform X2 [Bos indicus]	GO:0005886(plasma membrane);GO:0006955(immune response);GO:0015629(actin cytoskeleton);GO:0072659(protein localization to plasma membrane)	04015(Rap1 signaling pathway)	NA
circRNA6799	9.53709	17.2485	17.7133	97.9141	34.7452	83.5826	49	82	103	427	194	454	-2.2808	down	0.0348564	1	yes	NC_037557.1	78229814	78234648	-	2	circRNA	rna-XM_025263042.1	DGKH	NC_037557.1:78229332-78229813|NC_037557.1:78234648-78240618	diacylglycerol kinase eta isoform X7 [Bubalus bubalis]	GO:0004143(diacylglycerol kinase activity);GO:0005524(ATP binding);GO:0005768(endosome);GO:0007205(protein kinase C-activating G-protein coupled receptor signaling pathway);GO:0016310(phosphorylation);GO:0031965(nuclear membrane);GO:0035556(intracellular signal transduction);GO:0051259(protein complex oligomerization)	00561(Glycerolipid metabolism);00564(Glycerophospholipid metabolism);04070(Phosphatidylinositol signaling system);04072(Phospholipase D signaling pathway);05231(Choline metabolism in cancer)	EC:2.7.1.107
circRNA11417	0	1.68278	2.40764	0.229307	32.9542	1.10462	0	8	14	1	184	6	-3.06739	down	0.0348825	1	yes	NC_037549.1	57069042	57081716	-	6	circRNA	rna-XM_006080636.2	MARC2	NC_037549.1:57060148-57069041|NC_037549.1:57081716-57089719	LOW QUALITY PROTEIN: mitochondrial amidoxime reducing component 2 [Bubalus bubalis]	GO:0005741(mitochondrial outer membrane);GO:0005777(peroxisome);GO:0016491(oxidoreductase activity);GO:0030151(molybdenum ion binding);GO:0030170(pyridoxal phosphate binding);GO:0055114(oxidation-reduction process)	00790(Folate biosynthesis)	EC:2.8.1.9
circRNA15698	0	0	0.85987	0	33.3124	0	0	0	5	0	186	0	-5.2758	down	0.0348905	1	yes	NC_037556.1	61525256	61569621	-	7	circRNA	rna-XM_025262336.1	WDPCP	NC_037556.1:61500725-61525255|NC_037556.1:61569621-61582088	WD repeat-containing and planar cell polarity effector protein fritz homolog isoform X2 [Bubalus bubalis]	GO:0001822(kidney development);GO:0002093(auditory receptor cell morphogenesis);GO:0007224(smoothened signaling pathway);GO:0010762(regulation of fibroblast migration);GO:0042733(embryonic digit morphogenesis);GO:0043010(camera-type eye development);GO:0045184(establishment of protein localization);GO:0051893(regulation of focal adhesion assembly);GO:0055123(digestive system development);GO:00600…	NA	NA
circRNA7413	3.89269	6.10009	3.61145	0.687921	0	0	20	29	21	3	0	0	4.30567	up	0.0350943	1	yes	NC_037562.1	14189936	14193286	+	5	circRNA	rna-XM_006043115.2	ZNF276	NC_037562.1:14171758-14189935|NC_037562.1:14193286-14197514	zinc finger protein 276 isoform X3 [Bubalus bubalis]	GO:0003676(nucleic acid binding);GO:0005634(nucleus);GO:0008270(zinc ion binding)	NA	NA
circRNA13449	7.20148	21.8762	7.9108	22.7014	86.5047	13.0713	37	104	46	99	483	71	-1.72501	down	0.0350981	1	yes	NC_037546.1	57675607	57679931	+	3	circRNA	rna-XM_006047421.2	MAP3K2	NC_037546.1:57627434-57675607|NC_037546.1:57679931-57681646	LOW QUALITY PROTEIN: mitogen-activated protein kinase kinase kinase 2 [Bubalus bubalis]	GO:0005524(ATP binding);GO:0005654(nucleoplasm);GO:0005737(cytoplasm);GO:0019901(protein kinase binding);GO:0023014(signal transduction by protein phosphorylation);GO:0045893(positive regulation of transcription, DNA-templated);GO:0071260(cellular response to mechanical stimulus)	04010(MAPK signaling pathway);04540(Gap junction);04912(GnRH signaling pathway)	EC:2.7.11.25
circRNA36820	0.973172	1.47244	4.29935	0	0	0	5	7	25	0	0	0	inf	up	0.0352401	1	yes	NC_037550.1	82111668	82127190	-	3	circRNA	rna-XM_025288566.1	ATG4C	NC_037550.1:82101347-82103655|NC_037550.1:82127190-82155879	cysteine protease ATG4C isoform X3 [Bubalus bubalis]	GO:0000045(autophagosome assembly);GO:0000422(autophagy of mitochondrion);GO:0004197(cysteine-type endopeptidase activity);GO:0005576(extracellular region);GO:0005829(cytosol);GO:0006501(C-terminal protein lipidation);GO:0006612(protein targeting to membrane);GO:0016485(protein processing);GO:0044804(autophagy of nucleus);GO:0051697(protein delipidation)	04140(Autophagy - animal);04136(Autophagy - other eukaryotes)	NA
circRNA6408	5.83903	6.31044	2.23566	4.58614	46.2075	2.02513	30	30	13	20	258	11	-1.87647	down	0.0352552	1	yes	NC_037557.1	9853078	9853654	+	3	circRNA	rna-XM_025262606.1	TMTC4	NC_037557.1:9847583-9853077|NC_037557.1:9853654-9859680	LOW QUALITY PROTEIN: transmembrane and TPR repeat-containing protein 4 [Bubalus bubalis]	GO:0016021(integral component of membrane)	NA	NA
circRNA31523	3.11415	4.20696	0.687896	0	0	0	16	20	4	0	0	0	inf	up	0.0353794	1	yes	NC_037556.1	62627490	62633861	+	5	circRNA	rna-XM_006079812.2	AFTPH	NC_037556.1:62614777-62627489|NC_037556.1:62633861-62639141	LOW QUALITY PROTEIN: aftiphilin [Bubalus bubalis]	GO:0005654(nucleoplasm);GO:0005737(cytoplasm);GO:0005829(cytosol);GO:0030121(AP-1 adaptor complex);GO:0030276(clathrin binding);GO:0046907(intracellular transport)	NA	NA
circRNA816	4.86586	5.88975	1.20382	6.6499	27.5812	5.15487	25	28	7	29	154	28	-1.71953	down	0.0354685	1	yes	NC_037556.1	49025266	49026896	-	2	circRNA	rna-XM_006045861.2	USP39	NC_037556.1:49023454-49025265|NC_037556.1:49026896-49030024	PREDICTED: U4/U6.U5 tri-snRNP-associated protein 2 isoform X1 [Callithrix jacchus]	GO:0008270(zinc ion binding);GO:0016579(protein deubiquitination);GO:0036459(thiol-dependent ubiquitinyl hydrolase activity)	03040(Spliceosome)	NA
circRNA11521	4.67123	5.2587	0	3.4396	48.1776	1.47282	24	25	0	15	269	8	-2.41858	down	0.0355575	1	yes	NC_037549.1	100169811	100188701	-	2	circRNA	rna-XM_025286293.1	PRMT3	NC_037549.1:100146272-100169810|NC_037549.1:100188701-100195890	protein arginine N-methyltransferase 3 isoform X2 [Bubalus bubalis]	GO:0005829(cytosol);GO:0005840(ribosome);GO:0006355(regulation of transcription, DNA-templated);GO:0008469(histone-arginine N-methyltransferase activity);GO:0019919(peptidyl-arginine methylation, to asymmetrical-dimethyl arginine);GO:0031397(negative regulation of protein ubiquitination);GO:0034969(histone arginine methylation);GO:0035242(protein-arginine omega-N asymmetric methyltransferase acti…	NA	NA
circRNA15300	0	0	0	2.52238	0.537296	2.94564	0	0	0	11	3	16	-inf	down	0.0356288	1	yes	NC_037548.1	75261816	75266205	+	4	circRNA	rna-XM_006042959.2	MDM2	NC_037548.1:75259220-75261815|NC_037548.1:75266205-75268825	E3 ubiquitin-protein ligase Mdm2 isoform X2 [Bubalus bubalis]	GO:0000122(negative regulation of transcription by RNA polymerase II);GO:0005654(nucleoplasm);GO:0005730(nucleolus);GO:0016567(protein ubiquitination);GO:0045892(negative regulation of transcription, DNA-templated)	04120(Ubiquitin mediated proteolysis);04068(FoxO signaling pathway);04151(PI3K-Akt signaling pathway);04144(Endocytosis);04110(Cell cycle);04115(p53 signaling pathway);04218(Cellular senescence);04625(C-type lectin receptor signaling pathway);04919(Thyroid hormone signaling pathway);05200(Pathways in cancer);05202(Transcriptional misregulation in cancers);05206(MicroRNAs in cancer);05205(Proteogl…	EC:2.3.2.27
circRNA18535	1.94634	3.36557	0	0	41.5509	2.57744	10	16	0	0	232	14	-3.0544	down	0.0356316	1	yes	NC_037552.1	26160087	26175713	-	6	circRNA	rna-XM_006054072.2	SNX13	NC_037552.1:26155178-26160086|NC_037552.1:26175713-26190590	sorting nexin-13 isoform X5 [Bubalus bubalis]	GO:0005769(early endosome);GO:0006886(intracellular protein transport);GO:0016021(integral component of membrane);GO:0032266(phosphatidylinositol-3-phosphate binding);GO:0043547(positive regulation of GTPase activity)	NA	NA
circRNA4599	3.50342	6.52079	3.26751	1.60515	41.1927	6.25949	18	31	19	7	230	34	-1.88394	down	0.0357576	1	yes	NC_037545.1	141803692	141807369	+	2	circRNA	rna-XM_006057460.2	PHC3	NC_037545.1:141798739-141803691|NC_037545.1:141807369-141813777	polyhomeotic-like protein 3 isoform X7 [Bubalus bubalis]	GO:0005654(nucleoplasm);GO:0008270(zinc ion binding);GO:0015629(actin cytoskeleton);GO:0035102(PRC1 complex)	NA	NA
circRNA31755	2.72488	1.68278	2.40764	0	0	0	14	8	14	0	0	0	inf	up	0.0357602	1	yes	NC_037553.1	57262145	57290752	-	5	circRNA	rna-XM_025294025.1	ARHGAP26	NC_037553.1:57182319-57262144|NC_037553.1:57290752-57298306	rho GTPase-activating protein 26 isoform X4 [Bubalus bubalis]	GO:0005096(GTPase activator activity);GO:0005543(phospholipid binding);GO:0007165(signal transduction);GO:0030036(actin cytoskeleton organization);GO:0043547(positive regulation of GTPase activity);GO:0051056(regulation of small GTPase mediated signal transduction);GO:0005515(protein binding);GO:0005575(cellular_component);GO:0005829(cytosol);GO:0005856(cytoskeleton);GO:0005925(focal adhesion);GO…	NA	NA
circRNA31990	2.91952	1.68278	2.23566	0	0	0	15	8	13	0	0	0	inf	up	0.0358283	1	yes	NC_037550.1	31423009	31429852	-	4	circRNA	rna-XM_006069465.2	RAP1A	NC_037550.1:31421109-31423008|NC_037550.1:31429852-31448311	Ras-related protein Rap-1A [Ophiophagus hannah]	GO:0003924(GTPase activity);GO:0005525(GTP binding);GO:0005737(cytoplasm);GO:0005769(early endosome);GO:0005770(late endosome);GO:0005886(plasma membrane);GO:0010976(positive regulation of neuron projection development);GO:0015031(protein transport);GO:0017016(Ras GTPase binding);GO:0017034(Rap guanyl-nucleotide exchange factor activity);GO:0030054(cell junction);GO:0032045(guanyl-nucleotide exch…	04014(Ras signaling pathway);04015(Rap1 signaling pathway);04010(MAPK signaling pathway);04024(cAMP signaling pathway);04510(Focal adhesion);04530(Tight junction);04611(Platelet activation);04670(Leukocyte transendothelial migration);04062(Chemokine signaling pathway);04972(Pancreatic secretion);04720(Long-term potentiation);04722(Neurotrophin signaling pathway);05211(Renal cell carcinoma);04934(…	NA
circRNA1056	1.55708	4.20696	2.92356	4.35683	20.4173	6.25949	8	20	17	19	114	34	-1.8368	down	0.0359337	1	yes	NC_037556.1	94409034	94540177	-	4	circRNA	rna-XM_006072202.2	DENND1A	NC_037556.1:94337253-94409033|NC_037556.1:94540177-94580864	LOW QUALITY PROTEIN: DENN domain-containing protein 1A [Bubalus bubalis]	GO:0005829(cytosol);GO:0017112(Rab guanyl-nucleotide exchange factor activity);GO:0017124(SH3 domain binding);GO:0030425(dendrite);GO:0030665(clathrin-coated vesicle membrane);GO:0032483(regulation of Rab protein signal transduction);GO:0043025(neuronal cell body);GO:0043547(positive regulation of GTPase activity);GO:0045202(synapse);GO:0048488(synaptic vesicle endocytosis)	NA	NA
circRNA11642	0	0.420696	0	6.87921	0.358198	2.57744	0	2	0	30	2	14	-4.54411	down	0.0359777	1	yes	NC_037549.1	125834080	125835699	-	2	circRNA	rna-XM_006051461.2	TSPAN32	NC_037549.1:125833787-125834079|NC_037549.1:125835699-125840687	tetraspanin-32 isoform X9 [Bubalus bubalis]	GO:0005622(intracellular);GO:0005887(integral component of plasma membrane);GO:0007010(cytoskeleton organization);GO:0007166(cell surface receptor signaling pathway);GO:0007229(integrin-mediated signaling pathway);GO:0008285(negative regulation of cell proliferation);GO:0009986(cell surface);GO:0030886(negative regulation of myeloid dendritic cell activation);GO:0042832(defense response to protoz…	NA	NA
circRNA36186	4.67123	7.15183	0	0	0	0	24	34	0	0	0	0	inf	up	0.0359902	1	yes	NC_037549.1	52881317	52885742	+	4	circRNA	rna-XM_006057208.2	LBR	NC_037549.1:52878796-52881316|NC_037549.1:52885742-52889144	lamin-B receptor isoform X2 [Bubalus bubalis]	GO:0005639(integral component of nuclear inner membrane);GO:0016126(sterol biosynthetic process);GO:0016627(oxidoreductase activity, acting on the CH-CH group of donors);GO:0016628(oxidoreductase activity, acting on the CH-CH group of donors, NAD or NADP as acceptor);GO:0030176(integral component of endoplasmic reticulum membrane);GO:0055114(oxidation-reduction process);GO:0070087(chromo shadow d…	NA	NA
circRNA5436	7.78538	2.73453	5.50317	2.52238	65.7293	2.76154	40	13	32	11	367	15	-2.14794	down	0.0360212	1	yes	NC_037559.1	65760442	65779770	+	5	circRNA	rna-XM_006045603.2	TBC1D31	NC_037559.1:65755222-65760441|NC_037559.1:65779770-65782231	TBC1 domain family member 31 isoform X8 [Bubalus bubalis]	GO:0005813(centrosome)	NA	NA
circRNA12722	0	0	0	4.58614	0.537296	1.28872	0	0	0	20	3	7	-inf	down	0.0360242	1	yes	NC_037553.1	16363941	16384440	+	4	circRNA	rna-XM_025294014.1	MCTP1	NC_037553.1:16318240-16363940|NC_037553.1:16384440-16393617	multiple C2 and transmembrane domain-containing protein 1 isoform X9 [Bubalus bubalis]	GO:0005783(endoplasmic reticulum);GO:0016021(integral component of membrane)	03010(Ribosome)	NA
ciRNA7112	0	3.36557	6.01909	0	0	0	0	16	35	0	0	0	inf	up	0.036155	1	yes	NC_037556.1	73418843	73447040	+	1	ciRNA	rna-XM_025261425.1	DTNB	NC_037556.1:73418842-73447040	dystrobrevin beta isoform X9 [Sus scrofa]	GO:0005737(cytoplasm);GO:0008270(zinc ion binding);GO:0045202(synapse)	NA	NA
circRNA19118	1.55708	1.05174	0	0	40.4763	0	8	5	0	0	226	0	-3.95561	down	0.0362855	1	yes	NC_037546.1	77882954	77894957	+	2	circRNA	rna-XM_025275077.1	TLK1	NC_037546.1:77865983-77882953|NC_037546.1:77894957-77897109	serine/threonine-protein kinase tousled-like 1 isoform X3 [Bubalus bubalis]	GO:0001672(regulation of chromatin assembly or disassembly);GO:0004674(protein serine/threonine kinase activity);GO:0005515(protein binding);GO:0005524(ATP binding);GO:0005634(nucleus);GO:0006468(protein phosphorylation);GO:0006886(intracellular protein transport);GO:0006974(cellular response to DNA damage stimulus);GO:0007049(cell cycle);GO:0035556(intracellular signal transduction)	NA	NA
circRNA9804	7.00684	6.10009	4.12738	12.6119	39.2226	6.07539	36	29	24	55	219	33	-1.74853	down	0.0364171	1	yes	NC_037561.1	65399680	65409032	+	4	circRNA	rna-XM_025268155.1	DCLK2	NC_037561.1:65304925-65399679|NC_037561.1:65409032-65430187	serine/threonine-protein kinase DCLK2 isoform X9 [Bubalus bubalis]	GO:0004674(protein serine/threonine kinase activity);GO:0005524(ATP binding);GO:0005622(intracellular);GO:0006468(protein phosphorylation);GO:0021766(hippocampus development);GO:0021860(pyramidal neuron development);GO:0035556(intracellular signal transduction);GO:0005737(cytoplasm);GO:0005856(cytoskeleton)	NA	NA
circRNA38253	5.6444	5.88975	0	0	0	0	29	28	0	0	0	0	inf	up	0.0364362	1	yes	NC_037558.1	19751168	19759026	-	4	circRNA	rna-XM_025263616.1	ITCH	NC_037558.1:19748278-19751167|NC_037558.1:19759026-19766375	E3 ubiquitin-protein ligase Itchy homolog isoform X1 [Bubalus bubalis]	GO:0002669(positive regulation of T cell anergy);GO:0004842(ubiquitin-protein transferase activity);GO:0005634(nucleus);GO:0005737(cytoplasm);GO:0005886(plasma membrane);GO:0005938(cell cortex);GO:0016874(ligase activity);GO:0031410(cytoplasmic vesicle);GO:0032088(negative regulation of NF-kappaB transcription factor activity);GO:0035519(protein K29-linked ubiquitination);GO:0043021(ribonucleopro…	04120(Ubiquitin mediated proteolysis);04668(TNF signaling pathway);04144(Endocytosis);04932(Non-alcoholic fatty liver disease (NAFLD))	EC:2.3.2.26
circRNA4183	0	1.68278	3.09553	0.229307	39.2226	1.47282	0	8	18	1	219	8	-3.0984	down	0.0365797	1	yes	NC_037545.1	47511890	47513065	+	3	circRNA	rna-XM_025281615.1	SYNJ1	NC_037545.1:47510752-47511889|NC_037545.1:47513065-47516014	synaptojanin-1 isoform X8 [Bubalus bubalis]	GO:0000166(nucleotide binding);GO:0003723(RNA binding);GO:0004439(phosphatidylinositol-4,5-bisphosphate 5-phosphatase activity);GO:0006897(endocytosis);GO:0046856(phosphatidylinositol dephosphorylation);GO:0048471(perinuclear region of cytoplasm);GO:0003676(nucleic acid binding);GO:0005737(cytoplasm);GO:0007420(brain development);GO:0008022(protein C-terminus binding);GO:0014015(positive regulati…	00562(Inositol phosphate metabolism);04070(Phosphatidylinositol signaling system)	EC:3.1.3.36
circRNA12764	0	0	0	1.83446	0.358198	4.41846	0	0	0	8	2	24	-inf	down	0.0366751	1	yes	NC_037550.1	91751070	91768114	+	4	circRNA	rna-XM_025288696.1	HSPB11	NC_037550.1:91742715-91751069|NC_037550.1:91768114-91771515	intraflagellar transport protein 25 homolog isoform X4 [Bubalus bubalis]	GO:0001501(skeletal system development);GO:0005813(centrosome);GO:0005929(cilium);GO:0007224(smoothened signaling pathway);GO:0007507(heart development);GO:0030324(lung development);GO:0030992(intraciliary transport particle B);GO:0070062(extracellular exosome);GO:0070986(left/right axis specification)	NA	NA
circRNA16959	2.72488	0	1.03184	0	34.9243	1.84103	14	0	6	0	195	10	-3.2908	down	0.0366826	1	yes	NC_037559.1	17538227	17540606	+	2	circRNA	rna-XR_003103447.1	VPS13B	NC_037559.1:17512329-17538226|NC_037559.1:17540606-17581643	vacuolar protein sorting-associated protein 13B isoform X9 [Bubalus bubalis]	GO:0015031(protein transport)	NA	NA
circRNA26252	4.08732	6.52079	1.54777	0	0	0.368205	21	31	9	0	0	2	5.045	up	0.0366884	1	yes	NC_037564.1	62275130	62320416	+	3	circRNA	rna-XM_025271601.1	LRRC28	NC_037564.1:62202778-62275129|NC_037564.1:62320416-62355864	PREDICTED: leucine-rich repeat-containing protein 28 isoform X1 [Ovis aries musimon]	GO:0005886(plasma membrane);GO:0007165(signal transduction)	NA	NA
circRNA19083	0	1.26209	0	0	24.3574	0	0	6	0	0	136	0	-4.27048	down	0.0367884	1	yes	NC_037551.1	88868510	88876367	-	5	circRNA	rna-XM_006046968.2	AP1AR	NC_037551.1:88866432-88868509|NC_037551.1:88876367-88886557	AP-1 complex-associated regulatory protein isoform X2 [Bubalus bubalis]	GO:0001920(negative regulation of receptor recycling);GO:0005768(endosome);GO:0005794(Golgi apparatus);GO:0005829(cytosol);GO:0019894(kinesin binding);GO:0030133(transport vesicle);GO:0034315(regulation of Arp2/3 complex-mediated actin nucleation);GO:0034613(cellular protein localization);GO:0035650(AP-1 adaptor complex binding);GO:0048203(vesicle targeting, trans-Golgi to endosome);GO:1900025(ne…	NA	NA
circRNA17810	0	1.47244	0	0	31.7005	0	0	7	0	0	177	0	-4.42823	down	0.0368091	1	yes	NC_037546.1	86912656	86921365	+	4	circRNA	rna-XM_025275905.1	DPP4	NC_037546.1:86911373-86912655|NC_037546.1:86921365-86928427	dipeptidyl peptidase 4 isoform X3 [Bubalus bubalis]	GO:0002020(protease binding);GO:0004252(serine-type endopeptidase activity);GO:0005102(receptor binding);GO:0005576(extracellular region);GO:0006508(proteolysis);GO:0007155(cell adhesion);GO:0008239(dipeptidyl-peptidase activity);GO:0008284(positive regulation of cell proliferation);GO:0009986(cell surface);GO:0010716(negative regulation of extracellular matrix disassembly);GO:0016021(integral co…	04974(Protein digestion and absorption)	EC:3.4.14.5
circRNA36662	2.14098	3.15522	1.71974	0	0	0	11	15	10	0	0	0	inf	up	0.0369104	1	yes	NC_037547.1	88089225	88094395	+	5	circRNA	rna-XM_025279143.1	HAUS6	NC_037547.1:88086394-88089225|NC_037547.1:88094395-88097412	HAUS augmin-like complex subunit 6 [Bubalus bubalis]	GO:0005654(nucleoplasm);GO:0005737(cytoplasm);GO:0005813(centrosome);GO:0051225(spindle assembly);GO:0070652(HAUS complex)	NA	NA
ciRNA1652	2.14098	0	0	5.27406	21.4919	0	11	0	0	23	120	0	-3.64405	down	0.0369203	1	yes	NC_037550.1	4283013	4290790	-	1	ciRNA	rna-XM_006077421.2	PBX1	NC_037550.1:4283012-4290790	pre-B-cell leukemia transcription factor 1 isoform X2 [Mus caroli]	GO:0000977(RNA polymerase II regulatory region sequence-specific DNA binding);GO:0000978(RNA polymerase II proximal promoter sequence-specific DNA binding);GO:0001655(urogenital system development);GO:0001658(branching involved in ureteric bud morphogenesis);GO:0003674(molecular_function);GO:0003677(DNA binding);GO:0005575(cellular_component);GO:0005634(nucleus);GO:0005654(nucleoplasm);GO:0005667…	04927(Cortisol synthesis and secretion);05202(Transcriptional misregulation in cancers);04934(Cushing syndrome)	NA
circRNA8057	0	0.420696	0	1.14653	4.47747	0	0	2	0	5	25	0	-3.74075	down	0.0369665	1	yes	NC_037546.1	87491052	87504652	-	3	circRNA	rna-XM_025275948.1	PSMD14	NC_037546.1:87480428-87491051|NC_037546.1:87504652-87519776	LOW QUALITY PROTEIN: 26S proteasome non-ATPase regulatory subunit 14 [Vombatus ursinus]	GO:0000724(double-strand break repair via homologous recombination);GO:0005634(nucleus);GO:0006303(double-strand break repair via nonhomologous end joining);GO:0008541(proteasome regulatory particle, lid subcomplex);GO:0010950(positive regulation of endopeptidase activity);GO:0061133(endopeptidase activator activity);GO:0061136(regulation of proteasomal protein catabolic process);GO:0070062(extra…	03050(Proteasome);05169(Epstein-Barr virus infection)	NA
ciRNA590	0	0	0	3.4396	0.716395	1.47282	0	0	0	15	4	8	-inf	down	0.0370147	1	yes	NC_037557.1	16073931	16074081	-	1	ciRNA	rna-XM_025263101.1	LOC102389123	NC_037557.1:16073930-16074081	multidrug resistance-associated protein 4-like isoform X5 [Bubalus bubalis]	GO:0005524(ATP binding);GO:0016021(integral component of membrane);GO:0042626(ATPase activity, coupled to transmembrane movement of substances);GO:0055085(transmembrane transport)	02010(ABC transporters);04024(cAMP signaling pathway);04976(Bile secretion);01523(Antifolate resistance)	NA
circRNA19661	2.14098	1.26209	0	0	26.1484	1.28872	11	6	0	0	146	7	-3.01122	down	0.0370214	1	yes	NC_037545.1	116506291	116516974	-	1	intergenic	intergenic_circRNA	intergenic_circRNA	NC_037545.1:116506290-116516974	NA	NA	NA	NA
ciRNA85	1.36244	3.99661	1.20382	1.37584	18.4472	3.49795	7	19	7	6	103	19	-1.82923	down	0.0370239	1	yes	NC_037550.1	16822375	16822666	-	1	ciRNA	rna-XM_006051692.2	S100A9	NC_037550.1:16822366-16822666	protein S100-A9 [Bubalus bubalis]	GO:0002523(leukocyte migration involved in inflammatory response);GO:0002793(positive regulation of peptide secretion);GO:0005509(calcium ion binding);GO:0005615(extracellular space);GO:0005634(nucleus);GO:0006417(regulation of translation);GO:0006914(autophagy);GO:0006919(activation of cysteine-type endopeptidase activity involved in apoptotic process);GO:0008017(microtubule binding);GO:0008270(…	04657(IL-17 signaling pathway)	NA
circRNA13873	1.94634	3.99661	0	9.40158	12.1787	5.89128	10	19	0	41	68	32	-2.20869	down	0.037065	1	yes	NC_037555.1	48920369	48948898	-	4	circRNA	rna-XM_006074923.2	NEDD4	NC_037555.1:48872594-48920368|NC_037555.1:48948898-48966391	E3 ubiquitin-protein ligase NEDD4 isoform X2 [Bubalus bubalis]	GO:0000151(ubiquitin ligase complex);GO:0000785(chromatin);GO:0002250(adaptive immune response);GO:0003151(outflow tract morphogenesis);GO:0003197(endocardial cushion development);GO:0004842(ubiquitin-protein transferase activity);GO:0005634(nucleus);GO:0005737(cytoplasm);GO:0005794(Golgi apparatus);GO:0005829(cytosol);GO:0005886(plasma membrane);GO:0005938(cell cortex);GO:0006513(protein monoubi…	04120(Ubiquitin mediated proteolysis);04144(Endocytosis);04530(Tight junction);05169(Epstein-Barr virus infection)	EC:2.3.2.26
circRNA6008	5.6444	5.88975	1.03184	2.52238	35.6407	4.78667	29	28	6	11	199	26	-1.77312	down	0.0374511	1	yes	NC_037555.1	43563146	43563366	+	1	circRNA	rna-XM_025295578.1	USP8	NC_037555.1:43562847-43563145|NC_037555.1:43563366-43566355	ubiquitin carboxyl-terminal hydrolase 8 [Bubalus bubalis]	GO:0000281(mitotic cytokinesis);GO:0004843(thiol-dependent ubiquitin-specific protease activity);GO:0005654(nucleoplasm);GO:0005769(early endosome);GO:0005794(Golgi apparatus);GO:0005829(cytosol);GO:0006511(ubiquitin-dependent protein catabolic process);GO:0007032(endosome organization);GO:0019897(extrinsic component of plasma membrane);GO:0030496(midbody);GO:0031313(extrinsic component of endoso…	04144(Endocytosis);04137(Mitophagy - animal);04934(Cushing syndrome)	EC:3.4.19.12
circRNA6443	0	4.83801	7.39488	0.229307	0	0	0	23	43	1	0	0	5.73734	up	0.0374577	1	yes	NC_037557.1	14295626	14310367	+	3	circRNA	rna-XM_025263249.1	LOC102404242	NC_037557.1:14283020-14295625|NC_037557.1:14310367-14314048	LOW QUALITY PROTEIN: multidrug resistance-associated protein 4-like, partial [Bubalus bubalis]	GO:0005524(ATP binding);GO:0016021(integral component of membrane);GO:0042626(ATPase activity, coupled to transmembrane movement of substances);GO:0055085(transmembrane transport)	02010(ABC transporters);04024(cAMP signaling pathway);04976(Bile secretion);01523(Antifolate resistance)	NA
circRNA20134	0	0	1.03184	0	38.6853	0	0	0	6	0	216	0	-5.22849	down	0.03752	1	yes	NC_037549.1	3389454	3404913	-	9	circRNA	rna-XM_025285310.1	PTPRC	NC_037549.1:3373211-3389454|NC_037549.1:3404913-3407027	LOW QUALITY PROTEIN: receptor-type tyrosine-protein phosphatase C [Bubalus bubalis]	GO:0004725(protein tyrosine phosphatase activity);GO:0016021(integral component of membrane);GO:0035335(peptidyl-tyrosine dephosphorylation);GO:0050852(T cell receptor signaling pathway)	04514(Cell adhesion molecules (CAMs));04660(T cell receptor signaling pathway);04666(Fc gamma R-mediated phagocytosis);05340(Primary immunodeficiency)	EC:3.1.3.48
ciRNA1335	6.42294	4.62766	2.92356	1.83446	47.9985	2.94564	33	22	17	8	268	16	-1.91719	down	0.0375542	1	yes	NC_037565.1	35207511	35217567	-	1	ciRNA	rna-XR_003105526.1	SLC25A26	NC_037565.1:35207510-35217567	S-adenosylmethionine mitochondrial carrier protein isoform X9 [Bubalus bubalis]	GO:0000095(S-adenosyl-L-methionine transmembrane transporter activity);GO:0003735(structural constituent of ribosome);GO:0005743(mitochondrial inner membrane);GO:0006412(translation);GO:0015805(S-adenosyl-L-methionine transport);GO:0016021(integral component of membrane);GO:1901962(S-adenosyl-L-methionine transmembrane transport)	NA	NA
ciRNA5312	2.53025	2.52418	1.71974	0	0	0	13	12	10	0	0	0	inf	up	0.0377007	1	yes	NC_037548.1	114144051	114153539	+	1	ciRNA	rna-XM_025284423.1	OSBPL8	NC_037548.1:114144050-114153539	PREDICTED: oxysterol-binding protein-related protein 8 isoform X1 [Bison bison bison]	GO:0001786(phosphatidylserine binding);GO:0005548(phospholipid transporter activity);GO:0010891(negative regulation of sequestering of triglyceride);GO:0015485(cholesterol binding);GO:0015914(phospholipid transport);GO:0016021(integral component of membrane);GO:0030336(negative regulation of cell migration);GO:0031965(nuclear membrane);GO:0032148(activation of protein kinase B activity);GO:003254…	NA	NA
circRNA10176	10.3156	7.57253	7.39488	4.81545	77.5498	8.28462	53	36	43	21	433	45	-1.84213	down	0.037709	1	yes	NC_037569.1	15844535	15847475	+	2	circRNA	rna-XM_025277133.1	ARHGAP6	NC_037569.1:15836820-15844534|NC_037569.1:15847475-15853149	rho GTPase-activating protein 6 isoform X5 [Bubalus bubalis]	GO:0005070(SH3/SH2 adaptor activity);GO:0005096(GTPase activator activity);GO:0005737(cytoplasm);GO:0005829(cytosol);GO:0005884(actin filament);GO:0007202(activation of phospholipase C activity);GO:0007266(Rho protein signal transduction);GO:0009967(positive regulation of signal transduction);GO:0010518(positive regulation of phospholipase activity);GO:0015629(actin cytoskeleton);GO:0016004(phosp…	NA	NA
circRNA14481	14.403	49.0111	0.343948	0.917228	278.499	87.0805	74	233	2	4	1555	473	-2.52312	down	0.0378054	1	yes	NC_037546.1	24357208	24476704	+	1	intergenic	intergenic_circRNA	intergenic_circRNA	NC_037546.1:24357207-24476704	NA	NA	NA	NA
circRNA19563	0.778538	2.10348	0	0	39.2226	0	4	10	0	0	219	0	-3.76654	down	0.03787	1	yes	NC_037549.1	120064975	120067930	+	8	circRNA	rna-XM_025286651.1	CAPN1	NC_037549.1:120062184-120064975|NC_037549.1:120067930-120068747	LOW QUALITY PROTEIN: calpain-1 catalytic subunit [Bubalus bubalis]	GO:0004198(calcium-dependent cysteine-type endopeptidase activity);GO:0005509(calcium ion binding);GO:0005737(cytoplasm);GO:0005739(mitochondrion);GO:0005764(lysosome);GO:0005829(cytosol);GO:0005886(plasma membrane);GO:0005925(focal adhesion);GO:0006508(proteolysis);GO:0032801(receptor catabolic process);GO:0060056(mammary gland involution);GO:0070062(extracellular exosome)	04141(Protein processing in endoplasmic reticulum);04210(Apoptosis);04217(Necroptosis);04218(Cellular senescence);05010(Alzheimer disease)	EC:3.4.22.52
circRNA15631	1.36244	0	0	0	37.969	0	7	0	0	0	212	0	-4.80055	down	0.0378928	1	yes	NC_037556.1	19372780	19378972	-	6	circRNA	rna-XM_006056843.2	HEATR5B	NC_037556.1:19371250-19372779|NC_037556.1:19378972-19380803	HEAT repeat-containing protein 5B isoform X2 [Bubalus bubalis]	GO:0016020(membrane);GO:0070062(extracellular exosome)	00280(Valine, leucine and isoleucine degradation);00350(Tyrosine metabolism);00380(Tryptophan metabolism);00750(Vitamin B6 metabolism);00760(Nicotinate and nicotinamide metabolism);00830(Retinol metabolism);00982(Drug metabolism - cytochrome P450)	EC:1.2.3.1
circRNA34220	2.14098	3.57592	1.37579	0	0	0	11	17	8	0	0	0	inf	up	0.0380694	1	yes	NC_037551.1	12793906	12798445	+	2	circRNA	rna-XM_006043823.2	ZBTB49	NC_037551.1:12790596-12793905|NC_037551.1:12798445-12805329	zinc finger and BTB domain-containing protein 49 isoform X2 [Bubalus bubalis]	GO:0001223(transcription coactivator binding);GO:0005634(nucleus);GO:0005737(cytoplasm);GO:0007050(cell cycle arrest);GO:0008285(negative regulation of cell proliferation);GO:0043565(sequence-specific DNA binding);GO:0045944(positive regulation of transcription by RNA polymerase II);GO:0046872(metal ion binding)	04110(Cell cycle);04146(Peroxisome)	NA
circRNA33824	5.6444	0	3.61145	0	0	0	29	0	21	0	0	0	inf	up	0.0381104	1	yes	NC_037555.1	43770550	43781554	-	7	circRNA	rna-XM_006077780.2	SPPL2A	NC_037555.1:43768670-43770549|NC_037555.1:43781554-43800640	TPA: signal peptide peptidase-like 2A-like [Bos taurus]	GO:0005765(lysosomal membrane);GO:0005886(plasma membrane);GO:0006465(signal peptide processing);GO:0006509(membrane protein ectodomain proteolysis);GO:0030660(Golgi-associated vesicle membrane);GO:0031293(membrane protein intracellular domain proteolysis);GO:0031902(late endosome membrane);GO:0033619(membrane protein proteolysis);GO:0042500(aspartic endopeptidase activity, intramembrane cleaving…	NA	NA
circRNA30637	0	8.62427	7.22291	0	0	0.368205	0	41	42	0	0	2	5.42757	up	0.0381261	1	yes	NC_037557.1	20115850	20141451	-	1	intergenic	intergenic_circRNA	intergenic_circRNA	NC_037557.1:20115849-20141451	NA	NA	NA	NA
ciRNA2455	0	3.15522	0	0	38.3271	1.10462	0	15	0	0	214	6	-3.64355	down	0.0383004	1	yes	NC_037556.1	96766024	96772514	+	1	ciRNA	rna-XM_025261688.1	MVB12B	NC_037556.1:96766023-96772514	TPA: hypothetical protein LOC617416 [Bos taurus]	GO:0000813(ESCRT I complex);GO:0005515(protein binding);GO:0005634(nucleus);GO:0005769(early endosome);GO:0005770(late endosome);GO:0005829(cytosol);GO:0005886(plasma membrane);GO:0008289(lipid binding);GO:0010008(endosome membrane);GO:0015031(protein transport);GO:0016197(endosomal transport);GO:0019058(viral life cycle);GO:0019075(virus maturation);GO:0031902(late endosome membrane);GO:0031982(…	04144(Endocytosis)	NA
[truncated: 56,608 more rows]
