# Supplementary material for: Expression Profiling of Circular RNAs in Early Pregnant Jianghuai Buffaloes
Source: Animals (Basel). 2022 Oct 13;12(20):2748. doi: 10.3390/ani12202748 (PMC9597768; doi:10.3390/ani12202748)
Supplement: Supplementary file 1 [file animals-12-02748-s001.zip › Table S3.xlsx]

## Sheet: Sheet1
C-Buffalo	P-Buffalo	C-Buffalo+P-Buffalo
ciRNA1	ciRNA4371	ciRNA10
ciRNA100	ciRNA4372	ciRNA1001
ciRNA1000	ciRNA4373	ciRNA1002
ciRNA1005	ciRNA4374	ciRNA1003
ciRNA1007	ciRNA4375	ciRNA1004
ciRNA101	ciRNA4376	ciRNA1006
ciRNA1011	ciRNA4377	ciRNA1008
ciRNA1013	ciRNA4378	ciRNA1009
ciRNA1014	ciRNA4379	ciRNA1010
ciRNA1017	ciRNA4380	ciRNA1012
ciRNA102	ciRNA4381	ciRNA1015
ciRNA1024	ciRNA4382	ciRNA1016
ciRNA1029	ciRNA4383	ciRNA1018
ciRNA1033	ciRNA4384	ciRNA1019
ciRNA1038	ciRNA4385	ciRNA1020
ciRNA104	ciRNA4386	ciRNA1021
ciRNA1040	ciRNA4387	ciRNA1022
ciRNA1046	ciRNA4388	ciRNA1023
ciRNA1047	ciRNA4389	ciRNA1025
ciRNA1050	ciRNA4390	ciRNA1026
ciRNA1051	ciRNA4391	ciRNA1027
ciRNA1054	ciRNA4392	ciRNA1028
ciRNA1055	ciRNA4393	ciRNA103
ciRNA1056	ciRNA4394	ciRNA1030
ciRNA106	ciRNA4395	ciRNA1031
ciRNA1060	ciRNA4396	ciRNA1032
ciRNA1061	ciRNA4397	ciRNA1034
ciRNA1062	ciRNA4398	ciRNA1035
ciRNA1064	ciRNA4399	ciRNA1036
ciRNA1066	ciRNA4400	ciRNA1037
ciRNA1067	ciRNA4401	ciRNA1039
ciRNA1069	ciRNA4402	ciRNA1041
ciRNA1070	ciRNA4403	ciRNA1042
ciRNA1071	ciRNA4404	ciRNA1043
ciRNA1076	ciRNA4405	ciRNA1044
ciRNA1077	ciRNA4406	ciRNA1045
ciRNA1079	ciRNA4407	ciRNA1048
ciRNA1082	ciRNA4408	ciRNA1049
ciRNA1084	ciRNA4409	ciRNA105
ciRNA1085	ciRNA4410	ciRNA1052
ciRNA109	ciRNA4411	ciRNA1053
ciRNA1091	ciRNA4412	ciRNA1057
ciRNA1093	ciRNA4413	ciRNA1058
ciRNA1094	ciRNA4414	ciRNA1059
ciRNA1097	ciRNA4415	ciRNA1063
ciRNA110	ciRNA4416	ciRNA1065
ciRNA1102	ciRNA4417	ciRNA1068
ciRNA1104	ciRNA4418	ciRNA107
ciRNA1107	ciRNA4419	ciRNA1072
ciRNA111	ciRNA4420	ciRNA1073
ciRNA1111	ciRNA4421	ciRNA1074
ciRNA1118	ciRNA4422	ciRNA1075
ciRNA112	ciRNA4423	ciRNA1078
ciRNA1120	ciRNA4424	ciRNA108
ciRNA1127	ciRNA4425	ciRNA1080
ciRNA1129	ciRNA4426	ciRNA1081
ciRNA113	ciRNA4427	ciRNA1083
ciRNA1133	ciRNA4428	ciRNA1086
ciRNA1134	ciRNA4429	ciRNA1087
ciRNA1136	ciRNA4430	ciRNA1088
ciRNA1144	ciRNA4431	ciRNA1089
ciRNA1146	ciRNA4432	ciRNA1090
ciRNA115	ciRNA4433	ciRNA1092
ciRNA1151	ciRNA4434	ciRNA1095
ciRNA1152	ciRNA4435	ciRNA1096
ciRNA1155	ciRNA4436	ciRNA1098
ciRNA1158	ciRNA4437	ciRNA1099
ciRNA1166	ciRNA4438	ciRNA11
ciRNA1167	ciRNA4439	ciRNA1100
ciRNA1168	ciRNA4440	ciRNA1101
ciRNA1169	ciRNA4441	ciRNA1103
ciRNA1170	ciRNA4442	ciRNA1105
ciRNA1171	ciRNA4443	ciRNA1106
ciRNA1174	ciRNA4444	ciRNA1108
ciRNA118	ciRNA4445	ciRNA1109
ciRNA1189	ciRNA4446	ciRNA1110
ciRNA1190	ciRNA4447	ciRNA1112
ciRNA1192	ciRNA4448	ciRNA1113
ciRNA1195	ciRNA4449	ciRNA1114
ciRNA1198	ciRNA4450	ciRNA1115
ciRNA1199	ciRNA4451	ciRNA1116
ciRNA1203	ciRNA4452	ciRNA1117
ciRNA1208	ciRNA4453	ciRNA1119
ciRNA1210	ciRNA4454	ciRNA1121
ciRNA1211	ciRNA4455	ciRNA1122
ciRNA1217	ciRNA4456	ciRNA1123
ciRNA122	ciRNA4457	ciRNA1124
ciRNA1222	ciRNA4458	ciRNA1125
ciRNA1226	ciRNA4459	ciRNA1126
ciRNA1227	ciRNA4460	ciRNA1128
ciRNA123	ciRNA4461	ciRNA1130
ciRNA1231	ciRNA4462	ciRNA1131
ciRNA1232	ciRNA4463	ciRNA1132
ciRNA1233	ciRNA4464	ciRNA1135
ciRNA1234	ciRNA4465	ciRNA1137
ciRNA1239	ciRNA4466	ciRNA1138
ciRNA1246	ciRNA4467	ciRNA1139
ciRNA1248	ciRNA4468	ciRNA114
ciRNA1249	ciRNA4469	ciRNA1140
ciRNA1250	ciRNA4470	ciRNA1141
ciRNA1251	ciRNA4471	ciRNA1142
ciRNA1257	ciRNA4472	ciRNA1143
ciRNA1258	ciRNA4473	ciRNA1145
ciRNA1261	ciRNA4474	ciRNA1147
ciRNA1266	ciRNA4475	ciRNA1148
ciRNA1270	ciRNA4476	ciRNA1149
ciRNA1271	ciRNA4477	ciRNA1150
ciRNA1272	ciRNA4478	ciRNA1153
ciRNA1274	ciRNA4479	ciRNA1154
ciRNA1276	ciRNA4480	ciRNA1156
ciRNA1279	ciRNA4481	ciRNA1157
ciRNA128	ciRNA4482	ciRNA1159
ciRNA1280	ciRNA4483	ciRNA116
ciRNA1285	ciRNA4484	ciRNA1160
ciRNA1286	ciRNA4485	ciRNA1161
ciRNA129	ciRNA4486	ciRNA1162
ciRNA1291	ciRNA4487	ciRNA1163
ciRNA1294	ciRNA4488	ciRNA1164
ciRNA1295	ciRNA4489	ciRNA1165
ciRNA1298	ciRNA4490	ciRNA117
ciRNA1301	ciRNA4491	ciRNA1172
ciRNA1302	ciRNA4492	ciRNA1173
ciRNA1303	ciRNA4493	ciRNA1175
ciRNA1305	ciRNA4494	ciRNA1176
ciRNA1309	ciRNA4495	ciRNA1177
ciRNA131	ciRNA4496	ciRNA1178
ciRNA1313	ciRNA4497	ciRNA1179
ciRNA1315	ciRNA4498	ciRNA1180
ciRNA132	ciRNA4499	ciRNA1181
ciRNA1320	ciRNA4500	ciRNA1182
ciRNA1321	ciRNA4501	ciRNA1183
ciRNA1326	ciRNA4502	ciRNA1184
ciRNA1328	ciRNA4503	ciRNA1185
ciRNA133	ciRNA4504	ciRNA1186
ciRNA134	ciRNA4505	ciRNA1187
ciRNA1341	ciRNA4506	ciRNA1188
ciRNA1343	ciRNA4507	ciRNA119
ciRNA1346	ciRNA4508	ciRNA1191
ciRNA1347	ciRNA4509	ciRNA1193
ciRNA135	ciRNA4510	ciRNA1194
ciRNA1350	ciRNA4511	ciRNA1196
ciRNA1351	ciRNA4512	ciRNA1197
ciRNA1354	ciRNA4513	ciRNA12
ciRNA136	ciRNA4514	ciRNA120
ciRNA1361	ciRNA4515	ciRNA1200
ciRNA1362	ciRNA4516	ciRNA1201
ciRNA1363	ciRNA4517	ciRNA1202
ciRNA137	ciRNA4518	ciRNA1204
ciRNA1370	ciRNA4519	ciRNA1205
ciRNA1375	ciRNA4520	ciRNA1206
ciRNA1376	ciRNA4521	ciRNA1207
ciRNA1379	ciRNA4522	ciRNA1209
ciRNA1384	ciRNA4523	ciRNA121
ciRNA1387	ciRNA4524	ciRNA1212
ciRNA1395	ciRNA4525	ciRNA1213
ciRNA1396	ciRNA4526	ciRNA1214
ciRNA1398	ciRNA4527	ciRNA1215
ciRNA14	ciRNA4528	ciRNA1216
ciRNA1404	ciRNA4529	ciRNA1218
ciRNA1406	ciRNA4530	ciRNA1219
ciRNA1409	ciRNA4531	ciRNA1220
ciRNA1413	ciRNA4532	ciRNA1221
ciRNA1414	ciRNA4533	ciRNA1223
ciRNA1415	ciRNA4534	ciRNA1224
ciRNA1418	ciRNA4535	ciRNA1225
ciRNA142	ciRNA4536	ciRNA1228
ciRNA1421	ciRNA4537	ciRNA1229
ciRNA1424	ciRNA4538	ciRNA1230
ciRNA1425	ciRNA4539	ciRNA1235
ciRNA1426	ciRNA4540	ciRNA1236
ciRNA1428	ciRNA4541	ciRNA1237
ciRNA1430	ciRNA4542	ciRNA1238
ciRNA1448	ciRNA4543	ciRNA124
ciRNA145	ciRNA4544	ciRNA1240
ciRNA1451	ciRNA4545	ciRNA1241
ciRNA1456	ciRNA4546	ciRNA1242
ciRNA1458	ciRNA4547	ciRNA1243
ciRNA146	ciRNA4548	ciRNA1244
ciRNA1462	ciRNA4549	ciRNA1245
ciRNA1464	ciRNA4550	ciRNA1247
ciRNA1468	ciRNA4551	ciRNA125
ciRNA147	ciRNA4552	ciRNA1252
ciRNA1472	ciRNA4553	ciRNA1253
ciRNA1474	ciRNA4554	ciRNA1254
ciRNA1477	ciRNA4555	ciRNA1255
ciRNA1479	ciRNA4556	ciRNA1256
ciRNA148	ciRNA4557	ciRNA1259
ciRNA1481	ciRNA4558	ciRNA126
ciRNA1486	ciRNA4559	ciRNA1260
ciRNA1487	ciRNA4560	ciRNA1262
ciRNA1488	ciRNA4561	ciRNA1263
ciRNA1489	ciRNA4562	ciRNA1264
ciRNA1493	ciRNA4563	ciRNA1265
ciRNA1494	ciRNA4564	ciRNA1267
ciRNA1495	ciRNA4565	ciRNA1268
ciRNA1496	ciRNA4566	ciRNA1269
ciRNA1497	ciRNA4567	ciRNA127
ciRNA1499	ciRNA4568	ciRNA1273
ciRNA150	ciRNA4569	ciRNA1275
ciRNA1500	ciRNA4570	ciRNA1277
ciRNA1502	ciRNA4571	ciRNA1278
ciRNA1507	ciRNA4572	ciRNA1281
ciRNA1519	ciRNA4573	ciRNA1282
ciRNA152	ciRNA4574	ciRNA1283
ciRNA1520	ciRNA4575	ciRNA1284
ciRNA1521	ciRNA4576	ciRNA1287
ciRNA1523	ciRNA4577	ciRNA1288
ciRNA1525	ciRNA4578	ciRNA1289
ciRNA1526	ciRNA4579	ciRNA1290
ciRNA1527	ciRNA4580	ciRNA1292
ciRNA153	ciRNA4581	ciRNA1293
ciRNA1533	ciRNA4582	ciRNA1296
ciRNA1534	ciRNA4583	ciRNA1297
ciRNA1539	ciRNA4584	ciRNA1299
ciRNA154	ciRNA4585	ciRNA13
ciRNA1541	ciRNA4586	ciRNA130
ciRNA1542	ciRNA4587	ciRNA1300
ciRNA1546	ciRNA4588	ciRNA1304
ciRNA1547	ciRNA4589	ciRNA1306
ciRNA155	ciRNA4590	ciRNA1307
ciRNA1551	ciRNA4591	ciRNA1308
ciRNA1552	ciRNA4592	ciRNA1310
ciRNA1554	ciRNA4593	ciRNA1311
ciRNA1555	ciRNA4594	ciRNA1312
ciRNA1557	ciRNA4595	ciRNA1314
ciRNA1558	ciRNA4596	ciRNA1316
ciRNA1560	ciRNA4597	ciRNA1317
ciRNA1561	ciRNA4598	ciRNA1318
ciRNA1563	ciRNA4599	ciRNA1319
ciRNA1567	ciRNA4600	ciRNA1322
ciRNA1570	ciRNA4601	ciRNA1323
ciRNA1572	ciRNA4602	ciRNA1324
ciRNA1577	ciRNA4603	ciRNA1325
ciRNA159	ciRNA4604	ciRNA1327
ciRNA1590	ciRNA4605	ciRNA1329
ciRNA1591	ciRNA4606	ciRNA1330
ciRNA1593	ciRNA4607	ciRNA1331
ciRNA1595	ciRNA4608	ciRNA1332
ciRNA1599	ciRNA4609	ciRNA1333
ciRNA16	ciRNA4610	ciRNA1334
ciRNA160	ciRNA4611	ciRNA1335
ciRNA1601	ciRNA4612	ciRNA1336
ciRNA1604	ciRNA4613	ciRNA1337
ciRNA1605	ciRNA4614	ciRNA1338
ciRNA1606	ciRNA4615	ciRNA1339
ciRNA1608	ciRNA4616	ciRNA1340
ciRNA161	ciRNA4617	ciRNA1342
ciRNA1611	ciRNA4618	ciRNA1344
ciRNA1617	ciRNA4619	ciRNA1345
ciRNA1619	ciRNA4620	ciRNA1348
ciRNA1621	ciRNA4621	ciRNA1349
ciRNA1622	ciRNA4622	ciRNA1352
ciRNA1624	ciRNA4623	ciRNA1353
ciRNA1625	ciRNA4624	ciRNA1355
ciRNA1626	ciRNA4625	ciRNA1356
ciRNA163	ciRNA4626	ciRNA1357
ciRNA1635	ciRNA4627	ciRNA1358
ciRNA1639	ciRNA4628	ciRNA1359
ciRNA164	ciRNA4629	ciRNA1360
ciRNA1640	ciRNA4630	ciRNA1364
ciRNA1641	ciRNA4631	ciRNA1365
ciRNA1642	ciRNA4632	ciRNA1366
ciRNA1647	ciRNA4633	ciRNA1367
ciRNA1649	ciRNA4634	ciRNA1368
ciRNA1653	ciRNA4635	ciRNA1369
ciRNA1656	ciRNA4636	ciRNA1371
ciRNA1659	ciRNA4637	ciRNA1372
ciRNA166	ciRNA4638	ciRNA1373
ciRNA1661	ciRNA4639	ciRNA1374
ciRNA1662	ciRNA4640	ciRNA1377
ciRNA1663	ciRNA4641	ciRNA1378
ciRNA1664	ciRNA4642	ciRNA138
ciRNA167	ciRNA4643	ciRNA1380
ciRNA1670	ciRNA4644	ciRNA1381
ciRNA1671	ciRNA4645	ciRNA1382
ciRNA1678	ciRNA4646	ciRNA1383
ciRNA1679	ciRNA4647	ciRNA1385
ciRNA168	ciRNA4648	ciRNA1386
ciRNA1683	ciRNA4649	ciRNA1388
ciRNA1685	ciRNA4650	ciRNA1389
ciRNA1687	ciRNA4651	ciRNA139
ciRNA1689	ciRNA4652	ciRNA1390
ciRNA169	ciRNA4653	ciRNA1391
ciRNA1690	ciRNA4654	ciRNA1392
ciRNA1691	ciRNA4655	ciRNA1393
ciRNA1694	ciRNA4656	ciRNA1394
ciRNA1697	ciRNA4657	ciRNA1397
ciRNA1699	ciRNA4658	ciRNA1399
ciRNA17	ciRNA4659	ciRNA140
ciRNA170	ciRNA4660	ciRNA1400
ciRNA1704	ciRNA4661	ciRNA1401
ciRNA1706	ciRNA4662	ciRNA1402
ciRNA171	ciRNA4663	ciRNA1403
ciRNA1710	ciRNA4664	ciRNA1405
ciRNA1714	ciRNA4665	ciRNA1407
ciRNA1715	ciRNA4666	ciRNA1408
ciRNA1716	ciRNA4667	ciRNA141
ciRNA1718	ciRNA4668	ciRNA1410
ciRNA172	ciRNA4669	ciRNA1411
ciRNA1720	ciRNA4670	ciRNA1412
ciRNA1721	ciRNA4671	ciRNA1416
ciRNA1724	ciRNA4672	ciRNA1417
ciRNA1727	ciRNA4673	ciRNA1419
ciRNA1734	ciRNA4674	ciRNA1420
ciRNA1737	ciRNA4675	ciRNA1422
ciRNA174	ciRNA4676	ciRNA1423
ciRNA1742	ciRNA4677	ciRNA1427
ciRNA1743	ciRNA4678	ciRNA1429
ciRNA1744	ciRNA4679	ciRNA143
ciRNA1745	ciRNA4680	ciRNA1431
ciRNA1749	ciRNA4681	ciRNA1432
ciRNA1750	ciRNA4682	ciRNA1433
ciRNA1751	ciRNA4683	ciRNA1434
ciRNA1754	ciRNA4684	ciRNA1435
ciRNA1755	ciRNA4685	ciRNA1436
ciRNA1756	ciRNA4686	ciRNA1437
ciRNA176	ciRNA4687	ciRNA1438
ciRNA1762	ciRNA4688	ciRNA1439
ciRNA1763	ciRNA4689	ciRNA144
ciRNA1765	ciRNA4690	ciRNA1440
ciRNA177	ciRNA4691	ciRNA1441
ciRNA1771	ciRNA4692	ciRNA1442
ciRNA1774	ciRNA4693	ciRNA1443
ciRNA1781	ciRNA4694	ciRNA1444
ciRNA1782	ciRNA4695	ciRNA1445
ciRNA1783	ciRNA4696	ciRNA1446
ciRNA1785	ciRNA4697	ciRNA1447
ciRNA1786	ciRNA4698	ciRNA1449
ciRNA1787	ciRNA4699	ciRNA1450
ciRNA1798	ciRNA4700	ciRNA1452
ciRNA180	ciRNA4701	ciRNA1453
ciRNA1801	ciRNA4702	ciRNA1454
ciRNA1803	ciRNA4703	ciRNA1455
ciRNA1804	ciRNA4704	ciRNA1457
ciRNA1806	ciRNA4705	ciRNA1459
ciRNA1807	ciRNA4706	ciRNA1460
ciRNA181	ciRNA4707	ciRNA1461
ciRNA1810	ciRNA4708	ciRNA1463
ciRNA1812	ciRNA4709	ciRNA1465
ciRNA1823	ciRNA4710	ciRNA1466
ciRNA1827	ciRNA4711	ciRNA1467
ciRNA1828	ciRNA4712	ciRNA1469
ciRNA1829	ciRNA4713	ciRNA1470
ciRNA183	ciRNA4714	ciRNA1471
ciRNA1830	ciRNA4715	ciRNA1473
ciRNA1831	ciRNA4716	ciRNA1475
ciRNA1833	ciRNA4717	ciRNA1476
ciRNA184	ciRNA4718	ciRNA1478
ciRNA1842	ciRNA4719	ciRNA1480
ciRNA1853	ciRNA4720	ciRNA1482
ciRNA1854	ciRNA4721	ciRNA1483
ciRNA1859	ciRNA4722	ciRNA1484
ciRNA186	ciRNA4723	ciRNA1485
ciRNA1862	ciRNA4724	ciRNA149
ciRNA1863	ciRNA4725	ciRNA1490
ciRNA1864	ciRNA4726	ciRNA1491
ciRNA1865	ciRNA4727	ciRNA1492
ciRNA1869	ciRNA4728	ciRNA1498
ciRNA187	ciRNA4729	ciRNA15
ciRNA1871	ciRNA4730	ciRNA1501
ciRNA1874	ciRNA4731	ciRNA1503
ciRNA1877	ciRNA4732	ciRNA1504
ciRNA188	ciRNA4733	ciRNA1505
ciRNA1881	ciRNA4734	ciRNA1506
ciRNA1882	ciRNA4735	ciRNA1508
ciRNA1884	ciRNA4736	ciRNA1509
ciRNA1886	ciRNA4737	ciRNA151
ciRNA189	ciRNA4738	ciRNA1510
ciRNA1890	ciRNA4739	ciRNA1511
ciRNA1895	ciRNA4740	ciRNA1512
ciRNA19	ciRNA4741	ciRNA1513
ciRNA190	ciRNA4742	ciRNA1514
ciRNA1901	ciRNA4743	ciRNA1515
ciRNA1904	ciRNA4744	ciRNA1516
ciRNA1906	ciRNA4745	ciRNA1517
ciRNA191	ciRNA4746	ciRNA1518
ciRNA1917	ciRNA4747	ciRNA1522
ciRNA192	ciRNA4748	ciRNA1524
ciRNA1924	ciRNA4749	ciRNA1528
ciRNA1925	ciRNA4750	ciRNA1529
ciRNA1926	ciRNA4751	ciRNA1530
ciRNA1931	ciRNA4752	ciRNA1531
ciRNA1933	ciRNA4753	ciRNA1532
ciRNA1935	ciRNA4754	ciRNA1535
ciRNA1936	ciRNA4755	ciRNA1536
ciRNA1937	ciRNA4756	ciRNA1537
ciRNA194	ciRNA4757	ciRNA1538
ciRNA1946	ciRNA4758	ciRNA1540
ciRNA195	ciRNA4759	ciRNA1543
ciRNA1951	ciRNA4760	ciRNA1544
ciRNA1953	ciRNA4761	ciRNA1545
ciRNA1954	ciRNA4762	ciRNA1548
ciRNA1958	ciRNA4763	ciRNA1549
ciRNA1960	ciRNA4764	ciRNA1550
ciRNA1961	ciRNA4765	ciRNA1553
ciRNA1964	ciRNA4766	ciRNA1556
ciRNA197	ciRNA4767	ciRNA1559
ciRNA1972	ciRNA4768	ciRNA156
ciRNA1974	ciRNA4769	ciRNA1562
ciRNA1977	ciRNA4770	ciRNA1564
ciRNA198	ciRNA4771	ciRNA1565
ciRNA1981	ciRNA4772	ciRNA1566
ciRNA1982	ciRNA4773	ciRNA1568
ciRNA1983	ciRNA4774	ciRNA1569
ciRNA1986	ciRNA4775	ciRNA157
ciRNA1987	ciRNA4776	ciRNA1571
ciRNA1988	ciRNA4777	ciRNA1573
ciRNA1989	ciRNA4778	ciRNA1574
ciRNA199	ciRNA4779	ciRNA1575
ciRNA1991	ciRNA4780	ciRNA1576
ciRNA1992	ciRNA4781	ciRNA1578
ciRNA1995	ciRNA4782	ciRNA1579
ciRNA1997	ciRNA4783	ciRNA158
ciRNA1998	ciRNA4784	ciRNA1580
ciRNA2	ciRNA4785	ciRNA1581
ciRNA20	ciRNA4786	ciRNA1582
ciRNA200	ciRNA4787	ciRNA1583
ciRNA2002	ciRNA4788	ciRNA1584
ciRNA2006	ciRNA4789	ciRNA1585
ciRNA2008	ciRNA4790	ciRNA1586
ciRNA201	ciRNA4791	ciRNA1587
ciRNA2011	ciRNA4792	ciRNA1588
ciRNA2012	ciRNA4793	ciRNA1589
ciRNA2013	ciRNA4794	ciRNA1592
ciRNA2014	ciRNA4795	ciRNA1594
ciRNA2015	ciRNA4796	ciRNA1596
ciRNA2016	ciRNA4797	ciRNA1597
ciRNA2017	ciRNA4798	ciRNA1598
ciRNA2019	ciRNA4799	ciRNA1600
ciRNA2020	ciRNA4800	ciRNA1602
ciRNA2021	ciRNA4801	ciRNA1603
ciRNA2022	ciRNA4802	ciRNA1607
ciRNA2023	ciRNA4803	ciRNA1609
ciRNA2024	ciRNA4804	ciRNA1610
ciRNA2025	ciRNA4805	ciRNA1612
ciRNA2026	ciRNA4806	ciRNA1613
ciRNA2027	ciRNA4807	ciRNA1614
ciRNA2028	ciRNA4808	ciRNA1615
ciRNA2031	ciRNA4809	ciRNA1616
ciRNA2032	ciRNA4810	ciRNA1618
ciRNA2033	ciRNA4811	ciRNA162
ciRNA2035	ciRNA4812	ciRNA1620
ciRNA2036	ciRNA4813	ciRNA1623
ciRNA2037	ciRNA4814	ciRNA1627
ciRNA2038	ciRNA4815	ciRNA1628
ciRNA204	ciRNA4816	ciRNA1629
ciRNA2042	ciRNA4817	ciRNA1630
ciRNA2043	ciRNA4818	ciRNA1631
ciRNA2045	ciRNA4819	ciRNA1632
ciRNA2046	ciRNA4820	ciRNA1633
ciRNA2047	ciRNA4821	ciRNA1634
ciRNA205	ciRNA4822	ciRNA1636
ciRNA2050	ciRNA4823	ciRNA1637
ciRNA2054	ciRNA4824	ciRNA1638
ciRNA2055	ciRNA4825	ciRNA1643
ciRNA2058	ciRNA4826	ciRNA1644
ciRNA2059	ciRNA4827	ciRNA1645
ciRNA2060	ciRNA4828	ciRNA1646
ciRNA2061	ciRNA4829	ciRNA1648
ciRNA2062	ciRNA4830	ciRNA165
ciRNA2063	ciRNA4831	ciRNA1650
ciRNA2065	ciRNA4832	ciRNA1651
ciRNA2068	ciRNA4833	ciRNA1652
ciRNA2069	ciRNA4834	ciRNA1654
ciRNA2070	ciRNA4835	ciRNA1655
ciRNA2071	ciRNA4836	ciRNA1657
ciRNA2072	ciRNA4837	ciRNA1658
ciRNA2073	ciRNA4838	ciRNA1660
ciRNA2074	ciRNA4839	ciRNA1665
ciRNA2076	ciRNA4840	ciRNA1666
ciRNA2077	ciRNA4841	ciRNA1667
ciRNA2078	ciRNA4842	ciRNA1668
ciRNA2080	ciRNA4843	ciRNA1669
ciRNA2081	ciRNA4844	ciRNA1672
ciRNA2082	ciRNA4845	ciRNA1673
ciRNA2086	ciRNA4846	ciRNA1674
ciRNA2088	ciRNA4847	ciRNA1675
ciRNA2089	ciRNA4848	ciRNA1676
ciRNA209	ciRNA4849	ciRNA1677
ciRNA2091	ciRNA4850	ciRNA1680
ciRNA2092	ciRNA4851	ciRNA1681
ciRNA2094	ciRNA4852	ciRNA1682
ciRNA2095	ciRNA4853	ciRNA1684
ciRNA2096	ciRNA4854	ciRNA1686
ciRNA2097	ciRNA4855	ciRNA1688
ciRNA2098	ciRNA4856	ciRNA1692
ciRNA2099	ciRNA4857	ciRNA1693
ciRNA2100	ciRNA4858	ciRNA1695
ciRNA2101	ciRNA4859	ciRNA1696
ciRNA2102	ciRNA4860	ciRNA1698
ciRNA2103	ciRNA4861	ciRNA1700
ciRNA2104	ciRNA4862	ciRNA1701
ciRNA2105	ciRNA4863	ciRNA1702
ciRNA2106	ciRNA4864	ciRNA1703
ciRNA2107	ciRNA4865	ciRNA1705
ciRNA2108	ciRNA4866	ciRNA1707
ciRNA2109	ciRNA4867	ciRNA1708
ciRNA2110	ciRNA4868	ciRNA1709
ciRNA2111	ciRNA4869	ciRNA1711
ciRNA2112	ciRNA4870	ciRNA1712
ciRNA2114	ciRNA4871	ciRNA1713
ciRNA2115	ciRNA4872	ciRNA1717
ciRNA2116	ciRNA4873	ciRNA1719
ciRNA2117	ciRNA4874	ciRNA1722
ciRNA2118	ciRNA4875	ciRNA1723
ciRNA2119	ciRNA4876	ciRNA1725
ciRNA212	ciRNA4877	ciRNA1726
ciRNA2121	ciRNA4878	ciRNA1728
ciRNA2122	ciRNA4879	ciRNA1729
ciRNA2123	ciRNA4880	ciRNA173
ciRNA2124	ciRNA4881	ciRNA1730
ciRNA2125	ciRNA4882	ciRNA1731
ciRNA2128	ciRNA4883	ciRNA1732
ciRNA2129	ciRNA4884	ciRNA1733
ciRNA213	ciRNA4885	ciRNA1735
ciRNA2130	ciRNA4886	ciRNA1736
ciRNA2131	ciRNA4887	ciRNA1738
ciRNA2134	ciRNA4888	ciRNA1739
ciRNA2135	ciRNA4889	ciRNA1740
ciRNA2136	ciRNA4890	ciRNA1741
ciRNA2137	ciRNA4891	ciRNA1746
ciRNA2138	ciRNA4892	ciRNA1747
ciRNA2139	ciRNA4893	ciRNA1748
ciRNA214	ciRNA4894	ciRNA175
ciRNA2140	ciRNA4895	ciRNA1752
ciRNA2141	ciRNA4896	ciRNA1753
ciRNA2142	ciRNA4897	ciRNA1757
ciRNA2145	ciRNA4898	ciRNA1758
ciRNA2146	ciRNA4899	ciRNA1759
ciRNA2147	ciRNA4900	ciRNA1760
ciRNA2149	ciRNA4901	ciRNA1761
ciRNA215	ciRNA4902	ciRNA1764
ciRNA2150	ciRNA4903	ciRNA1766
ciRNA2152	ciRNA4904	ciRNA1767
ciRNA2153	ciRNA4905	ciRNA1768
ciRNA2154	ciRNA4906	ciRNA1769
ciRNA2155	ciRNA4907	ciRNA1770
ciRNA2156	ciRNA4908	ciRNA1772
ciRNA2157	ciRNA4909	ciRNA1773
ciRNA2158	ciRNA4910	ciRNA1775
ciRNA216	ciRNA4911	ciRNA1776
ciRNA2160	ciRNA4912	ciRNA1777
ciRNA2161	ciRNA4913	ciRNA1778
ciRNA2162	ciRNA4914	ciRNA1779
ciRNA2163	ciRNA4915	ciRNA178
ciRNA2166	ciRNA4916	ciRNA1780
ciRNA2167	ciRNA4917	ciRNA1784
ciRNA2169	ciRNA4918	ciRNA1788
ciRNA2171	ciRNA4919	ciRNA1789
ciRNA2172	ciRNA4920	ciRNA179
ciRNA2173	ciRNA4921	ciRNA1790
ciRNA2174	ciRNA4922	ciRNA1791
ciRNA2175	ciRNA4923	ciRNA1792
ciRNA2176	ciRNA4924	ciRNA1793
ciRNA2178	ciRNA4925	ciRNA1794
ciRNA2179	ciRNA4926	ciRNA1795
ciRNA2180	ciRNA4927	ciRNA1796
ciRNA2181	ciRNA4928	ciRNA1797
ciRNA2182	ciRNA4929	ciRNA1799
ciRNA2183	ciRNA4930	ciRNA18
ciRNA2184	ciRNA4931	ciRNA1800
ciRNA2185	ciRNA4932	ciRNA1802
ciRNA2186	ciRNA4933	ciRNA1805
ciRNA2188	ciRNA4934	ciRNA1808
ciRNA2190	ciRNA4935	ciRNA1809
ciRNA2191	ciRNA4936	ciRNA1811
ciRNA2192	ciRNA4937	ciRNA1813
ciRNA2193	ciRNA4938	ciRNA1814
ciRNA2195	ciRNA4939	ciRNA1815
ciRNA2196	ciRNA4940	ciRNA1816
ciRNA2197	ciRNA4941	ciRNA1817
ciRNA2198	ciRNA4942	ciRNA1818
ciRNA2199	ciRNA4943	ciRNA1819
ciRNA22	ciRNA4944	ciRNA182
ciRNA2200	ciRNA4945	ciRNA1820
ciRNA2202	ciRNA4946	ciRNA1821
ciRNA2203	ciRNA4947	ciRNA1822
ciRNA2204	ciRNA4948	ciRNA1824
ciRNA2205	ciRNA4949	ciRNA1825
ciRNA2206	ciRNA4950	ciRNA1826
ciRNA2207	ciRNA4951	ciRNA1832
ciRNA2208	ciRNA4952	ciRNA1834
ciRNA2209	ciRNA4953	ciRNA1835
ciRNA2210	ciRNA4954	ciRNA1836
ciRNA2213	ciRNA4955	ciRNA1837
ciRNA2214	ciRNA4956	ciRNA1838
ciRNA2215	ciRNA4957	ciRNA1839
ciRNA2216	ciRNA4958	ciRNA1840
ciRNA2217	ciRNA4959	ciRNA1841
ciRNA2218	ciRNA4960	ciRNA1843
ciRNA2219	ciRNA4961	ciRNA1844
ciRNA2220	ciRNA4962	ciRNA1845
ciRNA2222	ciRNA4963	ciRNA1846
ciRNA2223	ciRNA4964	ciRNA1847
ciRNA2224	ciRNA4965	ciRNA1848
ciRNA2225	ciRNA4966	ciRNA1849
ciRNA2226	ciRNA4967	ciRNA185
ciRNA2227	ciRNA4968	ciRNA1850
ciRNA2228	ciRNA4969	ciRNA1851
ciRNA2229	ciRNA4970	ciRNA1852
ciRNA223	ciRNA4971	ciRNA1855
ciRNA2231	ciRNA4972	ciRNA1856
ciRNA2233	ciRNA4973	ciRNA1857
ciRNA2234	ciRNA4974	ciRNA1858
ciRNA2235	ciRNA4975	ciRNA1860
ciRNA2236	ciRNA4976	ciRNA1861
ciRNA2238	ciRNA4977	ciRNA1866
ciRNA224	ciRNA4978	ciRNA1867
ciRNA2240	ciRNA4979	ciRNA1868
ciRNA2241	ciRNA4980	ciRNA1870
ciRNA2243	ciRNA4981	ciRNA1872
ciRNA2244	ciRNA4982	ciRNA1873
ciRNA2245	ciRNA4983	ciRNA1875
ciRNA2246	ciRNA4984	ciRNA1876
ciRNA2247	ciRNA4985	ciRNA1878
ciRNA2248	ciRNA4986	ciRNA1879
ciRNA2249	ciRNA4987	ciRNA1880
ciRNA225	ciRNA4988	ciRNA1883
ciRNA2250	ciRNA4989	ciRNA1885
ciRNA2251	ciRNA4990	ciRNA1887
ciRNA2252	ciRNA4991	ciRNA1888
ciRNA2254	ciRNA4992	ciRNA1889
ciRNA2255	ciRNA4993	ciRNA1891
ciRNA2256	ciRNA4994	ciRNA1892
ciRNA2257	ciRNA4995	ciRNA1893
ciRNA2258	ciRNA4996	ciRNA1894
ciRNA2259	ciRNA4997	ciRNA1896
ciRNA2260	ciRNA4998	ciRNA1897
ciRNA2261	ciRNA4999	ciRNA1898
ciRNA2262	ciRNA5000	ciRNA1899
ciRNA2263	ciRNA5001	ciRNA1900
ciRNA2264	ciRNA5002	ciRNA1902
ciRNA2265	ciRNA5003	ciRNA1903
ciRNA2266	ciRNA5004	ciRNA1905
ciRNA2267	ciRNA5005	ciRNA1907
ciRNA2268	ciRNA5006	ciRNA1908
ciRNA2269	ciRNA5007	ciRNA1909
ciRNA227	ciRNA5008	ciRNA1910
ciRNA2270	ciRNA5009	ciRNA1911
ciRNA2271	ciRNA5010	ciRNA1912
ciRNA2272	ciRNA5011	ciRNA1913
ciRNA2275	ciRNA5012	ciRNA1914
ciRNA2276	ciRNA5013	ciRNA1915
ciRNA2277	ciRNA5014	ciRNA1916
ciRNA2278	ciRNA5015	ciRNA1918
ciRNA228	ciRNA5016	ciRNA1919
ciRNA2280	ciRNA5017	ciRNA1920
ciRNA2281	ciRNA5018	ciRNA1921
ciRNA2282	ciRNA5019	ciRNA1922
ciRNA2283	ciRNA5020	ciRNA1923
ciRNA2284	ciRNA5021	ciRNA1927
ciRNA2285	ciRNA5022	ciRNA1928
ciRNA2286	ciRNA5023	ciRNA1929
ciRNA2287	ciRNA5024	ciRNA193
ciRNA2288	ciRNA5025	ciRNA1930
ciRNA2289	ciRNA5026	ciRNA1932
ciRNA2290	ciRNA5027	ciRNA1934
ciRNA2291	ciRNA5028	ciRNA1938
ciRNA2292	ciRNA5029	ciRNA1939
ciRNA2293	ciRNA5030	ciRNA1940
ciRNA2295	ciRNA5031	ciRNA1941
ciRNA2296	ciRNA5032	ciRNA1942
ciRNA2297	ciRNA5033	ciRNA1943
ciRNA2298	ciRNA5034	ciRNA1944
ciRNA230	ciRNA5035	ciRNA1945
ciRNA2302	ciRNA5036	ciRNA1947
ciRNA2303	ciRNA5037	ciRNA1948
ciRNA2306	ciRNA5038	ciRNA1949
ciRNA2307	ciRNA5039	ciRNA1950
ciRNA2309	ciRNA5040	ciRNA1952
ciRNA231	ciRNA5041	ciRNA1955
ciRNA2310	ciRNA5042	ciRNA1956
ciRNA2311	ciRNA5043	ciRNA1957
ciRNA2312	ciRNA5044	ciRNA1959
ciRNA2314	ciRNA5045	ciRNA196
ciRNA2315	ciRNA5046	ciRNA1962
ciRNA2317	ciRNA5047	ciRNA1963
ciRNA2318	ciRNA5048	ciRNA1965
ciRNA232	ciRNA5049	ciRNA1966
ciRNA2321	ciRNA5050	ciRNA1967
ciRNA2322	ciRNA5051	ciRNA1968
ciRNA2323	ciRNA5052	ciRNA1969
ciRNA2325	ciRNA5053	ciRNA1970
ciRNA2327	ciRNA5054	ciRNA1971
ciRNA2329	ciRNA5055	ciRNA1973
ciRNA233	ciRNA5056	ciRNA1975
ciRNA2331	ciRNA5057	ciRNA1976
ciRNA2333	ciRNA5058	ciRNA1978
ciRNA2334	ciRNA5059	ciRNA1979
ciRNA2336	ciRNA5060	ciRNA1980
ciRNA2337	ciRNA5061	ciRNA1984
ciRNA2338	ciRNA5062	ciRNA1985
ciRNA2339	ciRNA5063	ciRNA1990
ciRNA234	ciRNA5064	ciRNA1993
ciRNA2341	ciRNA5065	ciRNA1994
ciRNA2342	ciRNA5066	ciRNA1996
ciRNA2343	ciRNA5067	ciRNA1999
ciRNA2344	ciRNA5068	ciRNA2000
ciRNA2346	ciRNA5069	ciRNA2001
ciRNA2349	ciRNA5070	ciRNA2003
ciRNA2352	ciRNA5071	ciRNA2004
ciRNA2353	ciRNA5072	ciRNA2005
ciRNA2354	ciRNA5073	ciRNA2007
ciRNA2355	ciRNA5074	ciRNA2009
ciRNA2359	ciRNA5075	ciRNA2010
ciRNA236	ciRNA5076	ciRNA2018
ciRNA2360	ciRNA5077	ciRNA202
ciRNA2363	ciRNA5078	ciRNA2029
ciRNA2366	ciRNA5079	ciRNA203
ciRNA2367	ciRNA5080	ciRNA2030
ciRNA2368	ciRNA5081	ciRNA2034
ciRNA2369	ciRNA5082	ciRNA2039
ciRNA237	ciRNA5083	ciRNA2040
ciRNA2370	ciRNA5084	ciRNA2041
ciRNA2371	ciRNA5085	ciRNA2044
ciRNA2374	ciRNA5086	ciRNA2048
ciRNA2375	ciRNA5087	ciRNA2049
ciRNA2376	ciRNA5088	ciRNA2051
ciRNA2377	ciRNA5089	ciRNA2052
ciRNA2379	ciRNA5090	ciRNA2053
ciRNA238	ciRNA5091	ciRNA2056
ciRNA2381	ciRNA5092	ciRNA2057
ciRNA2383	ciRNA5093	ciRNA206
ciRNA239	ciRNA5094	ciRNA2064
ciRNA2392	ciRNA5095	ciRNA2066
ciRNA2394	ciRNA5096	ciRNA2067
ciRNA2397	ciRNA5097	ciRNA207
ciRNA2399	ciRNA5098	ciRNA2075
ciRNA24	ciRNA5099	ciRNA2079
ciRNA240	ciRNA5100	ciRNA208
ciRNA2403	ciRNA5101	ciRNA2083
ciRNA2404	ciRNA5102	ciRNA2084
ciRNA2408	ciRNA5103	ciRNA2085
ciRNA2409	ciRNA5104	ciRNA2087
ciRNA2410	ciRNA5105	ciRNA2090
ciRNA2413	ciRNA5106	ciRNA2093
ciRNA2414	ciRNA5107	ciRNA21
ciRNA2415	ciRNA5108	ciRNA210
ciRNA2417	ciRNA5109	ciRNA211
ciRNA2419	ciRNA5110	ciRNA2113
ciRNA242	ciRNA5111	ciRNA2120
ciRNA2423	ciRNA5112	ciRNA2126
ciRNA2425	ciRNA5113	ciRNA2127
ciRNA2426	ciRNA5114	ciRNA2132
ciRNA2428	ciRNA5115	ciRNA2133
ciRNA243	ciRNA5116	ciRNA2143
ciRNA2431	ciRNA5117	ciRNA2144
ciRNA2433	ciRNA5118	ciRNA2148
ciRNA2434	ciRNA5119	ciRNA2151
ciRNA2435	ciRNA5120	ciRNA2159
ciRNA2437	ciRNA5121	ciRNA2164
ciRNA2438	ciRNA5122	ciRNA2165
ciRNA2439	ciRNA5123	ciRNA2168
ciRNA244	ciRNA5124	ciRNA217
ciRNA2440	ciRNA5125	ciRNA2170
ciRNA2441	ciRNA5126	ciRNA2177
ciRNA2442	ciRNA5127	ciRNA218
ciRNA2443	ciRNA5128	ciRNA2187
ciRNA2444	ciRNA5129	ciRNA2189
ciRNA2445	ciRNA5130	ciRNA219
ciRNA2450	ciRNA5131	ciRNA2194
ciRNA2454	ciRNA5132	ciRNA220
ciRNA2459	ciRNA5133	ciRNA2201
ciRNA246	ciRNA5134	ciRNA221
ciRNA2460	ciRNA5135	ciRNA2211
ciRNA2464	ciRNA5136	ciRNA2212
ciRNA2465	ciRNA5137	ciRNA222
ciRNA2468	ciRNA5138	ciRNA2221
ciRNA247	ciRNA5139	ciRNA2230
ciRNA2474	ciRNA5140	ciRNA2232
ciRNA2476	ciRNA5141	ciRNA2237
ciRNA2478	ciRNA5142	ciRNA2239
ciRNA248	ciRNA5143	ciRNA2242
ciRNA2482	ciRNA5144	ciRNA2253
ciRNA2484	ciRNA5145	ciRNA226
ciRNA2485	ciRNA5146	ciRNA2273
ciRNA2489	ciRNA5147	ciRNA2274
ciRNA249	ciRNA5148	ciRNA2279
ciRNA2491	ciRNA5149	ciRNA229
ciRNA2492	ciRNA5150	ciRNA2294
ciRNA2493	ciRNA5151	ciRNA2299
ciRNA250	ciRNA5152	ciRNA23
ciRNA2500	ciRNA5153	ciRNA2300
ciRNA2502	ciRNA5154	ciRNA2301
ciRNA2503	ciRNA5155	ciRNA2304
ciRNA2504	ciRNA5156	ciRNA2305
ciRNA2505	ciRNA5157	ciRNA2308
ciRNA2506	ciRNA5158	ciRNA2313
ciRNA2507	ciRNA5159	ciRNA2316
ciRNA2508	ciRNA5160	ciRNA2319
ciRNA2509	ciRNA5161	ciRNA2320
ciRNA2510	ciRNA5162	ciRNA2324
ciRNA2511	ciRNA5163	ciRNA2326
ciRNA2512	ciRNA5164	ciRNA2328
ciRNA2513	ciRNA5165	ciRNA2330
ciRNA2514	ciRNA5166	ciRNA2332
ciRNA2515	ciRNA5167	ciRNA2335
ciRNA2518	ciRNA5168	ciRNA2340
ciRNA2519	ciRNA5169	ciRNA2345
ciRNA252	ciRNA5170	ciRNA2347
ciRNA2523	ciRNA5171	ciRNA2348
ciRNA2525	ciRNA5172	ciRNA235
ciRNA2526	ciRNA5173	ciRNA2350
ciRNA253	ciRNA5174	ciRNA2351
ciRNA2530	ciRNA5175	ciRNA2356
ciRNA2531	ciRNA5176	ciRNA2357
ciRNA2532	ciRNA5177	ciRNA2358
ciRNA2533	ciRNA5178	ciRNA2361
ciRNA2537	ciRNA5179	ciRNA2362
ciRNA2539	ciRNA5180	ciRNA2364
ciRNA2540	ciRNA5181	ciRNA2365
ciRNA2543	ciRNA5182	ciRNA2372
ciRNA2548	ciRNA5183	ciRNA2373
ciRNA255	ciRNA5184	ciRNA2378
ciRNA2550	ciRNA5185	ciRNA2380
ciRNA2551	ciRNA5186	ciRNA2382
ciRNA2552	ciRNA5187	ciRNA2384
ciRNA2554	ciRNA5188	ciRNA2385
ciRNA2555	ciRNA5189	ciRNA2386
ciRNA2556	ciRNA5190	ciRNA2387
ciRNA2557	ciRNA5191	ciRNA2388
ciRNA2558	ciRNA5192	ciRNA2389
ciRNA256	ciRNA5193	ciRNA2390
ciRNA2560	ciRNA5194	ciRNA2391
ciRNA2563	ciRNA5195	ciRNA2393
ciRNA2564	ciRNA5196	ciRNA2395
ciRNA2567	ciRNA5197	ciRNA2396
ciRNA2568	ciRNA5198	ciRNA2398
ciRNA2571	ciRNA5199	ciRNA2400
ciRNA2575	ciRNA5200	ciRNA2401
ciRNA2576	ciRNA5201	ciRNA2402
ciRNA2577	ciRNA5202	ciRNA2405
ciRNA2581	ciRNA5203	ciRNA2406
ciRNA2585	ciRNA5204	ciRNA2407
ciRNA2590	ciRNA5205	ciRNA241
ciRNA2593	ciRNA5206	ciRNA2411
ciRNA2595	ciRNA5207	ciRNA2412
ciRNA260	ciRNA5208	ciRNA2416
ciRNA2600	ciRNA5209	ciRNA2418
ciRNA2601	ciRNA5210	ciRNA2420
ciRNA2602	ciRNA5211	ciRNA2421
ciRNA2609	ciRNA5212	ciRNA2422
ciRNA2610	ciRNA5213	ciRNA2424
ciRNA2614	ciRNA5214	ciRNA2427
ciRNA2618	ciRNA5215	ciRNA2429
ciRNA2619	ciRNA5216	ciRNA2430
ciRNA262	ciRNA5217	ciRNA2432
ciRNA2621	ciRNA5218	ciRNA2436
ciRNA2622	ciRNA5219	ciRNA2446
ciRNA2623	ciRNA5220	ciRNA2447
ciRNA2624	ciRNA5221	ciRNA2448
ciRNA2625	ciRNA5222	ciRNA2449
ciRNA2626	ciRNA5223	ciRNA245
ciRNA2627	ciRNA5224	ciRNA2451
ciRNA2629	ciRNA5225	ciRNA2452
ciRNA263	ciRNA5226	ciRNA2453
ciRNA2630	ciRNA5227	ciRNA2455
ciRNA2632	ciRNA5228	ciRNA2456
ciRNA2636	ciRNA5229	ciRNA2457
ciRNA2637	ciRNA5230	ciRNA2458
ciRNA2638	ciRNA5231	ciRNA2461
ciRNA264	ciRNA5232	ciRNA2462
ciRNA2642	ciRNA5233	ciRNA2463
ciRNA2644	ciRNA5234	ciRNA2466
ciRNA2646	ciRNA5235	ciRNA2467
ciRNA2648	ciRNA5236	ciRNA2469
ciRNA2649	ciRNA5237	ciRNA2470
ciRNA265	ciRNA5238	ciRNA2471
ciRNA2650	ciRNA5239	ciRNA2472
ciRNA2651	ciRNA5240	ciRNA2473
ciRNA2653	ciRNA5241	ciRNA2475
ciRNA2654	ciRNA5242	ciRNA2477
ciRNA266	ciRNA5243	ciRNA2479
ciRNA2662	ciRNA5244	ciRNA2480
ciRNA2663	ciRNA5245	ciRNA2481
ciRNA2669	ciRNA5246	ciRNA2483
ciRNA267	ciRNA5247	ciRNA2486
ciRNA2671	ciRNA5248	ciRNA2487
ciRNA2674	ciRNA5249	ciRNA2488
ciRNA2675	ciRNA5250	ciRNA2490
ciRNA2676	ciRNA5251	ciRNA2494
ciRNA2677	ciRNA5252	ciRNA2495
ciRNA268	ciRNA5253	ciRNA2496
ciRNA2681	ciRNA5254	ciRNA2497
ciRNA2682	ciRNA5255	ciRNA2498
ciRNA2683	ciRNA5256	ciRNA2499
ciRNA269	ciRNA5257	ciRNA25
ciRNA2690	ciRNA5258	ciRNA2501
ciRNA2692	ciRNA5259	ciRNA251
ciRNA2693	ciRNA5260	ciRNA2516
ciRNA2694	ciRNA5261	ciRNA2517
ciRNA2696	ciRNA5262	ciRNA2520
ciRNA2697	ciRNA5263	ciRNA2521
ciRNA2698	ciRNA5264	ciRNA2522
ciRNA2699	ciRNA5265	ciRNA2524
ciRNA270	ciRNA5266	ciRNA2527
ciRNA2701	ciRNA5267	ciRNA2528
ciRNA2702	ciRNA5268	ciRNA2529
ciRNA2704	ciRNA5269	ciRNA2534
ciRNA2705	ciRNA5270	ciRNA2535
ciRNA2706	ciRNA5271	ciRNA2536
ciRNA2707	ciRNA5272	ciRNA2538
ciRNA2708	ciRNA5273	ciRNA254
ciRNA2709	ciRNA5274	ciRNA2541
ciRNA271	ciRNA5275	ciRNA2542
ciRNA2710	ciRNA5276	ciRNA2544
ciRNA2712	ciRNA5277	ciRNA2545
ciRNA2713	ciRNA5278	ciRNA2546
ciRNA2714	ciRNA5279	ciRNA2547
ciRNA2715	ciRNA5280	ciRNA2549
ciRNA2716	ciRNA5281	ciRNA2553
ciRNA2717	ciRNA5282	ciRNA2559
ciRNA2718	ciRNA5283	ciRNA2561
ciRNA2719	ciRNA5284	ciRNA2562
ciRNA272	ciRNA5285	ciRNA2565
ciRNA2720	ciRNA5286	ciRNA2566
ciRNA2721	ciRNA5287	ciRNA2569
ciRNA2722	ciRNA5288	ciRNA257
ciRNA2723	ciRNA5289	ciRNA2570
ciRNA2725	ciRNA5290	ciRNA2572
ciRNA2726	ciRNA5291	ciRNA2573
ciRNA2727	ciRNA5292	ciRNA2574
ciRNA2728	ciRNA5293	ciRNA2578
ciRNA2729	ciRNA5294	ciRNA2579
ciRNA273	ciRNA5295	ciRNA258
ciRNA2730	ciRNA5296	ciRNA2580
ciRNA2731	ciRNA5297	ciRNA2582
ciRNA2733	ciRNA5298	ciRNA2583
ciRNA2735	ciRNA5299	ciRNA2584
ciRNA2736	ciRNA5300	ciRNA2586
ciRNA2737	ciRNA5301	ciRNA2587
ciRNA2738	ciRNA5302	ciRNA2588
ciRNA2739	ciRNA5303	ciRNA2589
ciRNA2740	ciRNA5304	ciRNA259
ciRNA2741	ciRNA5305	ciRNA2591
ciRNA2742	ciRNA5306	ciRNA2592
ciRNA275	ciRNA5307	ciRNA2594
ciRNA2753	ciRNA5308	ciRNA2596
ciRNA2754	ciRNA5309	ciRNA2597
ciRNA2755	ciRNA5310	ciRNA2598
ciRNA2758	ciRNA5311	ciRNA2599
ciRNA2759	ciRNA5312	ciRNA26
ciRNA2760	ciRNA5313	ciRNA2603
ciRNA2761	ciRNA5314	ciRNA2604
ciRNA2762	ciRNA5315	ciRNA2605
ciRNA2763	ciRNA5316	ciRNA2606
ciRNA2764	ciRNA5317	ciRNA2607
ciRNA2765	ciRNA5318	ciRNA2608
ciRNA2766	ciRNA5319	ciRNA261
ciRNA2768	ciRNA5320	ciRNA2611
ciRNA2769	ciRNA5321	ciRNA2612
ciRNA277	ciRNA5322	ciRNA2613
ciRNA2770	ciRNA5323	ciRNA2615
ciRNA2772	ciRNA5324	ciRNA2616
ciRNA2773	ciRNA5325	ciRNA2617
ciRNA2775	ciRNA5326	ciRNA2620
ciRNA2776	ciRNA5327	ciRNA2628
ciRNA2778	ciRNA5328	ciRNA2631
ciRNA2779	ciRNA5329	ciRNA2633
ciRNA278	ciRNA5330	ciRNA2634
ciRNA2780	ciRNA5331	ciRNA2635
ciRNA2781	ciRNA5332	ciRNA2639
ciRNA2782	ciRNA5333	ciRNA2640
ciRNA2783	ciRNA5334	ciRNA2641
ciRNA2784	ciRNA5335	ciRNA2643
ciRNA2785	ciRNA5336	ciRNA2645
ciRNA2786	ciRNA5337	ciRNA2647
ciRNA2787	ciRNA5338	ciRNA2652
ciRNA2788	ciRNA5339	ciRNA2655
ciRNA2789	ciRNA5340	ciRNA2656
ciRNA279	ciRNA5341	ciRNA2657
ciRNA2790	ciRNA5342	ciRNA2658
ciRNA2791	ciRNA5343	ciRNA2659
ciRNA2792	ciRNA5344	ciRNA2660
ciRNA2793	ciRNA5345	ciRNA2661
ciRNA2794	ciRNA5346	ciRNA2664
ciRNA2795	ciRNA5347	ciRNA2665
ciRNA2796	ciRNA5348	ciRNA2666
ciRNA2797	ciRNA5349	ciRNA2667
ciRNA2798	ciRNA5350	ciRNA2668
ciRNA2799	ciRNA5351	ciRNA2670
ciRNA2800	ciRNA5352	ciRNA2672
ciRNA2802	ciRNA5353	ciRNA2673
ciRNA2804	ciRNA5354	ciRNA2678
ciRNA2805	ciRNA5355	ciRNA2679
ciRNA2806	ciRNA5356	ciRNA2680
ciRNA2807	ciRNA5357	ciRNA2684
ciRNA2808	ciRNA5358	ciRNA2685
ciRNA2809	ciRNA5359	ciRNA2686
ciRNA281	ciRNA5360	ciRNA2687
ciRNA2810	ciRNA5361	ciRNA2688
ciRNA2811	ciRNA5362	ciRNA2689
ciRNA2812	ciRNA5363	ciRNA2691
ciRNA2813	ciRNA5364	ciRNA2695
ciRNA2814	ciRNA5365	ciRNA27
ciRNA2815	ciRNA5366	ciRNA2700
ciRNA2816	ciRNA5367	ciRNA2703
ciRNA2817	ciRNA5368	ciRNA2711
ciRNA2818	ciRNA5369	ciRNA2724
ciRNA2819	ciRNA5370	ciRNA2732
ciRNA2820	ciRNA5371	ciRNA2734
ciRNA2821	ciRNA5372	ciRNA274
ciRNA2823	ciRNA5373	ciRNA2743
ciRNA2825	ciRNA5374	ciRNA2744
ciRNA2826	ciRNA5375	ciRNA2745
ciRNA2827	ciRNA5376	ciRNA2746
ciRNA2828	ciRNA5377	ciRNA2747
ciRNA2829	ciRNA5378	ciRNA2748
ciRNA283	ciRNA5379	ciRNA2749
ciRNA2830	ciRNA5380	ciRNA2750
ciRNA2832	ciRNA5381	ciRNA2751
ciRNA2834	ciRNA5382	ciRNA2752
ciRNA2835	ciRNA5383	ciRNA2756
ciRNA2836	ciRNA5384	ciRNA2757
ciRNA2838	ciRNA5385	ciRNA276
ciRNA284	ciRNA5386	ciRNA2767
ciRNA2840	ciRNA5387	ciRNA2771
ciRNA2841	ciRNA5388	ciRNA2774
ciRNA2842	ciRNA5389	ciRNA2777
ciRNA2843	ciRNA5390	ciRNA28
ciRNA2844	ciRNA5391	ciRNA280
ciRNA2845	ciRNA5392	ciRNA2801
ciRNA2846	ciRNA5393	ciRNA2803
ciRNA2847	ciRNA5394	ciRNA282
ciRNA2849	ciRNA5395	ciRNA2822
ciRNA285	ciRNA5396	ciRNA2824
ciRNA2851	ciRNA5397	ciRNA2831
ciRNA2852	ciRNA5398	ciRNA2833
ciRNA2853	ciRNA5399	ciRNA2837
ciRNA2854	ciRNA5400	ciRNA2839
ciRNA2855	ciRNA5401	ciRNA2848
ciRNA2857	ciRNA5402	ciRNA2850
ciRNA2860	ciRNA5403	ciRNA2856
ciRNA2861	ciRNA5404	ciRNA2858
ciRNA2862	ciRNA5405	ciRNA2859
ciRNA2863	ciRNA5406	ciRNA286
ciRNA2864	ciRNA5407	ciRNA2871
ciRNA2865	ciRNA5408	ciRNA2875
ciRNA2866	ciRNA5409	ciRNA2876
ciRNA2867	ciRNA5410	ciRNA2878
ciRNA2868	ciRNA5411	ciRNA2889
ciRNA2869	ciRNA5412	ciRNA289
ciRNA287	ciRNA5413	ciRNA2891
ciRNA2870	ciRNA5414	ciRNA2899
ciRNA2872	ciRNA5415	ciRNA2900
ciRNA2873	ciRNA5416	ciRNA2904
ciRNA2874	ciRNA5417	ciRNA291
ciRNA2877	ciRNA5418	ciRNA2918
ciRNA2879	ciRNA5419	ciRNA2929
ciRNA288	ciRNA5420	ciRNA294
ciRNA2880	ciRNA5421	ciRNA2940
ciRNA2881	ciRNA5422	ciRNA295
ciRNA2882	ciRNA5423	ciRNA296
ciRNA2883	ciRNA5424	ciRNA2973
ciRNA2884	ciRNA5425	ciRNA2976
ciRNA2885	ciRNA5426	ciRNA299
ciRNA2886	ciRNA5427	ciRNA2991
ciRNA2887	ciRNA5428	ciRNA3
ciRNA2888	ciRNA5429	ciRNA30
ciRNA2890	ciRNA5430	ciRNA3001
ciRNA2892	ciRNA5431	ciRNA3004
ciRNA2893	ciRNA5432	ciRNA3005
ciRNA2894	ciRNA5433	ciRNA301
ciRNA2895	ciRNA5434	ciRNA3013
ciRNA2896	ciRNA5435	ciRNA3014
ciRNA2897	ciRNA5436	ciRNA3015
ciRNA2898	ciRNA5437	ciRNA3018
ciRNA29	ciRNA5438	ciRNA3021
ciRNA290	ciRNA5439	ciRNA3022
ciRNA2901	ciRNA5440	ciRNA3024
ciRNA2902	ciRNA5441	ciRNA3033
ciRNA2903	ciRNA5442	ciRNA304
ciRNA2905	ciRNA5443	ciRNA3043
ciRNA2906	ciRNA5444	ciRNA3048
ciRNA2907	ciRNA5445	ciRNA3050
ciRNA2908	ciRNA5446	ciRNA3051
ciRNA2909	ciRNA5447	ciRNA309
ciRNA2910	ciRNA5448	ciRNA310
ciRNA2911	ciRNA5449	ciRNA3103
ciRNA2912	ciRNA5450	ciRNA3107
ciRNA2913	ciRNA5451	ciRNA311
ciRNA2914	ciRNA5452	ciRNA3112
ciRNA2915	ciRNA5453	ciRNA312
ciRNA2916	ciRNA5454	ciRNA3127
ciRNA2917	ciRNA5455	ciRNA313
ciRNA2919	ciRNA5456	ciRNA3133
ciRNA292	ciRNA5457	ciRNA3135
ciRNA2920	ciRNA5458	ciRNA3138
ciRNA2921	ciRNA5459	ciRNA3143
ciRNA2922	ciRNA5460	ciRNA315
ciRNA2923	ciRNA5461	ciRNA3152
ciRNA2924	ciRNA5462	ciRNA3156
ciRNA2925	ciRNA5463	ciRNA3168
ciRNA2926	ciRNA5464	ciRNA317
ciRNA2927	ciRNA5465	ciRNA3179
ciRNA2928	ciRNA5466	ciRNA318
ciRNA293	ciRNA5467	ciRNA3193
ciRNA2930	ciRNA5468	ciRNA3195
ciRNA2931	ciRNA5469	ciRNA3200
ciRNA2932	ciRNA5470	ciRNA3209
ciRNA2933	ciRNA5471	ciRNA3212
ciRNA2934	ciRNA5472	ciRNA3213
ciRNA2935	ciRNA5473	ciRNA3217
ciRNA2936	ciRNA5474	ciRNA3219
ciRNA2937	ciRNA5475	ciRNA3223
ciRNA2938	ciRNA5476	ciRNA3227
ciRNA2939	ciRNA5477	ciRNA3236
ciRNA2941	ciRNA5478	ciRNA3250
ciRNA2942	ciRNA5479	ciRNA3251
ciRNA2943	ciRNA5480	ciRNA3264
ciRNA2944	ciRNA5481	ciRNA3266
ciRNA2945	ciRNA5482	ciRNA3271
ciRNA2946	ciRNA5483	ciRNA3272
ciRNA2947	ciRNA5484	ciRNA3277
ciRNA2948	ciRNA5485	ciRNA3278
ciRNA2949	ciRNA5486	ciRNA3282
ciRNA2950	ciRNA5487	ciRNA3289
ciRNA2951	ciRNA5488	ciRNA3291
ciRNA2952	ciRNA5489	ciRNA3292
ciRNA2953	ciRNA5490	ciRNA3301
ciRNA2954	ciRNA5491	ciRNA3303
ciRNA2955	ciRNA5492	ciRNA3317
ciRNA2956	ciRNA5493	ciRNA332
ciRNA2957	ciRNA5494	ciRNA3320
ciRNA2958	ciRNA5495	ciRNA3322
ciRNA2959	ciRNA5496	ciRNA333
ciRNA2960	ciRNA5497	ciRNA3331
ciRNA2961	ciRNA5498	ciRNA3334
ciRNA2962	ciRNA5499	ciRNA3335
ciRNA2963	ciRNA5500	ciRNA3339
ciRNA2964	ciRNA5501	ciRNA3342
ciRNA2965	ciRNA5502	ciRNA3346
ciRNA2966	ciRNA5503	ciRNA3348
ciRNA2967	ciRNA5504	ciRNA335
ciRNA2968	ciRNA5505	ciRNA3352
ciRNA2969	ciRNA5506	ciRNA3357
ciRNA297	ciRNA5507	ciRNA3358
ciRNA2970	ciRNA5508	ciRNA3361
ciRNA2971	ciRNA5509	ciRNA3363
ciRNA2972	ciRNA5510	ciRNA3364
ciRNA2974	ciRNA5511	ciRNA3367
ciRNA2975	ciRNA5512	ciRNA3368
ciRNA2977	ciRNA5513	ciRNA3370
ciRNA2978	ciRNA5514	ciRNA3371
ciRNA2979	ciRNA5515	ciRNA3372
ciRNA298	ciRNA5516	ciRNA3373
ciRNA2980	ciRNA5517	ciRNA3374
ciRNA2981	ciRNA5518	ciRNA3378
ciRNA2982	ciRNA5519	ciRNA3379
ciRNA2983	ciRNA5520	ciRNA3380
ciRNA2984	ciRNA5521	ciRNA3386
ciRNA2985	ciRNA5522	ciRNA3387
ciRNA2986	ciRNA5523	ciRNA339
ciRNA2987	ciRNA5524	ciRNA3395
ciRNA2988	ciRNA5525	ciRNA3396
ciRNA2989	ciRNA5526	ciRNA340
ciRNA2990	ciRNA5527	ciRNA3402
ciRNA2992	ciRNA5528	ciRNA3410
ciRNA2993	ciRNA5529	ciRNA3412
ciRNA2994	ciRNA5530	ciRNA3416
ciRNA2995	ciRNA5531	ciRNA3419
ciRNA2996	ciRNA5532	ciRNA3420
ciRNA2997	ciRNA5533	ciRNA3422
ciRNA2998	ciRNA5534	ciRNA3424
ciRNA2999	ciRNA5535	ciRNA3426
ciRNA300	ciRNA5536	ciRNA3430
ciRNA3000	ciRNA5537	ciRNA3431
ciRNA3002	ciRNA5538	ciRNA3432
ciRNA3003	ciRNA5539	ciRNA3433
ciRNA3006	ciRNA5540	ciRNA3434
ciRNA3007	ciRNA5541	ciRNA3437
ciRNA3008	ciRNA5542	ciRNA3441
ciRNA3009	ciRNA5543	ciRNA3442
ciRNA3010	ciRNA5544	ciRNA3445
ciRNA3011	ciRNA5545	ciRNA3448
ciRNA3012	ciRNA5546	ciRNA3450
ciRNA3016	ciRNA5547	ciRNA3452
ciRNA3017	ciRNA5548	ciRNA3453
ciRNA3019	ciRNA5549	ciRNA3454
ciRNA302	ciRNA5550	ciRNA3460
ciRNA3020	ciRNA5551	ciRNA3462
ciRNA3023	ciRNA5552	ciRNA3467
ciRNA3025	ciRNA5553	ciRNA3469
ciRNA3026	ciRNA5554	ciRNA3472
ciRNA3027	ciRNA5555	ciRNA3474
ciRNA3028	ciRNA5556	ciRNA3478
ciRNA3029	ciRNA5557	ciRNA3480
ciRNA303	ciRNA5558	ciRNA3487
ciRNA3030	ciRNA5559	ciRNA3488
ciRNA3031	ciRNA5560	ciRNA3489
ciRNA3032	ciRNA5561	ciRNA3490
ciRNA3034	ciRNA5562	ciRNA3491
ciRNA3035	ciRNA5563	ciRNA3493
ciRNA3036	ciRNA5564	ciRNA3494
ciRNA3037	ciRNA5565	ciRNA3495
ciRNA3038	ciRNA5566	ciRNA3497
ciRNA3039	ciRNA5567	ciRNA3498
ciRNA3040	ciRNA5568	ciRNA3500
ciRNA3041	ciRNA5569	ciRNA3504
ciRNA3042	ciRNA5570	ciRNA3507
ciRNA3044	ciRNA5571	ciRNA3515
ciRNA3045	ciRNA5572	ciRNA3516
ciRNA3046	ciRNA5573	ciRNA3518
ciRNA3047	ciRNA5574	ciRNA3522
ciRNA3049	ciRNA5575	ciRNA3526
ciRNA305	ciRNA5576	ciRNA3528
ciRNA3052	ciRNA5577	ciRNA3532
ciRNA3053	ciRNA5578	ciRNA3533
ciRNA3054	ciRNA5579	ciRNA3536
ciRNA3055	ciRNA5580	ciRNA3537
ciRNA3056	ciRNA5581	ciRNA3541
ciRNA3057	ciRNA5582	ciRNA3543
ciRNA3058	ciRNA5583	ciRNA3545
ciRNA3059	ciRNA5584	ciRNA3547
ciRNA306	ciRNA5585	ciRNA3549
ciRNA3060	ciRNA5586	ciRNA3550
ciRNA3061	ciRNA5587	ciRNA3552
ciRNA3062	ciRNA5588	ciRNA3553
ciRNA3063	ciRNA5589	ciRNA3554
ciRNA3064	ciRNA5590	ciRNA3556
ciRNA3065	ciRNA5591	ciRNA3558
ciRNA3066	ciRNA5592	ciRNA3560
ciRNA3067	ciRNA5593	ciRNA3564
ciRNA3068	ciRNA5594	ciRNA3568
ciRNA3069	ciRNA5595	ciRNA3569
ciRNA307	ciRNA5596	ciRNA3571
ciRNA3070	ciRNA5597	ciRNA3572
ciRNA3071	ciRNA5598	ciRNA3573
ciRNA3072	ciRNA5599	ciRNA3579
ciRNA3073	ciRNA5600	ciRNA358
ciRNA3074	ciRNA5601	ciRNA3580
ciRNA3075	ciRNA5602	ciRNA3584
ciRNA3076	ciRNA5603	ciRNA3585
ciRNA3077	ciRNA5604	ciRNA3588
ciRNA3078	ciRNA5605	ciRNA3592
ciRNA3079	ciRNA5606	ciRNA3593
ciRNA308	ciRNA5607	ciRNA3595
ciRNA3080	ciRNA5608	ciRNA3596
ciRNA3081	ciRNA5609	ciRNA3597
ciRNA3082	ciRNA5610	ciRNA3598
ciRNA3083	ciRNA5611	ciRNA36
ciRNA3084	ciRNA5612	ciRNA360
ciRNA3085	ciRNA5613	ciRNA3600
ciRNA3086	ciRNA5614	ciRNA3602
ciRNA3087	ciRNA5615	ciRNA3604
ciRNA3088	ciRNA5616	ciRNA3605
ciRNA3089	ciRNA5617	ciRNA3606
ciRNA3090	ciRNA5618	ciRNA3607
ciRNA3091	ciRNA5619	ciRNA361
ciRNA3092	ciRNA5620	ciRNA3610
ciRNA3093	ciRNA5621	ciRNA3615
ciRNA3094	ciRNA5622	ciRNA3616
ciRNA3095	ciRNA5623	ciRNA3620
ciRNA3096	ciRNA5624	ciRNA3621
ciRNA3097	ciRNA5625	ciRNA3623
ciRNA3098	ciRNA5626	ciRNA3626
ciRNA3099	ciRNA5627	ciRNA3627
ciRNA31	ciRNA5628	ciRNA363
ciRNA3100	ciRNA5629	ciRNA3630
ciRNA3101	ciRNA5630	ciRNA3631
ciRNA3102	ciRNA5631	ciRNA3635
ciRNA3104	ciRNA5632	ciRNA3638
ciRNA3105	ciRNA5633	ciRNA364
ciRNA3106	ciRNA5634	ciRNA3640
ciRNA3108	ciRNA5635	ciRNA3643
ciRNA3109	ciRNA5636	ciRNA3645
ciRNA3110	ciRNA5637	ciRNA3647
ciRNA3111	ciRNA5638	ciRNA3652
ciRNA3113	ciRNA5639	ciRNA3653
ciRNA3114	ciRNA5640	ciRNA3654
ciRNA3115	ciRNA5641	ciRNA3656
ciRNA3116	ciRNA5642	ciRNA3658
ciRNA3117	ciRNA5643	ciRNA3659
ciRNA3118	ciRNA5644	ciRNA3660
ciRNA3119	ciRNA5645	ciRNA3661
ciRNA3120	ciRNA5646	ciRNA3662
ciRNA3121	ciRNA5647	ciRNA3667
ciRNA3122	ciRNA5648	ciRNA3668
ciRNA3123	ciRNA5649	ciRNA3669
ciRNA3124	ciRNA5650	ciRNA3672
ciRNA3125	ciRNA5651	ciRNA3674
ciRNA3126	ciRNA5652	ciRNA3675
ciRNA3128	ciRNA5653	ciRNA3677
ciRNA3129	ciRNA5654	ciRNA3679
ciRNA3130	ciRNA5655	ciRNA3682
ciRNA3131	ciRNA5656	ciRNA3689
ciRNA3132	ciRNA5657	ciRNA3692
ciRNA3134	ciRNA5658	ciRNA3694
ciRNA3136	ciRNA5659	ciRNA3696
ciRNA3137	ciRNA5660	ciRNA3699
ciRNA3139	ciRNA5661	ciRNA3700
ciRNA314	ciRNA5662	ciRNA3705
ciRNA3140	ciRNA5663	ciRNA3710
ciRNA3141	ciRNA5664	ciRNA3713
ciRNA3142	ciRNA5665	ciRNA3714
ciRNA3144	ciRNA5666	ciRNA3715
ciRNA3145	ciRNA5667	ciRNA3717
ciRNA3146	ciRNA5668	ciRNA3718
ciRNA3147	ciRNA5669	ciRNA372
ciRNA3148	ciRNA5670	ciRNA3720
ciRNA3149	ciRNA5671	ciRNA3722
ciRNA3150	ciRNA5672	ciRNA3724
ciRNA3151	ciRNA5673	ciRNA3725
ciRNA3153	ciRNA5674	ciRNA373
ciRNA3154	ciRNA5675	ciRNA3730
ciRNA3155	ciRNA5676	ciRNA3733
ciRNA3157	ciRNA5677	ciRNA3734
ciRNA3158	ciRNA5678	ciRNA3735
ciRNA3159	ciRNA5679	ciRNA3737
ciRNA316	ciRNA5680	ciRNA3738
ciRNA3160	ciRNA5681	ciRNA3739
ciRNA3161	ciRNA5682	ciRNA3742
ciRNA3162	ciRNA5683	ciRNA3743
ciRNA3163	ciRNA5684	ciRNA3744
ciRNA3164	ciRNA5685	ciRNA3746
ciRNA3165	ciRNA5686	ciRNA3748
ciRNA3166	ciRNA5687	ciRNA3750
ciRNA3167	ciRNA5688	ciRNA3751
ciRNA3169	ciRNA5689	ciRNA3755
ciRNA3170	ciRNA5690	ciRNA3758
ciRNA3171	ciRNA5691	ciRNA376
ciRNA3172	ciRNA5692	ciRNA3762
ciRNA3173	ciRNA5693	ciRNA3763
ciRNA3174	ciRNA5694	ciRNA3772
ciRNA3175	ciRNA5695	ciRNA3775
ciRNA3176	ciRNA5696	ciRNA3776
ciRNA3177	ciRNA5697	ciRNA3778
ciRNA3178	ciRNA5698	ciRNA3779
ciRNA3180	ciRNA5699	ciRNA3782
ciRNA3181	ciRNA5700	ciRNA3785
ciRNA3182	ciRNA5701	ciRNA3788
ciRNA3183	ciRNA5702	ciRNA3795
ciRNA3184	ciRNA5703	ciRNA3797
ciRNA3185	ciRNA5704	ciRNA3798
ciRNA3186	ciRNA5705	ciRNA3802
ciRNA3187	ciRNA5706	ciRNA3804
ciRNA3188	ciRNA5707	ciRNA3807
ciRNA3189	ciRNA5708	ciRNA3808
ciRNA319	ciRNA5709	ciRNA3809
ciRNA3190	ciRNA5710	ciRNA3814
ciRNA3191	ciRNA5711	ciRNA3815
ciRNA3192	ciRNA5712	ciRNA3819
ciRNA3194	ciRNA5713	ciRNA382
ciRNA3196	ciRNA5714	ciRNA3820
ciRNA3197	ciRNA5715	ciRNA3828
ciRNA3198	ciRNA5716	ciRNA3840
ciRNA3199	ciRNA5717	ciRNA3841
ciRNA32	ciRNA5718	ciRNA3842
ciRNA320	ciRNA5719	ciRNA3844
ciRNA3201	ciRNA5720	ciRNA3845
ciRNA3202	ciRNA5721	ciRNA3846
ciRNA3203	ciRNA5722	ciRNA3848
ciRNA3204	ciRNA5723	ciRNA385
ciRNA3205	ciRNA5724	ciRNA3850
ciRNA3206	ciRNA5725	ciRNA3856
ciRNA3207	ciRNA5726	ciRNA386
ciRNA3208	ciRNA5727	ciRNA3861
ciRNA321	ciRNA5728	ciRNA3864
ciRNA3210	ciRNA5729	ciRNA3866
ciRNA3211	ciRNA5730	ciRNA3868
ciRNA3214	ciRNA5731	ciRNA387
ciRNA3215	ciRNA5732	ciRNA3873
ciRNA3216	ciRNA5733	ciRNA3874
ciRNA3218	ciRNA5734	ciRNA3878
ciRNA322	ciRNA5735	ciRNA3880
ciRNA3220	ciRNA5736	ciRNA3882
ciRNA3221	ciRNA5737	ciRNA3884
ciRNA3222	ciRNA5738	ciRNA3888
ciRNA3224	ciRNA5739	ciRNA389
ciRNA3225	ciRNA5740	ciRNA3892
ciRNA3226	ciRNA5741	ciRNA3893
ciRNA3228	ciRNA5742	ciRNA3894
ciRNA3229	ciRNA5743	ciRNA3895
ciRNA323	ciRNA5744	ciRNA3896
ciRNA3230	ciRNA5745	ciRNA3897
ciRNA3231	ciRNA5746	ciRNA390
ciRNA3232	ciRNA5747	ciRNA3900
ciRNA3233	ciRNA5748	ciRNA3901
ciRNA3234	ciRNA5749	ciRNA3902
ciRNA3235	ciRNA5750	ciRNA3904
ciRNA3237	ciRNA5751	ciRNA3905
ciRNA3238	ciRNA5752	ciRNA3906
ciRNA3239	ciRNA5753	ciRNA3907
ciRNA324	ciRNA5754	ciRNA3909
ciRNA3240	ciRNA5755	ciRNA391
ciRNA3241	ciRNA5756	ciRNA3914
ciRNA3242	ciRNA5757	ciRNA3917
ciRNA3243	ciRNA5758	ciRNA3918
ciRNA3244	ciRNA5759	ciRNA3922
ciRNA3245	ciRNA5760	ciRNA3923
ciRNA3246	ciRNA5761	ciRNA3927
ciRNA3247	ciRNA5762	ciRNA393
ciRNA3248	ciRNA5763	ciRNA3930
ciRNA3249	ciRNA5764	ciRNA3934
ciRNA325	ciRNA5765	ciRNA3936
ciRNA3252	ciRNA5766	ciRNA3937
ciRNA3253	ciRNA5767	ciRNA3938
ciRNA3254	ciRNA5768	ciRNA3939
ciRNA3255	ciRNA5769	ciRNA394
ciRNA3256	ciRNA5770	ciRNA3950
ciRNA3257	ciRNA5771	ciRNA3954
ciRNA3258	ciRNA5772	ciRNA3955
ciRNA3259	ciRNA5773	ciRNA3957
ciRNA326	ciRNA5774	ciRNA3959
ciRNA3260	ciRNA5775	ciRNA3960
ciRNA3261	ciRNA5776	ciRNA3961
ciRNA3262	ciRNA5777	ciRNA3962
ciRNA3263	ciRNA5778	ciRNA3968
ciRNA3265	ciRNA5779	ciRNA3969
ciRNA3267	ciRNA5780	ciRNA397
ciRNA3268	ciRNA5781	ciRNA3970
ciRNA3269	ciRNA5782	ciRNA3972
ciRNA327	ciRNA5783	ciRNA3973
ciRNA3270	ciRNA5784	ciRNA3976
ciRNA3273	ciRNA5785	ciRNA3977
ciRNA3274	ciRNA5786	ciRNA3979
ciRNA3275	ciRNA5787	ciRNA3980
ciRNA3276	ciRNA5788	ciRNA3986
ciRNA3279	ciRNA5789	ciRNA3987
ciRNA328	ciRNA5790	ciRNA3990
ciRNA3280	ciRNA5791	ciRNA3991
ciRNA3281	ciRNA5792	ciRNA4002
ciRNA3283	ciRNA5793	ciRNA4003
ciRNA3284	ciRNA5794	ciRNA4007
ciRNA3285	ciRNA5795	ciRNA4015
ciRNA3286	ciRNA5796	ciRNA4018
ciRNA3287	ciRNA5797	ciRNA4019
ciRNA3288	ciRNA5798	ciRNA4025
ciRNA329	ciRNA5799	ciRNA4026
ciRNA3290	ciRNA5800	ciRNA4027
ciRNA3293	ciRNA5801	ciRNA4035
ciRNA3294	ciRNA5802	ciRNA4036
ciRNA3295	ciRNA5803	ciRNA4038
ciRNA3296	ciRNA5804	ciRNA4042
ciRNA3297	ciRNA5805	ciRNA4046
ciRNA3298	ciRNA5806	ciRNA4052
ciRNA3299	ciRNA5807	ciRNA4054
ciRNA33	ciRNA5808	ciRNA4058
ciRNA330	ciRNA5809	ciRNA4061
ciRNA3300	ciRNA5810	ciRNA4064
ciRNA3302	ciRNA5811	ciRNA4067
ciRNA3304	ciRNA5812	ciRNA4069
ciRNA3305	ciRNA5813	ciRNA4072
ciRNA3306	ciRNA5814	ciRNA4073
ciRNA3307	ciRNA5815	ciRNA4076
ciRNA3308	ciRNA5816	ciRNA4078
ciRNA3309	ciRNA5817	ciRNA4079
ciRNA331	ciRNA5818	ciRNA408
ciRNA3310	ciRNA5819	ciRNA4084
ciRNA3311	ciRNA5820	ciRNA4086
ciRNA3312	ciRNA5821	ciRNA4087
ciRNA3313	ciRNA5822	ciRNA4088
ciRNA3314	ciRNA5823	ciRNA4095
ciRNA3315	ciRNA5824	ciRNA4097
ciRNA3316	ciRNA5825	ciRNA4099
ciRNA3318	ciRNA5826	ciRNA41
ciRNA3319	ciRNA5827	ciRNA410
ciRNA3321	ciRNA5828	ciRNA4100
ciRNA3323	ciRNA5829	ciRNA4101
ciRNA3324	ciRNA5830	ciRNA4102
ciRNA3325	ciRNA5831	ciRNA4114
ciRNA3326	ciRNA5832	ciRNA4119
ciRNA3327	ciRNA5833	ciRNA4129
ciRNA3328	ciRNA5834	ciRNA4130
ciRNA3329	ciRNA5835	ciRNA4134
ciRNA3330	ciRNA5836	ciRNA4138
ciRNA3332	ciRNA5837	ciRNA414
ciRNA3333	ciRNA5838	ciRNA4141
ciRNA3336	ciRNA5839	ciRNA4142
ciRNA3337	ciRNA5840	ciRNA4144
ciRNA3338	ciRNA5841	ciRNA4146
ciRNA334	ciRNA5842	ciRNA4147
ciRNA3340	ciRNA5843	ciRNA4153
ciRNA3341	ciRNA5844	ciRNA4154
ciRNA3343	ciRNA5845	ciRNA4155
ciRNA3344	ciRNA5846	ciRNA4158
ciRNA3345	ciRNA5847	ciRNA4159
ciRNA3347	ciRNA5848	ciRNA416
ciRNA3349	ciRNA5849	ciRNA4160
ciRNA3350	ciRNA5850	ciRNA4164
ciRNA3351	ciRNA5851	ciRNA4166
ciRNA3353	ciRNA5852	ciRNA4167
ciRNA3354	ciRNA5853	ciRNA4168
ciRNA3355	ciRNA5854	ciRNA4169
ciRNA3356	ciRNA5855	ciRNA417
ciRNA3359	ciRNA5856	ciRNA4172
ciRNA336	ciRNA5857	ciRNA4174
ciRNA3360	ciRNA5858	ciRNA4175
ciRNA3362	ciRNA5859	ciRNA4179
ciRNA3365	ciRNA5860	ciRNA418
ciRNA3366	ciRNA5861	ciRNA4187
ciRNA3369	ciRNA5862	ciRNA4189
ciRNA337	ciRNA5863	ciRNA4190
ciRNA3375	ciRNA5864	ciRNA4191
ciRNA3376	ciRNA5865	ciRNA4195
ciRNA3377	ciRNA5866	ciRNA4197
ciRNA338	ciRNA5867	ciRNA4199
ciRNA3381	ciRNA5868	ciRNA4201
ciRNA3382	ciRNA5869	ciRNA4202
ciRNA3383	ciRNA5870	ciRNA4204
ciRNA3384	ciRNA5871	ciRNA4205
ciRNA3385	ciRNA5872	ciRNA4207
ciRNA3388	ciRNA5873	ciRNA4215
ciRNA3389	ciRNA5874	ciRNA4217
ciRNA3390	ciRNA5875	ciRNA4218
ciRNA3391	ciRNA5876	ciRNA4219
ciRNA3392	ciRNA5877	ciRNA4221
ciRNA3393	ciRNA5878	ciRNA4222
ciRNA3394	ciRNA5879	ciRNA4223
ciRNA3397	ciRNA5880	ciRNA4224
ciRNA3398	ciRNA5881	ciRNA4225
ciRNA3399	ciRNA5882	ciRNA4226
ciRNA34	ciRNA5883	ciRNA4228
ciRNA3400	ciRNA5884	ciRNA4229
ciRNA3401	ciRNA5885	ciRNA4232
ciRNA3403	ciRNA5886	ciRNA4236
ciRNA3404	ciRNA5887	ciRNA4237
ciRNA3405	ciRNA5888	ciRNA4239
ciRNA3406	ciRNA5889	ciRNA424
ciRNA3407	ciRNA5890	ciRNA4240
ciRNA3408	ciRNA5891	ciRNA4241
ciRNA3409	ciRNA5892	ciRNA4242
ciRNA341	ciRNA5893	ciRNA4246
ciRNA3411	ciRNA5894	ciRNA4249
ciRNA3413	ciRNA5895	ciRNA425
ciRNA3414	ciRNA5896	ciRNA4251
ciRNA3415	ciRNA5897	ciRNA4252
ciRNA3417	ciRNA5898	ciRNA4254
ciRNA3418	ciRNA5899	ciRNA4257
ciRNA342	ciRNA5900	ciRNA4267
ciRNA3421	ciRNA5901	ciRNA4269
ciRNA3423	ciRNA5902	ciRNA4277
ciRNA3425	ciRNA5903	ciRNA4278
ciRNA3427	ciRNA5904	ciRNA4284
ciRNA3428	ciRNA5905	ciRNA4285
ciRNA3429	ciRNA5906	ciRNA4287
ciRNA343	ciRNA5907	ciRNA4288
ciRNA3435	ciRNA5908	ciRNA4289
ciRNA3436	ciRNA5909	ciRNA4292
ciRNA3438	ciRNA5910	ciRNA4293
ciRNA3439	ciRNA5911	ciRNA4294
ciRNA344	ciRNA5912	ciRNA4298
ciRNA3440	ciRNA5913	ciRNA4301
ciRNA3443	ciRNA5914	ciRNA4305
ciRNA3444	ciRNA5915	ciRNA4317
ciRNA3446	ciRNA5916	ciRNA4319
ciRNA3447	ciRNA5917	ciRNA4321
ciRNA3449	ciRNA5918	ciRNA4326
ciRNA345	ciRNA5919	ciRNA4329
ciRNA3451	ciRNA5920	ciRNA4331
ciRNA3455	ciRNA5921	ciRNA4332
ciRNA3456	ciRNA5922	ciRNA4337
ciRNA3457	ciRNA5923	ciRNA4338
ciRNA3458	ciRNA5924	ciRNA4339
ciRNA3459	ciRNA5925	ciRNA4340
ciRNA346	ciRNA5926	ciRNA4341
ciRNA3461	ciRNA5927	ciRNA4342
ciRNA3463	ciRNA5928	ciRNA4343
ciRNA3464	ciRNA5929	ciRNA4344
ciRNA3465	ciRNA5930	ciRNA4347
ciRNA3466	ciRNA5931	ciRNA4348
ciRNA3468	ciRNA5932	ciRNA4351
ciRNA347	ciRNA5933	ciRNA4353
ciRNA3470	ciRNA5934	ciRNA4357
ciRNA3471	ciRNA5935	ciRNA4360
ciRNA3473	ciRNA5936	ciRNA4362
ciRNA3475	ciRNA5937	ciRNA4365
ciRNA3476	ciRNA5938	ciRNA4366
ciRNA3477	ciRNA5939	ciRNA4367
ciRNA3479	ciRNA5940	ciRNA4369
ciRNA348	ciRNA5941	ciRNA439
ciRNA3481	ciRNA5942	ciRNA44
ciRNA3482	ciRNA5943	ciRNA441
ciRNA3483	ciRNA5944	ciRNA445
ciRNA3484	ciRNA5945	ciRNA446
ciRNA3485	ciRNA5946	ciRNA45
ciRNA3486	ciRNA5947	ciRNA452
ciRNA349	ciRNA5948	ciRNA454
ciRNA3492	ciRNA5949	ciRNA456
ciRNA3496	ciRNA5950	ciRNA459
ciRNA3499	ciRNA5951	ciRNA46
ciRNA35	ciRNA5952	ciRNA464
ciRNA350	ciRNA5953	ciRNA465
ciRNA3501	ciRNA5954	ciRNA467
ciRNA3502	ciRNA5955	ciRNA468
ciRNA3503	ciRNA5956	ciRNA469
ciRNA3505	ciRNA5957	ciRNA470
ciRNA3506	ciRNA5958	ciRNA471
ciRNA3508	ciRNA5959	ciRNA473
ciRNA3509	ciRNA5960	ciRNA474
ciRNA351	ciRNA5961	ciRNA475
ciRNA3510	ciRNA5962	ciRNA478
ciRNA3511	ciRNA5963	ciRNA48
ciRNA3512	ciRNA5964	ciRNA480
ciRNA3513	ciRNA5965	ciRNA483
ciRNA3514	ciRNA5966	ciRNA484
ciRNA3517	ciRNA5967	ciRNA485
ciRNA3519	ciRNA5968	ciRNA486
ciRNA352	ciRNA5969	ciRNA487
ciRNA3520	ciRNA5970	ciRNA488
ciRNA3521	ciRNA5971	ciRNA489
ciRNA3523	ciRNA5972	ciRNA491
ciRNA3524	ciRNA5973	ciRNA492
ciRNA3525	ciRNA5974	ciRNA493
ciRNA3527	ciRNA5975	ciRNA496
ciRNA3529	ciRNA5976	ciRNA497
ciRNA353	ciRNA5977	ciRNA50
ciRNA3530	ciRNA5978	ciRNA502
ciRNA3531	ciRNA5979	ciRNA503
ciRNA3534	ciRNA5980	ciRNA504
ciRNA3535	ciRNA5981	ciRNA505
ciRNA3538	ciRNA5982	ciRNA506
ciRNA3539	ciRNA5983	ciRNA507
ciRNA354	ciRNA5984	ciRNA508
ciRNA3540	ciRNA5985	ciRNA509
ciRNA3542	ciRNA5986	ciRNA51
ciRNA3544	ciRNA5987	ciRNA510
ciRNA3546	ciRNA5988	ciRNA511
ciRNA3548	ciRNA5989	ciRNA513
ciRNA355	ciRNA5990	ciRNA518
ciRNA3551	ciRNA5991	ciRNA521
ciRNA3555	ciRNA5992	ciRNA522
ciRNA3557	ciRNA5993	ciRNA525
ciRNA3559	ciRNA5994	ciRNA527
ciRNA356	ciRNA5995	ciRNA528
ciRNA3561	ciRNA5996	ciRNA529
ciRNA3562	ciRNA5997	ciRNA530
ciRNA3563	ciRNA5998	ciRNA531
ciRNA3565	ciRNA5999	ciRNA534
ciRNA3566	ciRNA6000	ciRNA536
ciRNA3567	ciRNA6001	ciRNA537
ciRNA357	ciRNA6002	ciRNA538
ciRNA3570	ciRNA6003	ciRNA54
ciRNA3574	ciRNA6004	ciRNA541
ciRNA3575	ciRNA6005	ciRNA542
ciRNA3576	ciRNA6006	ciRNA543
ciRNA3577	ciRNA6007	ciRNA544
ciRNA3578	ciRNA6008	ciRNA545
ciRNA3581	ciRNA6009	ciRNA546
ciRNA3582	ciRNA6010	ciRNA547
ciRNA3583	ciRNA6011	ciRNA549
ciRNA3586	ciRNA6012	ciRNA550
ciRNA3587	ciRNA6013	ciRNA551
ciRNA3589	ciRNA6014	ciRNA552
ciRNA359	ciRNA6015	ciRNA553
ciRNA3590	ciRNA6016	ciRNA554
ciRNA3591	ciRNA6017	ciRNA555
ciRNA3594	ciRNA6018	ciRNA556
ciRNA3599	ciRNA6019	ciRNA558
ciRNA3601	ciRNA6020	ciRNA56
ciRNA3603	ciRNA6021	ciRNA560
ciRNA3608	ciRNA6022	ciRNA563
ciRNA3609	ciRNA6023	ciRNA564
ciRNA3611	ciRNA6024	ciRNA570
ciRNA3612	ciRNA6025	ciRNA571
ciRNA3613	ciRNA6026	ciRNA573
ciRNA3614	ciRNA6027	ciRNA576
ciRNA3617	ciRNA6028	ciRNA577
ciRNA3618	ciRNA6029	ciRNA578
ciRNA3619	ciRNA6030	ciRNA579
ciRNA362	ciRNA6031	ciRNA580
ciRNA3622	ciRNA6032	ciRNA581
ciRNA3624	ciRNA6033	ciRNA582
ciRNA3625	ciRNA6034	ciRNA585
ciRNA3628	ciRNA6035	ciRNA586
ciRNA3629	ciRNA6036	ciRNA587
ciRNA3632	ciRNA6037	ciRNA588
ciRNA3633	ciRNA6038	ciRNA589
ciRNA3634	ciRNA6039	ciRNA594
ciRNA3636	ciRNA6040	ciRNA596
ciRNA3637	ciRNA6041	ciRNA597
ciRNA3639	ciRNA6042	ciRNA599
ciRNA3641	ciRNA6043	ciRNA600
ciRNA3642	ciRNA6044	ciRNA602
ciRNA3644	ciRNA6045	ciRNA603
ciRNA3646	ciRNA6046	ciRNA604
ciRNA3648	ciRNA6047	ciRNA606
ciRNA3649	ciRNA6048	ciRNA607
ciRNA365	ciRNA6049	ciRNA609
ciRNA3650	ciRNA6050	ciRNA611
ciRNA3651	ciRNA6051	ciRNA612
ciRNA3655	ciRNA6052	ciRNA613
ciRNA3657	ciRNA6053	ciRNA616
ciRNA366	ciRNA6054	ciRNA617
ciRNA3663	ciRNA6055	ciRNA618
ciRNA3664	ciRNA6056	ciRNA619
ciRNA3665	ciRNA6057	ciRNA620
ciRNA3666	ciRNA6058	ciRNA622
ciRNA367	ciRNA6059	ciRNA623
ciRNA3670	ciRNA6060	ciRNA624
ciRNA3671	ciRNA6061	ciRNA625
ciRNA3673	ciRNA6062	ciRNA627
ciRNA3676	ciRNA6063	ciRNA628
ciRNA3678	ciRNA6064	ciRNA629
ciRNA368	ciRNA6065	ciRNA630
ciRNA3680	ciRNA6066	ciRNA631
ciRNA3681	ciRNA6067	ciRNA632
ciRNA3683	ciRNA6068	ciRNA635
ciRNA3684	ciRNA6069	ciRNA636
ciRNA3685	ciRNA6070	ciRNA637
ciRNA3686	ciRNA6071	ciRNA638
ciRNA3687	ciRNA6072	ciRNA639
ciRNA3688	ciRNA6073	ciRNA640
ciRNA369	ciRNA6074	ciRNA642
ciRNA3690	ciRNA6075	ciRNA644
ciRNA3691	ciRNA6076	ciRNA646
ciRNA3693	ciRNA6077	ciRNA647
ciRNA3695	ciRNA6078	ciRNA648
ciRNA3697	ciRNA6079	ciRNA649
ciRNA3698	ciRNA6080	ciRNA650
ciRNA37	ciRNA6081	ciRNA651
ciRNA370	ciRNA6082	ciRNA653
ciRNA3701	ciRNA6083	ciRNA654
ciRNA3702	ciRNA6084	ciRNA655
ciRNA3703	ciRNA6085	ciRNA656
ciRNA3704	ciRNA6086	ciRNA657
ciRNA3706	ciRNA6087	ciRNA658
ciRNA3707	ciRNA6088	ciRNA659
ciRNA3708	ciRNA6089	ciRNA660
ciRNA3709	ciRNA6090	ciRNA664
ciRNA371	ciRNA6091	ciRNA668
ciRNA3711	ciRNA6092	ciRNA669
ciRNA3712	ciRNA6093	ciRNA673
ciRNA3716	ciRNA6094	ciRNA674
ciRNA3719	ciRNA6095	ciRNA675
ciRNA3721	ciRNA6096	ciRNA676
ciRNA3723	ciRNA6097	ciRNA677
ciRNA3726	ciRNA6098	ciRNA678
ciRNA3727	ciRNA6099	ciRNA679
ciRNA3728	ciRNA6100	ciRNA68
ciRNA3729	ciRNA6101	ciRNA681
ciRNA3731	ciRNA6102	ciRNA683
ciRNA3732	ciRNA6103	ciRNA685
ciRNA3736	ciRNA6104	ciRNA686
ciRNA374	ciRNA6105	ciRNA687
ciRNA3740	ciRNA6106	ciRNA689
ciRNA3741	ciRNA6107	ciRNA69
ciRNA3745	ciRNA6108	ciRNA691
ciRNA3747	ciRNA6109	ciRNA692
ciRNA3749	ciRNA6110	ciRNA693
ciRNA375	ciRNA6111	ciRNA694
ciRNA3752	ciRNA6112	ciRNA695
ciRNA3753	ciRNA6113	ciRNA696
ciRNA3754	ciRNA6114	ciRNA697
ciRNA3756	ciRNA6115	ciRNA699
ciRNA3757	ciRNA6116	ciRNA701
ciRNA3759	ciRNA6117	ciRNA702
ciRNA3760	ciRNA6118	ciRNA703
ciRNA3761	ciRNA6119	ciRNA704
ciRNA3764	ciRNA6120	ciRNA705
ciRNA3765	ciRNA6121	ciRNA706
ciRNA3766	ciRNA6122	ciRNA708
ciRNA3767	ciRNA6123	ciRNA710
ciRNA3768	ciRNA6124	ciRNA712
ciRNA3769	ciRNA6125	ciRNA713
ciRNA377	ciRNA6126	ciRNA716
ciRNA3770	ciRNA6127	ciRNA717
ciRNA3771	ciRNA6128	ciRNA719
ciRNA3773	ciRNA6129	ciRNA721
ciRNA3774	ciRNA6130	ciRNA722
ciRNA3777	ciRNA6131	ciRNA723
ciRNA378	ciRNA6132	ciRNA724
ciRNA3780	ciRNA6133	ciRNA728
ciRNA3781	ciRNA6134	ciRNA729
ciRNA3783	ciRNA6135	ciRNA73
ciRNA3784	ciRNA6136	ciRNA730
ciRNA3786	ciRNA6137	ciRNA731
ciRNA3787	ciRNA6138	ciRNA732
ciRNA3789	ciRNA6139	ciRNA733
ciRNA379	ciRNA6140	ciRNA734
ciRNA3790	ciRNA6141	ciRNA736
ciRNA3791	ciRNA6142	ciRNA738
ciRNA3792	ciRNA6143	ciRNA739
ciRNA3793	ciRNA6144	ciRNA74
ciRNA3794	ciRNA6145	ciRNA740
ciRNA3796	ciRNA6146	ciRNA741
ciRNA3799	ciRNA6147	ciRNA742
ciRNA38	ciRNA6148	ciRNA743
ciRNA380	ciRNA6149	ciRNA744
ciRNA3800	ciRNA6150	ciRNA749
ciRNA3801	ciRNA6151	ciRNA750
ciRNA3803	ciRNA6152	ciRNA751
ciRNA3805	ciRNA6153	ciRNA752
ciRNA3806	ciRNA6154	ciRNA754
ciRNA381	ciRNA6155	ciRNA755
ciRNA3810	ciRNA6156	ciRNA756
ciRNA3811	ciRNA6157	ciRNA758
ciRNA3812	ciRNA6158	ciRNA759
ciRNA3813	ciRNA6159	ciRNA760
ciRNA3816	ciRNA6160	ciRNA762
ciRNA3817	ciRNA6161	ciRNA763
ciRNA3818	ciRNA6162	ciRNA764
ciRNA3821	ciRNA6163	ciRNA768
ciRNA3822	ciRNA6164	ciRNA769
ciRNA3823	ciRNA6165	ciRNA770
ciRNA3824	ciRNA6166	ciRNA772
ciRNA3825	ciRNA6167	ciRNA774
ciRNA3826	ciRNA6168	ciRNA776
ciRNA3827	ciRNA6169	ciRNA778
ciRNA3829	ciRNA6170	ciRNA779
ciRNA383	ciRNA6171	ciRNA781
ciRNA3830	ciRNA6172	ciRNA782
ciRNA3831	ciRNA6173	ciRNA785
ciRNA3832	ciRNA6174	ciRNA787
ciRNA3833	ciRNA6175	ciRNA788
ciRNA3834	ciRNA6176	ciRNA789
ciRNA3835	ciRNA6177	ciRNA79
ciRNA3836	ciRNA6178	ciRNA790
ciRNA3837	ciRNA6179	ciRNA794
ciRNA3838	ciRNA6180	ciRNA795
ciRNA3839	ciRNA6181	ciRNA796
ciRNA384	ciRNA6182	ciRNA797
ciRNA3843	ciRNA6183	ciRNA798
ciRNA3847	ciRNA6184	ciRNA799
ciRNA3849	ciRNA6185	ciRNA80
ciRNA3851	ciRNA6186	ciRNA800
ciRNA3852	ciRNA6187	ciRNA801
ciRNA3853	ciRNA6188	ciRNA802
ciRNA3854	ciRNA6189	ciRNA804
ciRNA3855	ciRNA6190	ciRNA805
ciRNA3857	ciRNA6191	ciRNA806
ciRNA3858	ciRNA6192	ciRNA807
ciRNA3859	ciRNA6193	ciRNA808
ciRNA3860	ciRNA6194	ciRNA809
ciRNA3862	ciRNA6195	ciRNA810
ciRNA3863	ciRNA6196	ciRNA812
ciRNA3865	ciRNA6197	ciRNA813
ciRNA3867	ciRNA6198	ciRNA814
ciRNA3869	ciRNA6199	ciRNA815
ciRNA3870	ciRNA6200	ciRNA816
ciRNA3871	ciRNA6201	ciRNA817
ciRNA3872	ciRNA6202	ciRNA819
ciRNA3875	ciRNA6203	ciRNA82
ciRNA3876	ciRNA6204	ciRNA820
ciRNA3877	ciRNA6205	ciRNA821
ciRNA3879	ciRNA6206	ciRNA822
ciRNA388	ciRNA6207	ciRNA823
ciRNA3881	ciRNA6208	ciRNA824
ciRNA3883	ciRNA6209	ciRNA825
ciRNA3885	ciRNA6210	ciRNA828
ciRNA3886	ciRNA6211	ciRNA829
ciRNA3887	ciRNA6212	ciRNA830
ciRNA3889	ciRNA6213	ciRNA831
ciRNA3890	ciRNA6214	ciRNA832
ciRNA3891	ciRNA6215	ciRNA833
ciRNA3898	ciRNA6216	ciRNA834
ciRNA3899	ciRNA6217	ciRNA835
ciRNA39	ciRNA6218	ciRNA836
ciRNA3903	ciRNA6219	ciRNA837
ciRNA3908	ciRNA6220	ciRNA838
ciRNA3910	ciRNA6221	ciRNA840
ciRNA3911	ciRNA6222	ciRNA844
ciRNA3912	ciRNA6223	ciRNA845
ciRNA3913	ciRNA6224	ciRNA846
ciRNA3915	ciRNA6225	ciRNA848
ciRNA3916	ciRNA6226	ciRNA849
ciRNA3919	ciRNA6227	ciRNA85
ciRNA392	ciRNA6228	ciRNA850
ciRNA3920	ciRNA6229	ciRNA855
ciRNA3921	ciRNA6230	ciRNA856
ciRNA3924	ciRNA6231	ciRNA857
ciRNA3925	ciRNA6232	ciRNA858
ciRNA3926	ciRNA6233	ciRNA860
ciRNA3928	ciRNA6234	ciRNA861
ciRNA3929	ciRNA6235	ciRNA863
ciRNA3931	ciRNA6236	ciRNA866
ciRNA3932	ciRNA6237	ciRNA867
ciRNA3933	ciRNA6238	ciRNA868
ciRNA3935	ciRNA6239	ciRNA869
ciRNA3940	ciRNA6240	ciRNA87
ciRNA3941	ciRNA6241	ciRNA870
ciRNA3942	ciRNA6242	ciRNA874
ciRNA3943	ciRNA6243	ciRNA875
ciRNA3944	ciRNA6244	ciRNA877
ciRNA3945	ciRNA6245	ciRNA878
ciRNA3946	ciRNA6246	ciRNA879
ciRNA3947	ciRNA6247	ciRNA88
ciRNA3948	ciRNA6248	ciRNA882
ciRNA3949	ciRNA6249	ciRNA883
ciRNA395	ciRNA6250	ciRNA887
ciRNA3951	ciRNA6251	ciRNA889
ciRNA3952	ciRNA6252	ciRNA89
ciRNA3953	ciRNA6253	ciRNA890
ciRNA3956	ciRNA6254	ciRNA891
ciRNA3958	ciRNA6255	ciRNA893
ciRNA396	ciRNA6256	ciRNA896
ciRNA3963	ciRNA6257	ciRNA897
ciRNA3964	ciRNA6258	ciRNA898
ciRNA3965	ciRNA6259	ciRNA9
ciRNA3966	ciRNA6260	ciRNA900
ciRNA3967	ciRNA6261	ciRNA901
ciRNA3971	ciRNA6262	ciRNA903
ciRNA3974	ciRNA6263	ciRNA906
ciRNA3975	ciRNA6264	ciRNA907
ciRNA3978	ciRNA6265	ciRNA908
ciRNA398	ciRNA6266	ciRNA910
ciRNA3981	ciRNA6267	ciRNA911
ciRNA3982	ciRNA6268	ciRNA912
ciRNA3983	ciRNA6269	ciRNA913
ciRNA3984	ciRNA6270	ciRNA914
ciRNA3985	ciRNA6271	ciRNA916
ciRNA3988	ciRNA6272	ciRNA917
ciRNA3989	ciRNA6273	ciRNA918
ciRNA399	ciRNA6274	ciRNA919
ciRNA3992	ciRNA6275	ciRNA92
ciRNA3993	ciRNA6276	ciRNA920
ciRNA3994	ciRNA6277	ciRNA921
ciRNA3995	ciRNA6278	ciRNA922
ciRNA3996	ciRNA6279	ciRNA923
ciRNA3997	ciRNA6280	ciRNA924
ciRNA3998	ciRNA6281	ciRNA925
ciRNA3999	ciRNA6282	ciRNA926
ciRNA4	ciRNA6283	ciRNA928
ciRNA40	ciRNA6284	ciRNA929
ciRNA400	ciRNA6285	ciRNA930
ciRNA4000	ciRNA6286	ciRNA932
ciRNA4001	ciRNA6287	ciRNA933
ciRNA4004	ciRNA6288	ciRNA934
ciRNA4005	ciRNA6289	ciRNA935
ciRNA4006	ciRNA6290	ciRNA936
ciRNA4008	ciRNA6291	ciRNA939
ciRNA4009	ciRNA6292	ciRNA94
ciRNA401	ciRNA6293	ciRNA940
ciRNA4010	ciRNA6294	ciRNA941
ciRNA4011	ciRNA6295	ciRNA942
ciRNA4012	ciRNA6296	ciRNA943
ciRNA4013	ciRNA6297	ciRNA944
ciRNA4014	ciRNA6298	ciRNA945
ciRNA4016	ciRNA6299	ciRNA946
ciRNA4017	ciRNA6300	ciRNA948
ciRNA402	ciRNA6301	ciRNA950
ciRNA4020	ciRNA6302	ciRNA951
ciRNA4021	ciRNA6303	ciRNA952
ciRNA4022	ciRNA6304	ciRNA954
ciRNA4023	ciRNA6305	ciRNA955
ciRNA4024	ciRNA6306	ciRNA957
ciRNA4028	ciRNA6307	ciRNA959
ciRNA4029	ciRNA6308	ciRNA960
ciRNA403	ciRNA6309	ciRNA963
ciRNA4030	ciRNA6310	ciRNA964
ciRNA4031	ciRNA6311	ciRNA967
ciRNA4032	ciRNA6312	ciRNA968
ciRNA4033	ciRNA6313	ciRNA969
ciRNA4034	ciRNA6314	ciRNA97
ciRNA4037	ciRNA6315	ciRNA970
ciRNA4039	ciRNA6316	ciRNA973
ciRNA404	ciRNA6317	ciRNA976
ciRNA4040	ciRNA6318	ciRNA977
ciRNA4041	ciRNA6319	ciRNA978
ciRNA4043	ciRNA6320	ciRNA979
ciRNA4044	ciRNA6321	ciRNA980
ciRNA4045	ciRNA6322	ciRNA981
ciRNA4047	ciRNA6323	ciRNA984
ciRNA4048	ciRNA6324	ciRNA985
ciRNA4049	ciRNA6325	ciRNA986
ciRNA405	ciRNA6326	ciRNA987
ciRNA4050	ciRNA6327	ciRNA988
ciRNA4051	ciRNA6328	ciRNA990
ciRNA4053	ciRNA6329	ciRNA991
ciRNA4055	ciRNA6330	ciRNA995
ciRNA4056	ciRNA6331	ciRNA996
ciRNA4057	ciRNA6332	ciRNA997
ciRNA4059	ciRNA6333	ciRNA998
ciRNA406	ciRNA6334	ciRNA999
ciRNA4060	ciRNA6335	circRNA1
ciRNA4062	ciRNA6336	circRNA10
ciRNA4063	ciRNA6337	circRNA100
ciRNA4065	ciRNA6338	circRNA10001
ciRNA4066	ciRNA6339	circRNA10003
ciRNA4068	ciRNA6340	circRNA10007
ciRNA407	ciRNA6341	circRNA10008
ciRNA4070	ciRNA6342	circRNA10009
ciRNA4071	ciRNA6343	circRNA1001
ciRNA4074	ciRNA6344	circRNA10010
ciRNA4075	ciRNA6345	circRNA10011
ciRNA4077	ciRNA6346	circRNA10014
ciRNA4080	ciRNA6347	circRNA10015
ciRNA4081	ciRNA6348	circRNA10016
ciRNA4082	ciRNA6349	circRNA10017
ciRNA4083	ciRNA6350	circRNA10018
ciRNA4085	ciRNA6351	circRNA1002
ciRNA4089	ciRNA6352	circRNA10020
ciRNA409	ciRNA6353	circRNA10021
ciRNA4090	ciRNA6354	circRNA10023
ciRNA4091	ciRNA6355	circRNA10024
ciRNA4092	ciRNA6356	circRNA10025
ciRNA4093	ciRNA6357	circRNA10026
ciRNA4094	ciRNA6358	circRNA10027
ciRNA4096	ciRNA6359	circRNA10028
ciRNA4098	ciRNA6360	circRNA1003
ciRNA4103	ciRNA6361	circRNA10030
ciRNA4104	ciRNA6362	circRNA10031
ciRNA4105	ciRNA6363	circRNA10032
ciRNA4106	ciRNA6364	circRNA10033
ciRNA4107	ciRNA6365	circRNA10034
ciRNA4108	ciRNA6366	circRNA10035
ciRNA4109	ciRNA6367	circRNA10038
ciRNA411	ciRNA6368	circRNA10039
ciRNA4110	ciRNA6369	circRNA1004
[truncated: 19,749 more rows]
