# Supplementary material for: Expression Profiling of Circular RNAs in Early Pregnant Jianghuai Buffaloes
Source: Animals (Basel). 2022 Oct 13;12(20):2748. doi: 10.3390/ani12202748 (PMC9597768; doi:10.3390/ani12202748)
Supplement: Supplementary file 1 [file animals-12-02748-s001.zip › Table S4.xlsx]

## Sheet: Sheet1
GO_ID	GO_Term	GO_function	GO_class	Genes	S gene number	TS gene number	B gene number	TB gene number	pvalue
GO:0000118	histone deacetylase complex	cellular_component	7	circRNA17951(MBD2);circRNA18537(HDAC9);circRNA26959(TBL1X);circRNA7832(TRERF1);circRNA9183(PHF21A);circRNA9184(PHF21A);circRNA9666(NCOR2);ciRNA1663(TBL1XR1);ciRNA1664(TBL1XR1)	7	660	17	8389	0.000174536
GO:0005769	early endosome	cellular_component	8	circRNA10018(VPS35L);circRNA11084(RPS6KC1);circRNA11469(PICALM);circRNA11478(PICALM);circRNA11675(PTPN1);circRNA12131(KIF16B);circRNA13059(RPS6KC1);circRNA13716(RNF11);circRNA16131(STX8);circRNA16434(RAB21);circRNA18164(SORL1);circRNA18535(SNX13);circRNA18536(SNX13);circRNA19847(VPS35L);circRNA27869(PICALM);circRNA27870(PICALM);circRNA31990(RAP1A);circRNA36217(PICALM);circRNA36224(PICALM);circRNA…	18	660	94	8389	0.000324467
GO:0042626	ATPase activity, coupled to transmembrane movement of substances	molecular_function	8	circRNA13410(LOC102394150);circRNA13619(LOC102413663);circRNA13966(LOC102392421);circRNA18206(LOC102392665);circRNA31370(LOC102412250);circRNA34012(LOC112577759);circRNA34018(LOC112577759);circRNA34042(LOC102412565);circRNA34046(LOC102413340);circRNA36907(LOC102404242);circRNA41190(LOC102413663);circRNA41228(LOC102411048);circRNA41232(LOC102411048);circRNA457(LOC102412250);circRNA6443(LOC10240424…	16	660	83	8389	0.000635662
GO:0032801	receptor catabolic process	biological_process	7	circRNA12131(KIF16B);circRNA13873(NEDD4);circRNA19563(CAPN1);circRNA36504(KIF16B);circRNA38305(SNX25)	4	660	8	8389	0.00205581
GO:0044297	cell body	cellular_component	4	circRNA10927(BRAF);circRNA19984(BRAF);circRNA2673(LOC102409250);circRNA36303(STAU1);circRNA38342(DISC1);circRNA9514(NF2);ciRNA1561(STAU1);ciRNA1644(NRG1)	6	660	19	8389	0.00258327
GO:0055085	transmembrane transport	biological_process	6	circRNA10920(SLC37A3);circRNA12989(SLC25A40);circRNA13410(LOC102394150);circRNA13619(LOC102413663);circRNA13966(LOC102392421);circRNA18206(LOC102392665);circRNA18632(SLC37A3);circRNA21824(MFSD14B);circRNA31370(LOC102412250);circRNA34012(LOC112577759);circRNA34018(LOC112577759);circRNA34042(LOC102412565);circRNA34046(LOC102413340);circRNA34105(SLC46A3);circRNA36907(LOC102404242);circRNA41190(LOC10…	21	660	139	8389	0.00271668
GO:0016874	ligase activity	molecular_function	4	circRNA13873(NEDD4);circRNA15260(UBE3A);circRNA17605(LOC102415279);circRNA17904(TRIP12);circRNA18170(UBE4A);circRNA18441(HUWE1);circRNA26585(HECTD4);circRNA298(HACE1);circRNA33743(AREL1);circRNA34822(TRIP12);circRNA38253(ITCH);circRNA398(UBE3D);ciRNA1654(MARCH3);ciRNA873(HERC2)	13	660	70	8389	0.00282968
GO:0048741	skeletal muscle fiber development	biological_process	9	circRNA6332(HOMER1);circRNA7758(RIPOR2);ciRNA619(PPP3CA);ciRNA6860(KEL)	4	660	9	8389	0.00347139
GO:0032045	guanyl-nucleotide exchange factor complex	cellular_component	4	circRNA10722(ELMO1);circRNA18576(ELMO1);circRNA31990(RAP1A);circRNA35242(PDE3B);circRNA9319(PDE3B);circRNA9320(PDE3B)	3	660	5	8389	0.00429727
GO:0048814	regulation of dendrite morphogenesis	biological_process	9	circRNA13873(NEDD4);circRNA14025(SEMA4D);circRNA5854(SIPA1L1)	3	660	5	8389	0.00429727
GO:0045053	protein retention in Golgi apparatus	biological_process	7	circRNA11285(VPS13D);circRNA18164(SORL1);circRNA32354(VPS13A);circRNA9365(SORL1);ciRNA2522(VPS13A)	3	660	5	8389	0.00429727
GO:0032332	positive regulation of chondrocyte differentiation	biological_process	8	circRNA12473(SMAD3);circRNA18154(SOX6);circRNA26421(SOX6);circRNA7799(RUNX2);circRNA9326(SOX6);circRNA9329(SOX6);ciRNA1380(SOX6);ciRNA1381(SOX6);ciRNA1862(RUNX2);ciRNA6694(SOX6)	3	660	5	8389	0.00429727
GO:0003714	transcription corepressor activity	molecular_function	5	circRNA11054(RCOR3);circRNA17947(TCF4);circRNA2681(TLE4);circRNA26959(TBL1X);circRNA3090(ATF7IP);circRNA3120(AEBP2);circRNA35982(HIPK2);circRNA36362(CBFA2T2);circRNA42567(LOC102398348);circRNA9666(NCOR2);ciRNA1663(TBL1XR1);ciRNA1664(TBL1XR1);ciRNA676(JAZF1)	12	660	66	8389	0.00484856
GO:0000922	spindle pole	cellular_component	6	circRNA11090(CENPF);circRNA13010(KIF11);circRNA13843(CEP128);circRNA15153(CDC14A);circRNA15617(BIRC6);circRNA17740(MAPK14);circRNA1938(CDC14A);circRNA31450(RMDN2);circRNA31452(RMDN2);circRNA3552(POC1B);circRNA37678(BRCC3);circRNA38216(POC1B);circRNA9407(ZW10);ciRNA1390(TPX2);ciRNA5132(MAPK14)	11	660	58	8389	0.00493423
GO:0043547	positive regulation of GTPase activity	biological_process	8	circRNA10176(ARHGAP6);circRNA1050(RABGAP1);circRNA1056(DENND1A);circRNA11043(DENND1B);circRNA11162(RALGPS2);circRNA11469(PICALM);circRNA11478(PICALM);circRNA12152(ITSN2);circRNA12446(DOCK5);circRNA12573(RALGPS2);circRNA1371(ARHGAP26);circRNA14025(SEMA4D);circRNA15359(LOC102391418);circRNA15639(SOS1);circRNA16504(DOCK2);circRNA18535(SNX13);circRNA18536(SNX13);circRNA18967(PLCB1);circRNA19028(DOCK2…	32	660	256	8389	0.00578496
GO:0007096	regulation of exit from mitosis	biological_process	9	circRNA15153(CDC14A);circRNA1938(CDC14A);circRNA9407(ZW10)	2	660	2	8389	0.00618103
GO:0007215	glutamate receptor signaling pathway	biological_process	6	circRNA18967(PLCB1);circRNA2673(LOC102409250)	2	660	2	8389	0.00618103
GO:0004462	lactoylglutathione lyase activity	molecular_function	6	circRNA12413(LOC102391826);ciRNA5424(GLO1)	2	660	2	8389	0.00618103
GO:1902004	positive regulation of amyloid-beta formation	biological_process	9	circRNA11469(PICALM);circRNA11478(PICALM);circRNA27869(PICALM);circRNA27870(PICALM);circRNA36217(PICALM);circRNA36224(PICALM);circRNA37613(GSAP)	2	660	2	8389	0.00618103
GO:0035061	interchromatin granule	cellular_component	8	circRNA2645(SMC5);circRNA992(SMC6)	2	660	2	8389	0.00618103
GO:1902260	negative regulation of delayed rectifier potassium channel activity	biological_process	10	circRNA8243(SUMO1);ciRNA2609(KCNQ1)	2	660	2	8389	0.00618103
GO:0000803	sex chromosome	cellular_component	7	circRNA2645(SMC5);circRNA992(SMC6)	2	660	2	8389	0.00618103
GO:0060244	negative regulation of cell proliferation involved in contact inhibition	biological_process	8	circRNA43517(PAK1);circRNA6603(DACH1)	2	660	2	8389	0.00618103
GO:0004300	enoyl-CoA hydratase activity	molecular_function	7	circRNA37361(LOC112585110);circRNA940(HADHA)	2	660	2	8389	0.00618103
GO:0071494	cellular response to UV-C	biological_process	9	circRNA12893(IMPACT);circRNA12896(IMPACT);circRNA34989(IMPACT);circRNA7806(POLH)	2	660	2	8389	0.00618103
GO:0090204	protein localization to nuclear pore	biological_process	10	circRNA8243(SUMO1);ciRNA5312(OSBPL8)	2	660	2	8389	0.00618103
GO:1902963	negative regulation of metalloendopeptidase activity involved in amyloid precursor protein catabolic process	biological_process	10	circRNA11469(PICALM);circRNA11478(PICALM);circRNA18164(SORL1);circRNA27869(PICALM);circRNA27870(PICALM);circRNA36217(PICALM);circRNA36224(PICALM);circRNA9365(SORL1)	2	660	2	8389	0.00618103
GO:0015485	cholesterol binding	molecular_function	7	circRNA13325(SCP2);circRNA13982(SOAT1);circRNA33430(SCAP);circRNA36075(SOAT1);circRNA8735(OSBPL1A);ciRNA5312(OSBPL8)	5	660	16	8389	0.00623812
GO:0034613	cellular protein localization	biological_process	6	circRNA17532(TMEM33);circRNA18433(RRAGB);circRNA19083(AP1AR);circRNA210(AHI1);circRNA38342(DISC1)	5	660	16	8389	0.00623812
GO:0010976	positive regulation of neuron projection development	biological_process	11	circRNA1351(FBXO38);circRNA19369(MARK2);circRNA31990(RAP1A);circRNA36362(CBFA2T2);circRNA36895(CAMK1D);circRNA5419(LYN)	6	660	23	8389	0.00733364
GO:0000122	negative regulation of transcription by RNA polymerase II	biological_process	10	circRNA11054(RCOR3);circRNA12172(NFKB1);circRNA12473(SMAD3);circRNA12893(IMPACT);circRNA12896(IMPACT);circRNA13685(CNOT2);circRNA14025(SEMA4D);circRNA15300(MDM2);circRNA17194(ZNF280D);circRNA17947(TCF4);circRNA17951(MBD2);circRNA18154(SOX6);circRNA18537(HDAC9);circRNA19013(RREB1);circRNA20151(STAT4);circRNA26421(SOX6);circRNA2681(TLE4);circRNA26959(TBL1X);circRNA3090(ATF7IP);circRNA3120(AEBP2);ci…	33	660	272	8389	0.00800422
GO:0009966	regulation of signal transduction	biological_process	7	circRNA15617(BIRC6);circRNA4459(PPP1R2);circRNA617(NLRC4);circRNA61(CNKSR3)	4	660	11	8389	0.00800559
GO:0030234	enzyme regulator activity	molecular_function	4	circRNA17916(PSMD1);circRNA37356(GCLM);circRNA5076(DCP1A)	3	660	6	8389	0.00809367
GO:0070306	lens fiber cell differentiation	biological_process	7	circRNA12473(SMAD3);circRNA16218(TDRD7);circRNA38323(TDRD7);circRNA9514(NF2)	3	660	6	8389	0.00809367
GO:0000290	deadenylation-dependent decapping of nuclear-transcribed mRNA	biological_process	12	circRNA34103(PAN3);circRNA36865(PAN3);circRNA5076(DCP1A);circRNA6391(DCP2);circRNA6645(PAN3)	3	660	6	8389	0.00809367
GO:0005654	nucleoplasm	cellular_component	6	circRNA10221(TAB3);circRNA10679(COG5);circRNA11090(CENPF);circRNA11945(WAC);circRNA11993(MINDY3);circRNA12172(NFKB1);circRNA1240(TTC37);circRNA12473(SMAD3);circRNA1282(RARS);circRNA12942(TFDP2);circRNA13246(ERBIN);circRNA13325(SCP2);circRNA13449(MAP3K2);circRNA13743(PEAK1);circRNA13781(LOC102392650);circRNA14336(COP1);circRNA148(UTRN);circRNA15153(CDC14A);circRNA15300(MDM2);circRNA1530(RAD50);cir…	94	660	944	8389	0.00809485
GO:0000932	P-body	cellular_component	8	circRNA13685(CNOT2);circRNA17922(PUM1);circRNA32158(AGO3);circRNA34103(PAN3);circRNA35104(BTBD1);circRNA36865(PAN3);circRNA5076(DCP1A);circRNA6391(DCP2);circRNA6645(PAN3)	7	660	31	8389	0.00896088
GO:0005085	guanyl-nucleotide exchange factor activity	molecular_function	7	circRNA11162(RALGPS2);circRNA12446(DOCK5);circRNA12573(RALGPS2);circRNA15639(SOS1);circRNA19543(DOCK1);circRNA2083(DOCK7);circRNA2084(DOCK7);circRNA2624(DOCK8);circRNA31826(FNIP1);circRNA34814(DOCK10);ciRNA4928(DOCK5)	8	660	39	8389	0.00972883
GO:0005096	GTPase activator activity	molecular_function	6	circRNA10176(ARHGAP6);circRNA1050(RABGAP1);circRNA12266(RALGAPA1);circRNA1371(ARHGAP26);circRNA15604(TBC1D8);circRNA15639(SOS1);circRNA16504(DOCK2);circRNA18967(PLCB1);circRNA19028(DOCK2);circRNA19543(DOCK1);circRNA19626(ASAP1);circRNA2225(SMAP2);circRNA24437(IQGAP2);circRNA2673(LOC102409250);circRNA31755(ARHGAP26);circRNA33587(ASAP1);circRNA35067(RALGAPA1);circRNA3802(DOCK2);circRNA5854(SIPA1L1)…	19	660	136	8389	0.00986054
GO:0004842	ubiquitin-protein transferase activity	molecular_function	6	circRNA12806(TRIM21);circRNA13873(NEDD4);circRNA142(SHPRH);circRNA15260(UBE3A);circRNA15471(SHPRH);circRNA15617(BIRC6);circRNA15760(ZER1);circRNA17605(LOC102415279);circRNA17904(TRIP12);circRNA18441(HUWE1);circRNA18543(KLHL7);circRNA26585(HECTD4);circRNA298(HACE1);circRNA33743(AREL1);circRNA34446(AMFR);circRNA34822(TRIP12);circRNA38253(ITCH);circRNA4295(CBLB);circRNA617(NLRC4);circRNA742(FBXO11);…	20	660	146	8389	0.0101771
GO:0015629	actin cytoskeleton	cellular_component	7	circRNA10176(ARHGAP6);circRNA10549(PPP1R9A);circRNA1188(FER);circRNA12915(FYB1);circRNA13743(PEAK1);circRNA25602(ORC4);circRNA32936(TARS);circRNA34345(NCAPG);circRNA36255(ARHGAP32);circRNA36298(NFATC2);circRNA37067(BIN1);circRNA3745(VCL);circRNA4599(PHC3);ciRNA2356(PEAK1);ciRNA5445(CROCC)	14	660	91	8389	0.0111941
GO:0070063	RNA polymerase binding	molecular_function	6	circRNA13873(NEDD4);circRNA1999(PKN2);circRNA37067(BIN1)	3	660	7	8389	0.013342
GO:0003691	double-stranded telomeric DNA binding	molecular_function	8	circRNA1530(RAD50);circRNA32276(HMBOX1);circRNA33540(TERF1)	3	660	7	8389	0.013342
GO:0070986	left/right axis specification	biological_process	6	circRNA12764(HSPB11);circRNA19973(ARL13B);circRNA210(AHI1);circRNA32110(HSPB11)	3	660	7	8389	0.013342
GO:0005737	cytoplasm	cellular_component	5	circRNA10176(ARHGAP6);circRNA10221(TAB3);circRNA10241(USP9X);circRNA10549(PPP1R9A);circRNA10714(IFRD1);circRNA10715(IFRD1);circRNA10722(ELMO1);circRNA11051(ASPM);circRNA11084(RPS6KC1);circRNA11090(CENPF);circRNA11322(DNM3);circRNA1188(FER);circRNA12266(RALGAPA1);circRNA12446(DOCK5);circRNA12473(SMAD3);circRNA12806(TRIM21);circRNA1282(RARS);circRNA12893(IMPACT);circRNA12896(IMPACT);circRNA12897(BR…	161	660	1756	8389	0.0139752
GO:0031334	positive regulation of protein complex assembly	biological_process	7	circRNA12728(FAF1);circRNA15432(MPP7);circRNA31826(FNIP1);circRNA8243(SUMO1)	4	660	13	8389	0.0152852
GO:0031532	actin cytoskeleton reorganization	biological_process	8	circRNA11675(PTPN1);circRNA1188(FER);circRNA43517(PAK1);circRNA5854(SIPA1L1);ciRNA682(MKLN1);ciRNA85(S100A9)	6	660	27	8389	0.0164414
GO:0005546	phosphatidylinositol-4,5-bisphosphate binding	molecular_function	9	circRNA11469(PICALM);circRNA11478(PICALM);circRNA18967(PLCB1);circRNA19626(ASAP1);circRNA27869(PICALM);circRNA27870(PICALM);circRNA33587(ASAP1);circRNA36217(PICALM);circRNA36224(PICALM);circRNA3839(FCHO2);ciRNA2609(KCNQ1)	5	660	20	8389	0.0170364
GO:0001771	immunological synapse formation	biological_process	6	circRNA16504(DOCK2);circRNA19028(DOCK2);circRNA2624(DOCK8);circRNA3802(DOCK2)	2	660	3	8389	0.0175732
GO:0043368	positive T cell selection	biological_process	5	circRNA10927(BRAF);circRNA19984(BRAF);circRNA31283(THEMIS)	2	660	3	8389	0.0175732
GO:2000301	negative regulation of synaptic vesicle exocytosis	biological_process	8	circRNA10927(BRAF);circRNA19984(BRAF);circRNA31990(RAP1A)	2	660	3	8389	0.0175732
GO:0030948	negative regulation of vascular endothelial growth factor receptor signaling pathway	biological_process	9	circRNA11675(PTPN1);circRNA13873(NEDD4)	2	660	3	8389	0.0175732
GO:0046628	positive regulation of insulin receptor signaling pathway	biological_process	9	circRNA5750(NUCKS1);ciRNA5312(OSBPL8)	2	660	3	8389	0.0175732
GO:2000727	positive regulation of cardiac muscle cell differentiation	biological_process	10	circRNA33379(FOXP1);ciRNA1644(NRG1)	2	660	3	8389	0.0175732
GO:0042711	maternal behavior	biological_process	6	circRNA17951(MBD2);circRNA2673(LOC102409250)	2	660	3	8389	0.0175732
GO:0042058	regulation of epidermal growth factor receptor signaling pathway	biological_process	9	circRNA1188(FER);ciRNA2455(MVB12B)	2	660	3	8389	0.0175732
GO:0016202	regulation of striated muscle tissue development	biological_process	8	circRNA11090(CENPF);circRNA12473(SMAD3)	2	660	3	8389	0.0175732
GO:0004829	threonine-tRNA ligase activity	molecular_function	7	circRNA32936(TARS);ciRNA4445(TARS2)	2	660	3	8389	0.0175732
GO:0043367	CD4-positive, alpha-beta T cell differentiation	biological_process	10	circRNA10927(BRAF);circRNA19984(BRAF);circRNA4894(SATB1)	2	660	3	8389	0.0175732
GO:0010694	positive regulation of alkaline phosphatase activity	biological_process	12	circRNA12473(SMAD3);circRNA15841(PPARGC1B)	2	660	3	8389	0.0175732
GO:2000973	regulation of pro-B cell differentiation	biological_process	9	circRNA15639(SOS1);circRNA31826(FNIP1)	2	660	3	8389	0.0175732
GO:0061157	mRNA destabilization	biological_process	11	circRNA17922(PUM1);circRNA7240(METTL14)	2	660	3	8389	0.0175732
GO:0051223	regulation of protein transport	biological_process	8	circRNA11469(PICALM);circRNA11478(PICALM);circRNA27869(PICALM);circRNA27870(PICALM);circRNA36217(PICALM);circRNA36224(PICALM);circRNA37307(SCFD1);circRNA8956(SCFD1);circRNA8963(SCFD1)	2	660	3	8389	0.0175732
GO:0072358	cardiovascular system development	biological_process	6	circRNA15698(WDPCP);ciRNA2609(KCNQ1)	2	660	3	8389	0.0175732
GO:0032465	regulation of cytokinesis	biological_process	8	circRNA10021(CCP110);circRNA15617(BIRC6);circRNA17251(BBS4);circRNA36782(PLK3);circRNA44240(BBS4)	4	660	14	8389	0.0200943
GO:0030100	regulation of endocytosis	biological_process	7	circRNA11469(PICALM);circRNA11478(PICALM);circRNA11675(PTPN1);circRNA16434(RAB21);circRNA27869(PICALM);circRNA27870(PICALM);circRNA36217(PICALM);circRNA36224(PICALM);circRNA37067(BIN1)	4	660	14	8389	0.0200943
GO:0000014	single-stranded DNA endodeoxyribonuclease activity	molecular_function	9	circRNA1530(RAD50);circRNA9468(MRE11);ciRNA2476(HSD17B7)	3	660	8	8389	0.0201137
GO:0016446	somatic hypermutation of immunoglobulin genes	biological_process	6	circRNA37333(EXO1);circRNA4360(POLQ);circRNA44154(POLB)	3	660	8	8389	0.0201137
GO:0042692	muscle cell differentiation	biological_process	6	circRNA10714(IFRD1);circRNA10715(IFRD1);circRNA15456(SYNE1);circRNA31219(SYNE1);circRNA31222(SYNE1);circRNA37067(BIN1)	3	660	8	8389	0.0201137
GO:0035861	site of double-strand break	cellular_component	7	circRNA1530(RAD50);circRNA2645(SMC5);circRNA9468(MRE11);circRNA992(SMC6);ciRNA2476(HSD17B7)	5	660	21	8389	0.0209503
GO:0003712	transcription cofactor activity	molecular_function	4	circRNA12942(TFDP2);circRNA1469(NSD1);circRNA15165(WDR75);circRNA9183(PHF21A);circRNA9184(PHF21A);ciRNA1644(NRG1)	5	660	22	8389	0.0254067
GO:0051056	regulation of small GTPase mediated signal transduction	biological_process	9	circRNA10176(ARHGAP6);circRNA12266(RALGAPA1);circRNA1371(ARHGAP26);circRNA15639(SOS1);circRNA31755(ARHGAP26);circRNA35067(RALGAPA1);circRNA5854(SIPA1L1)	5	660	22	8389	0.0254067
GO:0045892	negative regulation of transcription, DNA-templated	biological_process	9	circRNA11090(CENPF);circRNA12942(TFDP2);circRNA15300(MDM2);circRNA15841(PPARGC1B);circRNA17194(ZNF280D);circRNA17951(MBD2);circRNA18967(PLCB1);circRNA2299(LRRFIP1);circRNA32276(HMBOX1);circRNA33379(FOXP1);circRNA36362(CBFA2T2);circRNA5772(RPS6KA5);circRNA6603(DACH1);circRNA7799(RUNX2);ciRNA1211(BTRC);ciRNA1644(NRG1);ciRNA1862(RUNX2);ciRNA5026(ELF2)	17	660	130	8389	0.0257142
GO:0070536	protein K63-linked deubiquitination	biological_process	10	circRNA16638(USP25);circRNA34697(PSMD14);circRNA37678(BRCC3);circRNA4218(USP25);circRNA4224(USP25);circRNA6008(USP8);circRNA8057(PSMD14)	4	660	15	8389	0.0257355
GO:0036459	thiol-dependent ubiquitinyl hydrolase activity	molecular_function	9	circRNA10241(USP9X);circRNA16482(USP54);circRNA16638(USP25);circRNA4218(USP25);circRNA4224(USP25);circRNA816(USP39)	4	660	15	8389	0.0257355
GO:0008138	protein tyrosine/serine/threonine phosphatase activity	molecular_function	9	circRNA13137(STYX);circRNA15153(CDC14A);circRNA15610(DUSP11);circRNA18220(SSH1);circRNA1938(CDC14A)	4	660	15	8389	0.0257355
GO:0005667	transcription factor complex	cellular_component	4	circRNA11054(RCOR3);circRNA12473(SMAD3);circRNA12942(TFDP2);circRNA17947(TCF4);circRNA18537(HDAC9);circRNA3090(ATF7IP);circRNA32816(ASCC1);circRNA36340(RBL1);circRNA6603(DACH1);circRNA7799(RUNX2);circRNA7832(TRERF1);ciRNA1652(PBX1);ciRNA1862(RUNX2)	12	660	82	8389	0.0259516
GO:0007264	small GTPase mediated signal transduction	biological_process	6	circRNA11162(RALGPS2);circRNA12446(DOCK5);circRNA12573(RALGPS2);circRNA12663(RHEB);circRNA15639(SOS1);circRNA16434(RAB21);circRNA16504(DOCK2);circRNA19028(DOCK2);circRNA19543(DOCK1);circRNA19973(ARL13B);circRNA2083(DOCK7);circRNA2084(DOCK7);circRNA24437(IQGAP2);circRNA2624(DOCK8);circRNA32958(NKIRAS1);circRNA34814(DOCK10);circRNA3802(DOCK2);circRNA9039(IQGAP1);ciRNA4928(DOCK5);ciRNA5118(VAV3)	15	660	111	8389	0.0268158
GO:0004674	protein serine/threonine kinase activity	molecular_function	8	circRNA10927(BRAF);circRNA11084(RPS6KC1);circRNA13059(RPS6KC1);circRNA16528(MAST4);circRNA17740(MAPK14);circRNA18358(PRKCB);circRNA19118(TLK1);circRNA19369(MARK2);circRNA19984(BRAF);circRNA1999(PKN2);circRNA32857(STK10);circRNA34240(BMP2K);circRNA34523(RIPK1);circRNA34748(STK17B);circRNA35982(HIPK2);circRNA36782(PLK3);circRNA43517(PAK1);circRNA8029(TLK1);circRNA8571(ALPK2);circRNA8686(ROCK1);circ…	21	660	171	8389	0.0269683
GO:0005515	protein binding	molecular_function	4	circRNA10018(VPS35L);circRNA11054(RCOR3);circRNA11322(DNM3);circRNA12420(SETD5);circRNA12438(TTC39B);circRNA12473(SMAD3);circRNA12942(TFDP2);circRNA1296(PWWP2A);circRNA12982(LOC102413289);circRNA13063(AGPS);circRNA1316(CYFIP2);circRNA1371(ARHGAP26);circRNA1556(SAFB);circRNA15639(SOS1);circRNA15647(THADA);circRNA1589(HNRNPM);circRNA16174(TTC39B);circRNA17510(FIP1L1);circRNA17530(ATP8A1);circRNA177…	52	660	508	8389	0.0281415
GO:0050770	regulation of axonogenesis	biological_process	9	circRNA18220(SSH1);circRNA19369(MARK2);circRNA5854(SIPA1L1)	3	660	9	8389	0.0284348
GO:0090398	cellular senescence	biological_process	6	circRNA2645(SMC5);circRNA4474(OPA1);circRNA992(SMC6)	3	660	9	8389	0.0284348
GO:0000245	spliceosomal complex assembly	biological_process	9	circRNA18971(RBM5);circRNA20173(GEMIN2);circRNA31494(GCFC2)	3	660	9	8389	0.0284348
GO:0000722	telomere maintenance via recombination	biological_process	9	circRNA1530(RAD50);circRNA2645(SMC5);circRNA992(SMC6)	3	660	9	8389	0.0284348
GO:0007229	integrin-mediated signaling pathway	biological_process	6	circRNA11642(TSPAN32);circRNA15096(ITGA4);circRNA16942(CDH17);circRNA34291(TXK);circRNA34430(ITFG1);circRNA34651(ITGA4);circRNA3932(ITGA2);ciRNA5065(ITGB3BP);ciRNA5118(VAV3)	8	660	47	8389	0.0286348
GO:0006357	regulation of transcription by RNA polymerase II	biological_process	9	circRNA11054(RCOR3);circRNA12413(LOC102391826);circRNA12473(SMAD3);circRNA12897(BRWD1);circRNA12942(TFDP2);circRNA15165(WDR75);circRNA16845(UBP1);circRNA17740(MAPK14);circRNA18334(GTF2I);circRNA18358(PRKCB);circRNA2299(LRRFIP1);circRNA32458(KIAA1958);circRNA33257(BRWD1);circRNA36834(REST);circRNA4894(SATB1);circRNA7799(RUNX2);circRNA7832(TRERF1);ciRNA1663(TBL1XR1);ciRNA1664(TBL1XR1);ciRNA1862(RUN…	19	660	152	8389	0.0291623
GO:0017137	Rab GTPase binding	molecular_function	9	circRNA1050(RABGAP1);circRNA11469(PICALM);circRNA11478(PICALM);circRNA12131(KIF16B);circRNA12991(SYTL3);circRNA13283(DMXL2);circRNA15604(TBC1D8);circRNA27869(PICALM);circRNA27870(PICALM);circRNA298(HACE1);circRNA31199(SYTL3);circRNA36217(PICALM);circRNA36224(PICALM);circRNA36504(KIF16B);circRNA6893(TBC1D14);circRNA7176(TBC1D1);circRNA9759(TBC1D9);ciRNA1182(RIN3)	11	660	75	8389	0.031712
GO:0006935	chemotaxis	biological_process	5	circRNA1188(FER);circRNA16504(DOCK2);circRNA17740(MAPK14);circRNA19028(DOCK2);circRNA3802(DOCK2);circRNA5419(LYN);ciRNA5132(MAPK14)	4	660	16	8389	0.0322346
GO:0050982	detection of mechanical stimulus	biological_process	6	circRNA9283(DENND5A);ciRNA568(DENND5B)	2	660	4	8389	0.0333207
GO:1903546	protein localization to photoreceptor outer segment	biological_process	10	circRNA17251(BBS4);circRNA38308(SPATA7);circRNA44240(BBS4);circRNA5790(SPATA7)	2	660	4	8389	0.0333207
GO:0009101	glycoprotein biosynthetic process	biological_process	8	circRNA12258(GCNT1);circRNA37561(TNIP1)	2	660	4	8389	0.0333207
GO:0030870	Mre11 complex	cellular_component	4	circRNA1530(RAD50);circRNA9468(MRE11)	2	660	4	8389	0.0333207
GO:0016458	gene silencing	biological_process	4	circRNA18154(SOX6);circRNA26421(SOX6);circRNA9326(SOX6);circRNA9329(SOX6);ciRNA1380(SOX6);ciRNA1381(SOX6);ciRNA2609(KCNQ1);ciRNA6694(SOX6)	2	660	4	8389	0.0333207
GO:0016671	oxidoreductase activity, acting on a sulfur group of donors, disulfide as acceptor	molecular_function	6	circRNA20004(ERO1B);circRNA6316(ERO1A)	2	660	4	8389	0.0333207
GO:0046939	nucleotide phosphorylation	biological_process	8	circRNA1530(RAD50);circRNA8395(AK2)	2	660	4	8389	0.0333207
GO:0044615	nuclear pore nuclear basket	cellular_component	4	circRNA13761(NUP35);circRNA25343(NUP153);circRNA7716(NUP153)	2	660	4	8389	0.0333207
GO:0030673	axolemma	cellular_component	7	circRNA34955(EPB41L3);ciRNA1644(NRG1)	2	660	4	8389	0.0333207
GO:0090150	establishment of protein localization to membrane	biological_process	7	circRNA10927(BRAF);circRNA19984(BRAF);circRNA35051(SYNE3)	2	660	4	8389	0.0333207
GO:0050687	negative regulation of defense response to virus	biological_process	8	circRNA31466(PPM1B);circRNA38253(ITCH)	2	660	4	8389	0.0333207
GO:0072091	regulation of stem cell proliferation	biological_process	7	circRNA32158(AGO3);circRNA9514(NF2)	2	660	4	8389	0.0333207
GO:1990001	inhibition of cysteine-type endopeptidase activity involved in apoptotic process	biological_process	11	circRNA617(NLRC4);circRNA9448(BIRC3)	2	660	4	8389	0.0333207
GO:0034993	meiotic nuclear membrane microtubule tethering complex	cellular_component	8	circRNA15456(SYNE1);circRNA31219(SYNE1);circRNA31222(SYNE1);circRNA35051(SYNE3)	2	660	4	8389	0.0333207
GO:0005774	vacuolar membrane	cellular_component	7	circRNA15713(PCYOX1);circRNA36424(NAPB)	2	660	4	8389	0.0333207
GO:0002576	platelet degranulation	biological_process	9	circRNA41228(LOC102411048);circRNA41232(LOC102411048);circRNA5419(LYN);circRNA6543(LOC102411048);ciRNA802(LOC102411048)	2	660	4	8389	0.0333207
GO:0043297	apical junction assembly	biological_process	8	circRNA1999(PKN2);circRNA3745(VCL)	2	660	4	8389	0.0333207
GO:0003688	DNA replication origin binding	molecular_function	9	circRNA13433(ORC2);circRNA25602(ORC4)	2	660	4	8389	0.0333207
GO:0018406	protein C-linked glycosylation via 2'-alpha-mannosyl-L-tryptophan	biological_process	12	circRNA15352(DPY19L1);circRNA5248(DPY19L4)	2	660	4	8389	0.0333207
GO:0048333	mesodermal cell differentiation	biological_process	6	circRNA13231(KDM6A);circRNA3932(ITGA2)	2	660	4	8389	0.0333207
GO:0048514	blood vessel morphogenesis	biological_process	6	circRNA13873(NEDD4);circRNA15639(SOS1)	2	660	4	8389	0.0333207
GO:0004869	cysteine-type endopeptidase inhibitor activity	molecular_function	8	circRNA15617(BIRC6);circRNA617(NLRC4)	2	660	4	8389	0.0333207
GO:0036064	ciliary basal body	cellular_component	7	circRNA11090(CENPF);circRNA17251(BBS4);circRNA19918(RAB3IP);circRNA210(AHI1);circRNA32666(RAB3IP);circRNA3552(POC1B);circRNA38216(POC1B);circRNA38308(SPATA7);circRNA38342(DISC1);circRNA44240(BBS4);circRNA5790(SPATA7);circRNA5942(KIAA0586)	8	660	49	8389	0.0358094
GO:0006974	cellular response to DNA damage stimulus	biological_process	6	circRNA17904(TRIP12);circRNA19118(TLK1);circRNA34822(TRIP12);circRNA36298(NFATC2);circRNA36782(PLK3);circRNA37556(CHD1L);circRNA5419(LYN);circRNA5871(SUSD6);circRNA753(PSME4);circRNA8029(TLK1);circRNA992(SMC6);ciRNA5118(VAV3);ciRNA873(HERC2)	11	660	77	8389	0.0375754
GO:0031929	TOR signaling	biological_process	6	circRNA31826(FNIP1);circRNA38342(DISC1);circRNA761(CCDC88A)	3	660	10	8389	0.0382946
GO:0006895	Golgi to endosome transport	biological_process	9	circRNA12131(KIF16B);circRNA14273(EPS15);circRNA36504(KIF16B);circRNA37148(RAB14)	3	660	10	8389	0.0382946
GO:0042060	wound healing	biological_process	6	circRNA12473(SMAD3);circRNA17738(C2H6orf89);circRNA43517(PAK1);ciRNA1644(NRG1)	4	660	17	8389	0.0396068
GO:0019894	kinesin binding	molecular_function	6	circRNA12850(KTN1);circRNA17169(KTN1);circRNA19083(AP1AR);circRNA38342(DISC1);circRNA40899(KTN1);ciRNA5445(CROCC)	4	660	17	8389	0.0396068
GO:0000278	mitotic cell cycle	biological_process	5	circRNA11090(CENPF);circRNA1188(FER);circRNA12942(TFDP2);circRNA43517(PAK1)	4	660	17	8389	0.0396068
GO:0005637	nuclear inner membrane	cellular_component	6	circRNA12473(SMAD3);circRNA15352(DPY19L1);circRNA43356(TOR1AIP1);circRNA5248(DPY19L4)	4	660	17	8389	0.0396068
GO:0051496	positive regulation of stress fiber assembly	biological_process	8	circRNA10927(BRAF);circRNA12473(SMAD3);circRNA19984(BRAF);circRNA43517(PAK1);circRNA9514(NF2)	4	660	17	8389	0.0396068
GO:0005938	cell cortex	cellular_component	7	circRNA13873(NEDD4);circRNA15698(WDPCP);circRNA36255(ARHGAP32);circRNA38253(ITCH);circRNA44600(EPB41);circRNA7106(FRYL);ciRNA5314(GPSM2);ciRNA682(MKLN1)	8	660	50	8389	0.0398143
GO:0006886	intracellular protein transport	biological_process	10	circRNA1050(RABGAP1);circRNA10859(COPG2);circRNA12991(SYTL3);circRNA15604(TBC1D8);circRNA16131(STX8);circRNA16712(AP2M1);circRNA18535(SNX13);circRNA18536(SNX13);circRNA18814(STX5);circRNA19118(TLK1);circRNA2737(XPO7);circRNA31199(SYTL3);circRNA31785(SEC24A);circRNA3350(XPOT);circRNA36424(NAPB);circRNA6778(COG3);circRNA6893(TBC1D14);circRNA7176(TBC1D1);circRNA8029(TLK1);circRNA9759(TBC1D9)	17	660	137	8389	0.0399992
GO:0031338	regulation of vesicle fusion	biological_process	8	circRNA1050(RABGAP1);circRNA15604(TBC1D8);circRNA6893(TBC1D14);circRNA7176(TBC1D1);circRNA9759(TBC1D9)	5	660	25	8389	0.0422238
GO:0090630	activation of GTPase activity	biological_process	9	circRNA1050(RABGAP1);circRNA12266(RALGAPA1);circRNA15604(TBC1D8);circRNA2083(DOCK7);circRNA2084(DOCK7);circRNA35067(RALGAPA1);circRNA6893(TBC1D14);circRNA7176(TBC1D1);circRNA9759(TBC1D9)	7	660	42	8389	0.0435832
GO:0005681	spliceosomal complex	cellular_component	6	circRNA11945(WAC);circRNA12663(RHEB);circRNA1589(HNRNPM);circRNA18971(RBM5);circRNA20173(GEMIN2);circRNA3370(HELB)	6	660	34	8389	0.0469377
GO:0070936	protein K48-linked ubiquitination	biological_process	13	circRNA15260(UBE3A);circRNA18325(RNF216);circRNA298(HACE1);circRNA35097(UBE2Q2);circRNA38253(ITCH);ciRNA1768(UBE2R2)	6	660	34	8389	0.0469377
GO:0017124	SH3 domain binding	molecular_function	6	circRNA10176(ARHGAP6);circRNA1056(DENND1A);circRNA10722(ELMO1);circRNA11469(PICALM);circRNA11478(PICALM);circRNA15134(PTPN12);circRNA15639(SOS1);circRNA18576(ELMO1);circRNA27869(PICALM);circRNA27870(PICALM);circRNA36217(PICALM);circRNA36224(PICALM);circRNA4179(SYNJ1);circRNA4183(SYNJ1);circRNA5419(LYN)	8	660	52	8389	0.0486938
GO:0033138	positive regulation of peptidyl-serine phosphorylation	biological_process	11	circRNA10927(BRAF);circRNA19984(BRAF);circRNA2083(DOCK7);circRNA2084(DOCK7);circRNA31826(FNIP1);circRNA43517(PAK1);ciRNA2585(CD44)	5	660	26	8389	0.0490216
GO:0045732	positive regulation of protein catabolic process	biological_process	8	circRNA13509(RHBDD1);circRNA13873(NEDD4);circRNA18164(SORL1);circRNA18814(STX5);circRNA38253(ITCH);circRNA9365(SORL1)	5	660	26	8389	0.0490216
GO:0015914	phospholipid transport	biological_process	8	circRNA13325(SCP2);ciRNA5312(OSBPL8);ciRNA5493(LOC102413458)	3	660	11	8389	0.049653
GO:0006893	Golgi to plasma membrane transport	biological_process	9	circRNA10018(VPS35L);circRNA19847(VPS35L);circRNA19918(RAB3IP);circRNA32666(RAB3IP);circRNA34520(EXOC2)	3	660	11	8389	0.049653
GO:0050776	regulation of immune response	biological_process	6	circRNA11043(DENND1B);circRNA12473(SMAD3);circRNA19142(DENND1B);circRNA33824(SPPL2A)	3	660	11	8389	0.049653
GO:0004012	phospholipid-translocating ATPase activity	molecular_function	6	circRNA17530(ATP8A1);circRNA6000(ATP8B4);circRNA8799(ATP9B);circRNA8800(ATP9B)	3	660	11	8389	0.049653
GO:0008134	transcription factor binding	molecular_function	5	circRNA11054(RCOR3);circRNA11090(CENPF);circRNA12172(NFKB1);circRNA12473(SMAD3);circRNA12942(TFDP2);circRNA15841(PPARGC1B);circRNA26959(TBL1X);circRNA36298(NFATC2);circRNA36340(RBL1);circRNA7832(TRERF1);circRNA8243(SUMO1);circRNA9666(NCOR2);ciRNA1652(PBX1)	13	660	101	8389	0.0524861
GO:0019752	carboxylic acid metabolic process	biological_process	7	circRNA10049(PDXDC1);ciRNA1856(UEVLD)	2	660	5	8389	0.0526697
GO:0006269	DNA replication, synthesis of RNA primer	biological_process	8	circRNA3370(HELB);circRNA7896(PRIM2)	2	660	5	8389	0.0526697
GO:0007213	G-protein coupled acetylcholine receptor signaling pathway	biological_process	6	circRNA18967(PLCB1);circRNA2673(LOC102409250)	2	660	5	8389	0.0526697
GO:0071354	cellular response to interleukin-6	biological_process	8	circRNA12172(NFKB1);circRNA4254(ST3GAL6);circRNA4262(ST3GAL6)	2	660	5	8389	0.0526697
GO:0030500	regulation of bone mineralization	biological_process	7	circRNA14409(ANKH);circRNA34240(BMP2K)	2	660	5	8389	0.0526697
GO:0002052	positive regulation of neuroblast proliferation	biological_process	10	circRNA11051(ASPM);circRNA37687(ASPM);circRNA38342(DISC1)	2	660	5	8389	0.0526697
GO:0051123	RNA polymerase II transcriptional preinitiation complex assembly	biological_process	10	circRNA16925(TAF2);circRNA6603(DACH1)	2	660	5	8389	0.0526697
GO:0044255	cellular lipid metabolic process	biological_process	6	circRNA26959(TBL1X);circRNA9666(NCOR2)	2	660	5	8389	0.0526697
GO:0043304	regulation of mast cell degranulation	biological_process	9	circRNA1188(FER);circRNA5419(LYN)	2	660	5	8389	0.0526697
GO:0034713	type I transforming growth factor beta receptor binding	molecular_function	8	circRNA31638(ENG);circRNA38305(SNX25)	2	660	5	8389	0.0526697
GO:0007162	negative regulation of cell adhesion	biological_process	6	circRNA14025(SEMA4D);circRNA35242(PDE3B);circRNA9319(PDE3B);circRNA9320(PDE3B)	2	660	5	8389	0.0526697
GO:0035994	response to muscle stretch	biological_process	6	circRNA12172(NFKB1);circRNA17740(MAPK14);ciRNA5132(MAPK14)	2	660	5	8389	0.0526697
GO:0004707	MAP kinase activity	molecular_function	9	circRNA17740(MAPK14);ciRNA4924(NLK);ciRNA5132(MAPK14)	2	660	5	8389	0.0526697
GO:0030915	Smc5-Smc6 complex	cellular_component	6	circRNA2645(SMC5);circRNA992(SMC6)	2	660	5	8389	0.0526697
GO:0090286	cytoskeletal anchoring at nuclear membrane	biological_process	7	circRNA15456(SYNE1);circRNA31219(SYNE1);circRNA31222(SYNE1);circRNA35051(SYNE3)	2	660	5	8389	0.0526697
GO:0032183	SUMO binding	molecular_function	6	circRNA16638(USP25);circRNA4218(USP25);circRNA4224(USP25);ciRNA873(HERC2)	2	660	5	8389	0.0526697
GO:0044344	cellular response to fibroblast growth factor stimulus	biological_process	8	circRNA7799(RUNX2);ciRNA1862(RUNX2);ciRNA2585(CD44)	2	660	5	8389	0.0526697
GO:0050901	leukocyte tethering or rolling	biological_process	8	circRNA12258(GCNT1);circRNA15096(ITGA4);circRNA34651(ITGA4)	2	660	5	8389	0.0526697
GO:0035845	photoreceptor cell outer segment organization	biological_process	5	circRNA17251(BBS4);circRNA210(AHI1);circRNA44240(BBS4)	2	660	5	8389	0.0526697
GO:0010762	regulation of fibroblast migration	biological_process	8	circRNA1188(FER);circRNA15698(WDPCP)	2	660	5	8389	0.0526697
GO:0031293	membrane protein intracellular domain proteolysis	biological_process	9	circRNA13509(RHBDD1);circRNA33824(SPPL2A)	2	660	5	8389	0.0526697
GO:0043034	costamere	cellular_component	5	circRNA3745(VCL);circRNA6332(HOMER1)	2	660	5	8389	0.0526697
GO:0008889	glycerophosphodiester phosphodiesterase activity	molecular_function	8	circRNA15295(GPCPD1);circRNA18990(GDE1);circRNA36399(GPCPD1);circRNA38265(GPCPD1);circRNA38266(GPCPD1);circRNA38267(GPCPD1)	2	660	5	8389	0.0526697
GO:0010842	retina layer formation	biological_process	5	circRNA210(AHI1);circRNA35982(HIPK2)	2	660	5	8389	0.0526697
GO:0033173	calcineurin-NFAT signaling cascade	biological_process	8	circRNA36298(NFATC2);ciRNA619(PPP3CA)	2	660	5	8389	0.0526697
GO:0090166	Golgi disassembly	biological_process	7	circRNA18814(STX5);circRNA36782(PLK3)	2	660	5	8389	0.0526697
GO:1901741	positive regulation of myoblast fusion	biological_process	11	circRNA17740(MAPK14);circRNA36298(NFATC2);ciRNA5132(MAPK14)	2	660	5	8389	0.0526697
GO:0014069	postsynaptic density	cellular_component	5	circRNA10549(PPP1R9A);circRNA11322(DNM3);circRNA11469(PICALM);circRNA11478(PICALM);circRNA15639(SOS1);circRNA27869(PICALM);circRNA27870(PICALM);circRNA36217(PICALM);circRNA36224(PICALM);circRNA38342(DISC1);ciRNA1441(CPEB4);ciRNA2384(CPEB4)	6	660	35	8389	0.0530405
GO:0019898	extrinsic component of membrane	cellular_component	4	circRNA11285(VPS13D);circRNA19997(NSMAF);circRNA32354(VPS13A);circRNA34955(EPB41L3);circRNA44600(EPB41);circRNA9514(NF2);ciRNA1050(RGS6);ciRNA2522(VPS13A)	7	660	44	8389	0.0541333
GO:0017112	Rab guanyl-nucleotide exchange factor activity	molecular_function	9	circRNA1056(DENND1A);circRNA11043(DENND1B);circRNA18096(MADD);circRNA19142(DENND1B);circRNA19918(RAB3IP);circRNA32666(RAB3IP);ciRNA1182(RIN3)	5	660	27	8389	0.0564262
GO:0006513	protein monoubiquitination	biological_process	12	circRNA12806(TRIM21);circRNA13873(NEDD4);circRNA18441(HUWE1);ciRNA1768(UBE2R2)	4	660	19	8389	0.0569821
GO:0043312	neutrophil degranulation	biological_process	9	circRNA10018(VPS35L);circRNA17530(ATP8A1);circRNA17740(MAPK14);circRNA19440(ARMC8);circRNA19847(VPS35L);circRNA33224(ARMC8);circRNA36873(ARMC8);circRNA44225(ARMC8);ciRNA5132(MAPK14)	4	660	19	8389	0.0569821
GO:0032266	phosphatidylinositol-3-phosphate binding	molecular_function	8	circRNA12131(KIF16B);circRNA14303(VPS36);circRNA14358(TECPR1);circRNA18535(SNX13);circRNA18536(SNX13);circRNA36504(KIF16B)	4	660	19	8389	0.0569821
GO:0050853	B cell receptor signaling pathway	biological_process	8	circRNA18358(PRKCB);circRNA36298(NFATC2);circRNA5419(LYN);ciRNA5118(VAV3)	4	660	19	8389	0.0569821
GO:0001227	transcriptional repressor activity, RNA polymerase II transcription regulatory region sequence-specific DNA binding	molecular_function	6	circRNA12172(NFKB1);circRNA17194(ZNF280D);circRNA34080(KLF12);circRNA4894(SATB1)	4	660	19	8389	0.0569821
GO:0006915	apoptotic process	biological_process	6	circRNA11993(MINDY3);circRNA1316(CYFIP2);circRNA13765(APIP);circRNA14186(BNIP2);circRNA15617(BIRC6);circRNA16978(EBAG9);circRNA17740(MAPK14);circRNA18358(PRKCB);circRNA18971(RBM5);circRNA20151(STAT4);circRNA34523(RIPK1);circRNA34741(STAT4);circRNA37406(APIP);circRNA37463(MINDY3);circRNA37464(MINDY3);circRNA43517(PAK1);circRNA4474(OPA1);circRNA9208(APIP);ciRNA5132(MAPK14)	13	660	103	8389	0.0597433
GO:0045494	photoreceptor cell maintenance	biological_process	4	circRNA17251(BBS4);circRNA38308(SPATA7);circRNA44240(BBS4);circRNA5790(SPATA7);ciRNA5445(CROCC)	3	660	12	8389	0.0624468
GO:0031663	lipopolysaccharide-mediated signaling pathway	biological_process	6	circRNA17740(MAPK14);circRNA5419(LYN);ciRNA1283(LY96);ciRNA5132(MAPK14)	3	660	12	8389	0.0624468
GO:0005524	ATP binding	molecular_function	5	circRNA10700(CFTR);circRNA10927(BRAF);circRNA11084(RPS6KC1);circRNA11332(SCYL3);circRNA1188(FER);circRNA12131(KIF16B);circRNA12209(DDX31);circRNA12800(GRK3);circRNA1282(RARS);circRNA13010(KIF11);circRNA13059(RPS6KC1);circRNA13410(LOC102394150);circRNA13449(MAP3K2);circRNA13619(LOC102413663);circRNA13743(PEAK1);circRNA13966(LOC102392421);circRNA142(SHPRH);circRNA15471(SHPRH);circRNA16528(MAST4);ci…	83	660	901	8389	0.0663012
GO:0044212	transcription regulatory region DNA binding	molecular_function	7	circRNA11054(RCOR3);circRNA12473(SMAD3);circRNA16925(TAF2);circRNA18154(SOX6);circRNA19013(RREB1);circRNA19401(HIVEP2);circRNA26421(SOX6);circRNA26959(TBL1X);circRNA7611(LOC102397346);circRNA7832(TRERF1);circRNA9326(SOX6);circRNA9329(SOX6);ciRNA1380(SOX6);ciRNA1381(SOX6);ciRNA6694(SOX6)	9	660	65	8389	0.0667943
GO:0000209	protein polyubiquitination	biological_process	12	circRNA12806(TRIM21);circRNA14136(DZIP3);circRNA142(SHPRH);circRNA15471(SHPRH);circRNA18170(UBE4A);circRNA18441(HUWE1);circRNA34446(AMFR);circRNA5284(RNF19A);circRNA5346(UBE2W);ciRNA1211(BTRC)	9	660	65	8389	0.0667943
GO:0031623	receptor internalization	biological_process	9	circRNA11322(DNM3);circRNA11469(PICALM);circRNA11478(PICALM);circRNA12800(GRK3);circRNA13873(NEDD4);circRNA19424(GRK3);circRNA19425(GRK3);circRNA27869(PICALM);circRNA27870(PICALM);circRNA36217(PICALM);circRNA36224(PICALM)	4	660	20	8389	0.0669685
GO:0043005	neuron projection	cellular_component	5	circRNA10927(BRAF);circRNA1316(CYFIP2);circRNA19984(BRAF);circRNA2083(DOCK7);circRNA2084(DOCK7);circRNA31990(RAP1A);circRNA4179(SYNJ1);circRNA4183(SYNJ1);circRNA9514(NF2);ciRNA1296(MYO10);ciRNA1441(CPEB4);ciRNA2384(CPEB4)	8	660	56	8389	0.0700678
GO:0007224	smoothened signaling pathway	biological_process	6	circRNA12764(HSPB11);circRNA15698(WDPCP);circRNA19973(ARL13B);circRNA32110(HSPB11);circRNA35982(HIPK2);circRNA5942(KIAA0586)	5	660	29	8389	0.0730522
GO:0005876	spindle microtubule	cellular_component	8	circRNA13010(KIF11);circRNA26959(TBL1X);circRNA44154(POLB);circRNA617(NLRC4);circRNA9448(BIRC3)	5	660	29	8389	0.0730522
GO:0030878	thyroid gland development	biological_process	7	circRNA10927(BRAF);circRNA12473(SMAD3);circRNA19984(BRAF)	2	660	6	8389	0.0749576
GO:0010606	positive regulation of cytoplasmic mRNA processing body assembly	biological_process	8	circRNA13685(CNOT2);circRNA34103(PAN3);circRNA36865(PAN3);circRNA6645(PAN3)	2	660	6	8389	0.0749576
GO:0070410	co-SMAD binding	molecular_function	6	circRNA10241(USP9X);circRNA12473(SMAD3)	2	660	6	8389	0.0749576
GO:0000030	mannosyltransferase activity	molecular_function	7	circRNA15352(DPY19L1);circRNA5248(DPY19L4)	2	660	6	8389	0.0749576
GO:0010452	histone H3-K36 methylation	biological_process	13	circRNA1469(NSD1);ciRNA2476(HSD17B7)	2	660	6	8389	0.0749576
GO:0031985	Golgi cisterna	cellular_component	7	circRNA12258(GCNT1);circRNA18164(SORL1);circRNA9365(SORL1)	2	660	6	8389	0.0749576
GO:0006623	protein targeting to vacuole	biological_process	12	circRNA11285(VPS13D);circRNA32354(VPS13A);ciRNA2522(VPS13A)	2	660	6	8389	0.0749576
GO:0045178	basal part of cell	cellular_component	4	circRNA2083(DOCK7);circRNA2084(DOCK7);circRNA3932(ITGA2)	2	660	6	8389	0.0749576
GO:1903077	negative regulation of protein localization to plasma membrane	biological_process	10	circRNA11469(PICALM);circRNA11478(PICALM);circRNA16712(AP2M1);circRNA27869(PICALM);circRNA27870(PICALM);circRNA36217(PICALM);circRNA36224(PICALM)	2	660	6	8389	0.0749576
GO:0048009	insulin-like growth factor receptor signaling pathway	biological_process	8	circRNA18967(PLCB1);circRNA44005(GIGYF2)	2	660	6	8389	0.0749576
GO:0003720	telomerase activity	molecular_function	9	circRNA32276(HMBOX1);circRNA33540(TERF1)	2	660	6	8389	0.0749576
GO:0006977	DNA damage response, signal transduction by p53 class mediator resulting in cell cycle arrest	biological_process	9	circRNA12942(TFDP2);circRNA18018(PPP2R5C)	2	660	6	8389	0.0749576
GO:0019509	L-methionine salvage from methylthioadenosine	biological_process	12	circRNA13765(APIP);circRNA37176(ENOPH1);circRNA37406(APIP);circRNA9208(APIP)	2	660	6	8389	0.0749576
GO:0005664	nuclear origin of replication recognition complex	cellular_component	5	circRNA13433(ORC2);circRNA25602(ORC4)	2	660	6	8389	0.0749576
GO:0030278	regulation of ossification	biological_process	6	circRNA18736(DHRS3);ciRNA1652(PBX1)	2	660	6	8389	0.0749576
GO:0002076	osteoblast development	biological_process	6	circRNA12473(SMAD3);circRNA7799(RUNX2);ciRNA1862(RUNX2)	2	660	6	8389	0.0749576
GO:0006605	protein targeting	biological_process	11	circRNA13246(ERBIN);circRNA32882(ERBIN);circRNA33434(ZDHHC3);circRNA34103(PAN3);circRNA36865(PAN3);circRNA6645(PAN3)	3	660	13	8389	0.0765953
GO:0071539	protein localization to centrosome	biological_process	11	circRNA16071(STIL);circRNA17251(BBS4);circRNA38342(DISC1);circRNA44240(BBS4)	3	660	13	8389	0.0765953
GO:0001917	photoreceptor inner segment	cellular_component	5	circRNA11322(DNM3);circRNA17251(BBS4);circRNA44240(BBS4);ciRNA5445(CROCC)	3	660	13	8389	0.0765953
GO:0060170	ciliary membrane	cellular_component	6	circRNA14273(EPS15);circRNA17251(BBS4);circRNA19973(ARL13B);circRNA44240(BBS4)	3	660	13	8389	0.0765953
GO:0019216	regulation of lipid metabolic process	biological_process	7	circRNA17251(BBS4);circRNA26959(TBL1X);circRNA44240(BBS4);circRNA9666(NCOR2)	3	660	13	8389	0.0765953
GO:0034097	response to cytokine	biological_process	6	circRNA12172(NFKB1);circRNA20151(STAT4);circRNA34741(STAT4);circRNA4179(SYNJ1);circRNA4183(SYNJ1)	3	660	13	8389	0.0765953
GO:0097191	extrinsic apoptotic signaling pathway	biological_process	6	circRNA12473(SMAD3);circRNA34417(WWOX);circRNA34523(RIPK1)	3	660	13	8389	0.0765953
GO:0042733	embryonic digit morphogenesis	biological_process	6	circRNA15698(WDPCP);circRNA2673(LOC102409250);circRNA36012(LMBR1);circRNA36709(LNPK)	4	660	21	8389	0.0777964
GO:0009952	anterior/posterior pattern specification	biological_process	6	circRNA2535(MLLT3);circRNA35982(HIPK2);circRNA36785(SCMH1);ciRNA1652(PBX1)	4	660	21	8389	0.0777964
GO:0036119	response to platelet-derived growth factor	biological_process	5	circRNA1188(FER)	1	660	1	8389	0.0786745
GO:0043990	histone H2A-S1 phosphorylation	biological_process	12	circRNA5772(RPS6KA5)	1	660	1	8389	0.0786745
GO:0044545	NSL complex	cellular_component	8	circRNA3467(KANSL2)	1	660	1	8389	0.0786745
GO:0045204	MAPK export from nucleus	biological_process	12	circRNA13137(STYX)	1	660	1	8389	0.0786745
GO:0048203	vesicle targeting, trans-Golgi to endosome	biological_process	6	circRNA19083(AP1AR)	1	660	1	8389	0.0786745
GO:0032959	inositol trisphosphate biosynthetic process	biological_process	9	circRNA13325(SCP2)	1	660	1	8389	0.0786745
GO:0039008	pronephric nephron tubule morphogenesis	biological_process	10	circRNA210(AHI1)	1	660	1	8389	0.0786745
GO:1990822	basic amino acid transmembrane transport	biological_process	12	circRNA6221(SLC7A7)	1	660	1	8389	0.0786745
GO:0060282	positive regulation of oocyte development	biological_process	8	circRNA17560(PDE5A)	1	660	1	8389	0.0786745
GO:0004849	uridine kinase activity	molecular_function	9	circRNA1728(UCK2);circRNA45911(UCK2)	1	660	1	8389	0.0786745
GO:0006569	tryptophan catabolic process	biological_process	11	circRNA8121(KYNU);circRNA8123(KYNU)	1	660	1	8389	0.0786745
GO:0045309	protein phosphorylated amino acid binding	molecular_function	6	ciRNA1211(BTRC)	1	660	1	8389	0.0786745
GO:0001735	prenylcysteine oxidase activity	molecular_function	7	circRNA15713(PCYOX1)	1	660	1	8389	0.0786745
GO:0048570	notochord morphogenesis	biological_process	7	circRNA13231(KDM6A)	1	660	1	8389	0.0786745
GO:1904754	positive regulation of vascular associated smooth muscle cell migration	biological_process	10	circRNA2083(DOCK7);circRNA2084(DOCK7)	1	660	1	8389	0.0786745
GO:0034116	positive regulation of heterotypic cell-cell adhesion	biological_process	8	ciRNA2585(CD44)	1	660	1	8389	0.0786745
GO:0033262	regulation of nuclear cell cycle DNA replication	biological_process	8	circRNA6603(DACH1)	1	660	1	8389	0.0786745
GO:1903817	negative regulation of voltage-gated potassium channel activity	biological_process	9	ciRNA2609(KCNQ1)	1	660	1	8389	0.0786745
GO:0048680	positive regulation of axon regeneration	biological_process	8	circRNA10927(BRAF);circRNA19984(BRAF)	1	660	1	8389	0.0786745
GO:0031802	type 5 metabotropic glutamate receptor binding	molecular_function	8	circRNA11322(DNM3)	1	660	1	8389	0.0786745
GO:0003860	3-hydroxyisobutyryl-CoA hydrolase activity	molecular_function	8	circRNA34642(HIBCH);ciRNA891(HIBCH)	1	660	1	8389	0.0786745
GO:0002774	Fc receptor mediated inhibitory signaling pathway	biological_process	8	circRNA5419(LYN)	1	660	1	8389	0.0786745
GO:2000405	negative regulation of T cell migration	biological_process	9	circRNA17410(LRCH1)	1	660	1	8389	0.0786745
GO:0001226	RNA polymerase II transcription corepressor binding	molecular_function	8	circRNA13685(CNOT2)	1	660	1	8389	0.0786745
GO:0070926	regulation of ATP:ADP antiporter activity	biological_process	8	circRNA34523(RIPK1)	1	660	1	8389	0.0786745
GO:0051656	establishment of organelle localization	biological_process	5	ciRNA5445(CROCC)	1	660	1	8389	0.0786745
GO:0034136	negative regulation of toll-like receptor 2 signaling pathway	biological_process	8	circRNA5419(LYN)	1	660	1	8389	0.0786745
GO:0045075	regulation of interleukin-12 biosynthetic process	biological_process	8	ciRNA5114(MAST2)	1	660	1	8389	0.0786745
GO:2000560	positive regulation of CD24 biosynthetic process	biological_process	10	circRNA18967(PLCB1)	1	660	1	8389	0.0786745
GO:0070304	positive regulation of stress-activated protein kinase signaling cascade	biological_process	8	circRNA5419(LYN)	1	660	1	8389	0.0786745
GO:0021830	interneuron migration from the subpallium to the cortex	biological_process	11	circRNA19973(ARL13B)	1	660	1	8389	0.0786745
GO:0033326	cerebrospinal fluid secretion	biological_process	8	circRNA31408(SLC4A5)	1	660	1	8389	0.0786745
GO:1900746	regulation of vascular endothelial growth factor signaling pathway	biological_process	8	circRNA17947(TCF4)	1	660	1	8389	0.0786745
GO:0008173	RNA methyltransferase activity	molecular_function	7	circRNA19066(TRMT2B)	1	660	1	8389	0.0786745
GO:0016768	spermine synthase activity	molecular_function	6	circRNA10202(SMS)	1	660	1	8389	0.0786745
GO:0048875	chemical homeostasis within a tissue	biological_process	8	circRNA6332(HOMER1)	1	660	1	8389	0.0786745
GO:0035844	cloaca development	biological_process	5	circRNA210(AHI1)	1	660	1	8389	0.0786745
GO:0043374	CD8-positive, alpha-beta T cell differentiation	biological_process	10	circRNA4894(SATB1)	1	660	1	8389	0.0786745
GO:0010807	regulation of synaptic vesicle priming	biological_process	7	circRNA36424(NAPB)	1	660	1	8389	0.0786745
GO:0034620	cellular response to unfolded protein	biological_process	7	circRNA13509(RHBDD1)	1	660	1	8389	0.0786745
GO:0032119	sequestering of zinc ion	biological_process	6	circRNA1926(SLC30A7)	1	660	1	8389	0.0786745
GO:0030119	AP-type membrane coat adaptor complex	cellular_component	6	circRNA33792(AP5M1)	1	660	1	8389	0.0786745
GO:2000646	positive regulation of receptor catabolic process	biological_process	8	circRNA11675(PTPN1)	1	660	1	8389	0.0786745
GO:0050665	hydrogen peroxide biosynthetic process	biological_process	8	circRNA18419(LOC102415288)	1	660	1	8389	0.0786745
GO:0048250	iron import into the mitochondrion	biological_process	12	circRNA39521(SLC25A37)	1	660	1	8389	0.0786745
GO:0090239	regulation of histone H4 acetylation	biological_process	11	circRNA7929(IWS1)	1	660	1	8389	0.0786745
GO:0032485	regulation of Ral protein signal transduction	biological_process	11	circRNA11162(RALGPS2);circRNA12573(RALGPS2)	1	660	1	8389	0.0786745
GO:0061384	heart trabecula morphogenesis	biological_process	6	circRNA15639(SOS1)	1	660	1	8389	0.0786745
GO:0006144	purine nucleobase metabolic process	biological_process	9	circRNA37017(GMPR);circRNA7693(GMPR)	1	660	1	8389	0.0786745
GO:0071894	histone H2B conserved C-terminal lysine ubiquitination	biological_process	14	circRNA11945(WAC)	1	660	1	8389	0.0786745
GO:0050115	myosin-light-chain-phosphatase activity	molecular_function	9	circRNA13975(PPP1CB)	1	660	1	8389	0.0786745
GO:0044331	cell-cell adhesion mediated by cadherin	biological_process	6	circRNA1188(FER)	1	660	1	8389	0.0786745
GO:0008609	alkylglycerone-phosphate synthase activity	molecular_function	6	circRNA13063(AGPS)	1	660	1	8389	0.0786745
GO:0034702	ion channel complex	cellular_component	6	ciRNA2609(KCNQ1)	1	660	1	8389	0.0786745
GO:0006106	fumarate metabolic process	biological_process	9	circRNA27778(FH)	1	660	1	8389	0.0786745
GO:1902771	positive regulation of choline O-acetyltransferase activity	biological_process	8	circRNA18164(SORL1);circRNA9365(SORL1)	1	660	1	8389	0.0786745
GO:0034649	histone demethylase activity (H3-monomethyl-K4 specific	molecular_function	6	circRNA17710(KDM1B)	1	660	1	8389	0.0786745
GO:0014706	striated muscle tissue development	biological_process	7	circRNA10714(IFRD1);circRNA10715(IFRD1)	1	660	1	8389	0.0786745
GO:0048285	organelle fission	biological_process	6	circRNA11322(DNM3)	1	660	1	8389	0.0786745
GO:0071264	positive regulation of translational initiation in response to starvation	biological_process	13	circRNA12893(IMPACT);circRNA12896(IMPACT);circRNA34989(IMPACT)	1	660	1	8389	0.0786745
GO:0090632	N-glycolylneuraminic acid (Neu5Gc) cytidylyltransferase activity	molecular_function	8	circRNA3147(CMAS)	1	660	1	8389	0.0786745
GO:1903799	negative regulation of production of miRNAs involved in gene silencing by miRNA	biological_process	9	circRNA9666(NCOR2)	1	660	1	8389	0.0786745
GO:0070121	Kupffer's vesicle development	biological_process	5	circRNA210(AHI1)	1	660	1	8389	0.0786745
GO:0050528	acyloxyacyl hydrolase activity	molecular_function	7	circRNA12335(AOAH)	1	660	1	8389	0.0786745
GO:0045145	single-stranded DNA 5'-3' exodeoxyribonuclease activity	molecular_function	11	circRNA37333(EXO1)	1	660	1	8389	0.0786745
GO:0061542	3-demethylubiquinone-n 3-O-methyltransferase activity	molecular_function	8	circRNA15524(COQ3)	1	660	1	8389	0.0786745
GO:0070486	leukocyte aggregation	biological_process	7	circRNA14025(SEMA4D)	1	660	1	8389	0.0786745
GO:0060004	reflex	biological_process	5	circRNA4894(SATB1)	1	660	1	8389	0.0786745
GO:0070269	pyroptosis	biological_process	6	circRNA617(NLRC4)	1	660	1	8389	0.0786745
GO:0042608	T cell receptor binding	molecular_function	6	circRNA16504(DOCK2);circRNA19028(DOCK2);circRNA3802(DOCK2)	1	660	1	8389	0.0786745
GO:0032385	positive regulation of intracellular cholesterol transport	biological_process	11	circRNA13325(SCP2)	1	660	1	8389	0.0786745
GO:0060466	activation of meiosis involved in egg activation	biological_process	4	circRNA18967(PLCB1)	1	660	1	8389	0.0786745
GO:0000821	regulation of arginine metabolic process	biological_process	10	circRNA6221(SLC7A7)	1	660	1	8389	0.0786745
GO:0051445	regulation of meiotic cell cycle	biological_process	7	circRNA11051(ASPM);circRNA37687(ASPM)	1	660	1	8389	0.0786745
GO:0097418	neurofibrillary tangle	cellular_component	6	circRNA11469(PICALM);circRNA11478(PICALM);circRNA27869(PICALM);circRNA27870(PICALM);circRNA36217(PICALM);circRNA36224(PICALM)	1	660	1	8389	0.0786745
GO:0039023	pronephric duct morphogenesis	biological_process	9	circRNA210(AHI1)	1	660	1	8389	0.0786745
GO:1904693	midbrain morphogenesis	biological_process	5	circRNA15639(SOS1)	1	660	1	8389	0.0786745
GO:1904792	positive regulation of shelterin complex assembly	biological_process	8	circRNA33540(TERF1)	1	660	1	8389	0.0786745
GO:0090025	regulation of monocyte chemotaxis	biological_process	8	circRNA5419(LYN)	1	660	1	8389	0.0786745
GO:0035330	regulation of hippo signaling	biological_process	9	circRNA9514(NF2)	1	660	1	8389	0.0786745
GO:0000253	3-keto sterol reductase activity	molecular_function	7	ciRNA2476(HSD17B7)	1	660	1	8389	0.0786745
GO:0043083	synaptic cleft	cellular_component	4	circRNA11322(DNM3)	1	660	1	8389	0.0786745
GO:0036294	cellular response to decreased oxygen levels	biological_process	7	ciRNA1441(CPEB4);ciRNA2384(CPEB4)	1	660	1	8389	0.0786745
GO:0097753	membrane bending	biological_process	6	circRNA11469(PICALM);circRNA11478(PICALM);circRNA27869(PICALM);circRNA27870(PICALM);circRNA36217(PICALM);circRNA36224(PICALM)	1	660	1	8389	0.0786745
GO:1902955	positive regulation of early endosome to recycling endosome transport	biological_process	8	circRNA18164(SORL1);circRNA9365(SORL1)	1	660	1	8389	0.0786745
GO:0005483	soluble NSF attachment protein activity	molecular_function	6	circRNA36424(NAPB)	1	660	1	8389	0.0786745
GO:0015271	outward rectifier potassium channel activity	molecular_function	10	ciRNA2609(KCNQ1)	1	660	1	8389	0.0786745
GO:1901373	lipid hydroperoxide transport	biological_process	7	circRNA13325(SCP2)	1	660	1	8389	0.0786745
GO:0045239	tricarboxylic acid cycle enzyme complex	cellular_component	4	circRNA27778(FH)	1	660	1	8389	0.0786745
GO:0097343	ripoptosome assembly	biological_process	7	circRNA34523(RIPK1)	1	660	1	8389	0.0786745
GO:0002009	morphogenesis of an epithelium	biological_process	6	circRNA3745(VCL)	1	660	1	8389	0.0786745
GO:0030886	negative regulation of myeloid dendritic cell activation	biological_process	8	circRNA11642(TSPAN32)	1	660	1	8389	0.0786745
GO:0050682	AF-2 domain binding	molecular_function	6	circRNA15841(PPARGC1B)	1	660	1	8389	0.0786745
GO:0051908	double-stranded DNA 5'-3' exodeoxyribonuclease activity	molecular_function	11	circRNA37333(EXO1)	1	660	1	8389	0.0786745
GO:0042487	regulation of odontogenesis of dentin-containing tooth	biological_process	9	circRNA7799(RUNX2);ciRNA1862(RUNX2)	1	660	1	8389	0.0786745
GO:0043931	ossification involved in bone maturation	biological_process	5	circRNA14025(SEMA4D)	1	660	1	8389	0.0786745
GO:0034666	integrin alpha2-beta1 complex	cellular_component	6	circRNA3932(ITGA2)	1	660	1	8389	0.0786745
GO:0005260	intracellularly ATP-gated chloride channel activity	molecular_function	9	circRNA10700(CFTR)	1	660	1	8389	0.0786745
GO:0000939	condensed chromosome inner kinetochore	cellular_component	4	circRNA13433(ORC2)	1	660	1	8389	0.0786745
GO:0090633	keto-deoxynonulosonic acid (KDN) cytidylyltransferase activity	molecular_function	8	circRNA3147(CMAS)	1	660	1	8389	0.0786745
GO:0061828	apical tubulobulbar complex	cellular_component	5	circRNA11322(DNM3)	1	660	1	8389	0.0786745
GO:0009301	snRNA transcription	biological_process	10	circRNA37107(RPAP2)	1	660	1	8389	0.0786745
GO:1902960	negative regulation of aspartic-type endopeptidase activity involved in amyloid precursor protein catabolic process	biological_process	12	circRNA18164(SORL1);circRNA9365(SORL1)	1	660	1	8389	0.0786745
GO:0090085	regulation of protein deubiquitination	biological_process	9	circRNA38253(ITCH)	1	660	1	8389	0.0786745
GO:1901250	negative regulation of lung goblet cell differentiation	biological_process	9	circRNA33379(FOXP1)	1	660	1	8389	0.0786745
GO:0010768	negative regulation of transcription from RNA polymerase II promoter in response to UV-induced DNA damage	biological_process	11	circRNA13873(NEDD4)	1	660	1	8389	0.0786745
GO:0086008	voltage-gated potassium channel activity involved in cardiac muscle cell action potential repolarization	molecular_function	10	ciRNA2609(KCNQ1)	1	660	1	8389	0.0786745
GO:0071139	resolution of recombination intermediates	biological_process	8	circRNA2645(SMC5)	1	660	1	8389	0.0786745
GO:0050904	diapedesis	biological_process	5	circRNA1188(FER)	1	660	1	8389	0.0786745
GO:0086011	membrane repolarization during action potential	biological_process	9	ciRNA2609(KCNQ1)	1	660	1	8389	0.0786745
GO:0030504	inorganic diphosphate transmembrane transporter activity	molecular_function	8	circRNA14409(ANKH)	1	660	1	8389	0.0786745
GO:0060372	regulation of atrial cardiac muscle cell membrane repolarization	biological_process	11	ciRNA2609(KCNQ1)	1	660	1	8389	0.0786745
GO:0036261	7-methylguanosine cap hypermethylation	biological_process	11	circRNA5421(TGS1)	1	660	1	8389	0.0786745
GO:0016763	transferase activity, transferring pentosyl groups	molecular_function	6	ciRNA1217(XXYLT1)	1	660	1	8389	0.0786745
GO:0004662	CAAX-protein geranylgeranyltransferase activity	molecular_function	9	circRNA33972(PGGT1B)	1	660	1	8389	0.0786745
GO:0060043	regulation of cardiac muscle cell proliferation	biological_process	7	circRNA33379(FOXP1)	1	660	1	8389	0.0786745
GO:0097494	regulation of vesicle size	biological_process	6	circRNA11469(PICALM);circRNA11478(PICALM);circRNA27869(PICALM);circRNA27870(PICALM);circRNA36217(PICALM);circRNA36224(PICALM)	1	660	1	8389	0.0786745
GO:0098844	postsynaptic endocytic zone membrane	cellular_component	5	circRNA11322(DNM3)	1	660	1	8389	0.0786745
GO:0033129	positive regulation of histone phosphorylation	biological_process	11	circRNA5772(RPS6KA5)	1	660	1	8389	0.0786745
GO:1900220	semaphorin-plexin signaling pathway involved in bone trabecula morphogenesis	biological_process	7	circRNA14025(SEMA4D)	1	660	1	8389	0.0786745
GO:0060545	positive regulation of necroptotic process	biological_process	10	circRNA34523(RIPK1)	1	660	1	8389	0.0786745
GO:1990869	cellular response to chemokine	biological_process	8	circRNA17410(LRCH1)	1	660	1	8389	0.0786745
GO:0045200	establishment of neuroblast polarity	biological_process	6	circRNA2083(DOCK7);circRNA2084(DOCK7)	1	660	1	8389	0.0786745
GO:0090387	phagolysosome assembly involved in apoptotic cell clearance	biological_process	10	circRNA37148(RAB14)	1	660	1	8389	0.0786745
GO:0033188	sphingomyelin synthase activity	molecular_function	7	circRNA5529(SGMS1)	1	660	1	8389	0.0786745
GO:0043217	myelin maintenance	biological_process	7	circRNA34955(EPB41L3)	1	660	1	8389	0.0786745
GO:0034435	cholesterol esterification	biological_process	9	circRNA13982(SOAT1);circRNA36075(SOAT1)	1	660	1	8389	0.0786745
GO:0061485	memory T cell proliferation	biological_process	9	circRNA2624(DOCK8)	1	660	1	8389	0.0786745
GO:0045620	negative regulation of lymphocyte differentiation	biological_process	9	circRNA39722(FBXO7)	1	660	1	8389	0.0786745
GO:0021781	glial cell fate commitment	biological_process	6	ciRNA1644(NRG1)	1	660	1	8389	0.0786745
GO:1990264	peptidyl-tyrosine dephosphorylation involved in inactivation of protein kinase activity	biological_process	11	circRNA11675(PTPN1)	1	660	1	8389	0.0786745
GO:0035408	histone H3-T6 phosphorylation	biological_process	12	circRNA18358(PRKCB)	1	660	1	8389	0.0786745
GO:0008781	N-acylneuraminate cytidylyltransferase activity	molecular_function	8	circRNA3147(CMAS)	1	660	1	8389	0.0786745
GO:0014015	positive regulation of gliogenesis	biological_process	10	circRNA4179(SYNJ1);circRNA4183(SYNJ1)	1	660	1	8389	0.0786745
GO:1903025	regulation of RNA polymerase II regulatory region sequence-specific DNA binding	biological_process	8	circRNA1469(NSD1)	1	660	1	8389	0.0786745
GO:0097541	axonemal basal plate	cellular_component	7	circRNA15698(WDPCP)	1	660	1	8389	0.0786745
GO:0055118	negative regulation of cardiac muscle contraction	biological_process	10	circRNA17560(PDE5A)	1	660	1	8389	0.0786745
GO:1902961	positive regulation of aspartic-type endopeptidase activity involved in amyloid precursor protein catabolic process	biological_process	12	circRNA11469(PICALM);circRNA11478(PICALM);circRNA27869(PICALM);circRNA27870(PICALM);circRNA36217(PICALM);circRNA36224(PICALM)	1	660	1	8389	0.0786745
GO:1902959	regulation of aspartic-type endopeptidase activity involved in amyloid precursor protein catabolic process	biological_process	11	circRNA11469(PICALM);circRNA11478(PICALM);circRNA27869(PICALM);circRNA27870(PICALM);circRNA36217(PICALM);circRNA36224(PICALM)	1	660	1	8389	0.0786745
GO:0043383	negative T cell selection	biological_process	5	circRNA31283(THEMIS)	1	660	1	8389	0.0786745
GO:0060988	lipid tube assembly	biological_process	8	circRNA37067(BIN1)	1	660	1	8389	0.0786745
GO:0060987	lipid tube	cellular_component	5	circRNA37067(BIN1)	1	660	1	8389	0.0786745
GO:0047395	glycerophosphoinositol glycerophosphodiesterase activity	molecular_function	8	circRNA18990(GDE1)	1	660	1	8389	0.0786745
GO:0043624	cellular protein complex disassembly	biological_process	7	ciRNA1644(NRG1)	1	660	1	8389	0.0786745
GO:1990831	cellular response to carcinoembryonic antigen	biological_process	9	circRNA1589(HNRNPM)	1	660	1	8389	0.0786745
GO:0023019	signal transduction involved in regulation of gene expression	biological_process	5	circRNA12473(SMAD3)	1	660	1	8389	0.0786745
GO:0033306	phytol metabolic process	biological_process	10	circRNA8283(PECR);circRNA8284(PECR)	1	660	1	8389	0.0786745
GO:0060171	stereocilium membrane	cellular_component	7	circRNA7758(RIPOR2)	1	660	1	8389	0.0786745
GO:0090074	negative regulation of protein homodimerization activity	biological_process	8	circRNA15096(ITGA4);circRNA34651(ITGA4)	1	660	1	8389	0.0786745
GO:0034516	response to vitamin B6	biological_process	7	circRNA8121(KYNU);circRNA8123(KYNU)	1	660	1	8389	0.0786745
GO:0033007	negative regulation of mast cell activation involved in immune response	biological_process	8	circRNA1188(FER)	1	660	1	8389	0.0786745
GO:1902855	regulation of non-motile cilium assembly	biological_process	11	circRNA17251(BBS4);circRNA44240(BBS4)	1	660	1	8389	0.0786745
GO:0014010	Schwann cell proliferation	biological_process	5	circRNA9514(NF2)	1	660	1	8389	0.0786745
GO:0042986	positive regulation of amyloid precursor protein biosynthetic process	biological_process	10	circRNA13982(SOAT1);circRNA36075(SOAT1)	1	660	1	8389	0.0786745
GO:1902997	negative regulation of neurofibrillary tangle assembly	biological_process	9	circRNA18164(SORL1);circRNA9365(SORL1)	1	660	1	8389	0.0786745
GO:0035093	spermatogenesis, exchange of chromosomal proteins	biological_process	5	circRNA753(PSME4)	1	660	1	8389	0.0786745
GO:0097053	L-kynurenine catabolic process	biological_process	7	circRNA8121(KYNU);circRNA8123(KYNU)	1	660	1	8389	0.0786745
GO:1903691	positive regulation of wound healing, spreading of epidermal cells	biological_process	9	circRNA19013(RREB1)	1	660	1	8389	0.0786745
GO:1904293	negative regulation of ERAD pathway	biological_process	12	circRNA16638(USP25);circRNA4218(USP25);circRNA4224(USP25)	1	660	1	8389	0.0786745
GO:0014886	transition between slow and fast fiber	biological_process	8	circRNA18334(GTF2I)	1	660	1	8389	0.0786745
GO:0035403	histone kinase activity (H3-T6 specific	molecular_function	10	circRNA18358(PRKCB)	1	660	1	8389	0.0786745
GO:2000058	regulation of ubiquitin-dependent protein catabolic process	biological_process	10	circRNA15260(UBE3A)	1	660	1	8389	0.0786745
GO:0034736	cholesterol O-acyltransferase activity	molecular_function	9	circRNA13982(SOAT1);circRNA36075(SOAT1)	1	660	1	8389	0.0786745
GO:1904724	tertiary granule lumen	cellular_component	7	circRNA19440(ARMC8);circRNA33224(ARMC8);circRNA36873(ARMC8);circRNA44225(ARMC8)	1	660	1	8389	0.0786745
GO:0080154	regulation of fertilization	biological_process	6	circRNA18967(PLCB1)	1	660	1	8389	0.0786745
GO:0017018	myosin phosphatase activity	molecular_function	10	circRNA13975(PPP1CB)	1	660	1	8389	0.0786745
GO:0098884	postsynaptic neurotransmitter receptor internalization	biological_process	6	circRNA11322(DNM3)	1	660	1	8389	0.0786745
GO:0003696	satellite DNA binding	molecular_function	9	circRNA17951(MBD2)	1	660	1	8389	0.0786745
GO:0051377	mannose-ethanolamine phosphotransferase activity	molecular_function	7	circRNA12317(PIGN)	1	660	1	8389	0.0786745
GO:1904591	positive regulation of protein import	biological_process	8	circRNA1589(HNRNPM)	1	660	1	8389	0.0786745
GO:0034755	iron ion transmembrane transport	biological_process	11	circRNA39521(SLC25A37)	1	660	1	8389	0.0786745
GO:0019166	trans-2-enoyl-CoA reductase (NADPH) activity	molecular_function	7	circRNA8283(PECR);circRNA8284(PECR)	1	660	1	8389	0.0786745
GO:0101003	ficolin-1-rich granule membrane	cellular_component	8	circRNA10018(VPS35L);circRNA19847(VPS35L)	1	660	1	8389	0.0786745
GO:1901896	positive regulation of calcium-transporting ATPase activity	biological_process	9	circRNA8243(SUMO1)	1	660	1	8389	0.0786745
GO:0071164	RNA trimethylguanosine synthase activity	molecular_function	8	circRNA5421(TGS1)	1	660	1	8389	0.0786745
GO:0047988	hydroxyacid-oxoacid transhydrogenase activity	molecular_function	6	circRNA15080(ADHFE1)	1	660	1	8389	0.0786745
GO:0090336	positive regulation of brown fat cell differentiation	biological_process	9	circRNA17740(MAPK14);ciRNA5132(MAPK14)	1	660	1	8389	0.0786745
GO:0001768	establishment of T cell polarity	biological_process	7	circRNA16504(DOCK2);circRNA19028(DOCK2);circRNA3802(DOCK2)	1	660	1	8389	0.0786745
GO:0043812	phosphatidylinositol-4-phosphate phosphatase activity	molecular_function	10	circRNA36654(SACM1L)	1	660	1	8389	0.0786745
GO:1990000	amyloid fibril formation	biological_process	7	circRNA34523(RIPK1)	1	660	1	8389	0.0786745
GO:0033626	positive regulation of integrin activation by cell surface receptor linked signal transduction	biological_process	6	circRNA16942(CDH17)	1	660	1	8389	0.0786745
GO:0045634	regulation of melanocyte differentiation	biological_process	8	circRNA2673(LOC102409250)	1	660	1	8389	0.0786745
GO:0070442	integrin alphaIIb-beta3 complex	cellular_component	6	circRNA11642(TSPAN32)	1	660	1	8389	0.0786745
GO:0000414	regulation of histone H3-K36 methylation	biological_process	11	circRNA1469(NSD1)	1	660	1	8389	0.0786745
GO:0071638	negative regulation of monocyte chemotactic protein-1 production	biological_process	9	circRNA13246(ERBIN);circRNA32882(ERBIN)	1	660	1	8389	0.0786745
GO:0000019	regulation of mitotic recombination	biological_process	10	circRNA1530(RAD50)	1	660	1	8389	0.0786745
GO:0043420	anthranilate metabolic process	biological_process	7	circRNA8121(KYNU);circRNA8123(KYNU)	1	660	1	8389	0.0786745
GO:0098554	cytoplasmic side of endoplasmic reticulum membrane	cellular_component	7	circRNA11675(PTPN1)	1	660	1	8389	0.0786745
GO:0048659	smooth muscle cell proliferation	biological_process	5	circRNA2802(NAA35)	1	660	1	8389	0.0786745
GO:0035745	T-helper 2 cell cytokine production	biological_process	8	circRNA11043(DENND1B);circRNA19142(DENND1B)	1	660	1	8389	0.0786745
GO:0072755	cellular response to benomyl	biological_process	7	circRNA12893(IMPACT);circRNA12896(IMPACT);circRNA34989(IMPACT)	1	660	1	8389	0.0786745
GO:0019075	virus maturation	biological_process	7	ciRNA2455(MVB12B)	1	660	1	8389	0.0786745
GO:0035246	peptidyl-arginine N-methylation	biological_process	12	circRNA742(FBXO11)	1	660	1	8389	0.0786745
GO:0046642	negative regulation of alpha-beta T cell proliferation	biological_process	12	circRNA38253(ITCH)	1	660	1	8389	0.0786745
GO:0072619	interleukin-21 secretion	biological_process	12	circRNA33379(FOXP1)	1	660	1	8389	0.0786745
GO:0034774	secretory granule lumen	cellular_component	7	circRNA17740(MAPK14);ciRNA5132(MAPK14)	1	660	1	8389	0.0786745
GO:0016274	protein-arginine N-methyltransferase activity	molecular_function	8	circRNA742(FBXO11)	1	660	1	8389	0.0786745
GO:0036498	IRE1-mediated unfolded protein response	biological_process	6	circRNA11675(PTPN1)	1	660	1	8389	0.0786745
GO:0061829	basal tubulobulbar complex	cellular_component	5	circRNA11322(DNM3)	1	660	1	8389	0.0786745
GO:0046570	methylthioribulose 1-phosphate dehydratase activity	molecular_function	7	circRNA13765(APIP);circRNA37406(APIP);circRNA9208(APIP)	1	660	1	8389	0.0786745
GO:0043874	acireductone synthase activity	molecular_function	8	circRNA37176(ENOPH1)	1	660	1	8389	0.0786745
GO:0045540	regulation of cholesterol biosynthetic process	biological_process	10	circRNA33430(SCAP)	1	660	1	8389	0.0786745
GO:0015805	S-adenosyl-L-methionine transport	biological_process	7	ciRNA1335(SLC25A26)	1	660	1	8389	0.0786745
GO:0047560	3-dehydrosphinganine reductase activity	molecular_function	7	circRNA34908(KDSR);circRNA34909(KDSR)	1	660	1	8389	0.0786745
GO:2001184	positive regulation of interleukin-12 secretion	biological_process	9	circRNA17740(MAPK14);ciRNA5132(MAPK14)	1	660	1	8389	0.0786745
GO:0045759	negative regulation of action potential	biological_process	6	circRNA8243(SUMO1)	1	660	1	8389	0.0786745
GO:0070538	oleic acid binding	molecular_function	7	circRNA13325(SCP2)	1	660	1	8389	0.0786745
GO:0010742	macrophage derived foam cell differentiation	biological_process	7	circRNA13982(SOAT1);circRNA36075(SOAT1)	1	660	1	8389	0.0786745
GO:0075733	intracellular transport of virus	biological_process	8	ciRNA2455(MVB12B)	1	660	1	8389	0.0786745
GO:0002183	cytoplasmic translational initiation	biological_process	6	circRNA18117(EIF3M);circRNA19554(EIF3M)	1	660	1	8389	0.0786745
GO:0072557	IPAF inflammasome complex	cellular_component	5	circRNA617(NLRC4)	1	660	1	8389	0.0786745
GO:0061676	importin-alpha family protein binding	molecular_function	5	ciRNA1390(TPX2)	1	660	1	8389	0.0786745
GO:0046633	alpha-beta T cell proliferation	biological_process	9	circRNA16504(DOCK2);circRNA19028(DOCK2);circRNA3802(DOCK2)	1	660	1	8389	0.0786745
GO:0030338	CMP-N-acetylneuraminate monooxygenase activity	molecular_function	7	circRNA34564(LOC102411578);ciRNA1018(LOC102411578)	1	660	1	8389	0.0786745
GO:0014835	myoblast differentiation involved in skeletal muscle regeneration	biological_process	7	circRNA17740(MAPK14);ciRNA5132(MAPK14)	1	660	1	8389	0.0786745
GO:0006238	CMP salvage	biological_process	13	circRNA1728(UCK2);circRNA45911(UCK2)	1	660	1	8389	0.0786745
GO:1903621	protein localization to photoreceptor connecting cilium	biological_process	10	circRNA38308(SPATA7);circRNA5790(SPATA7)	1	660	1	8389	0.0786745
GO:0001704	formation of primary germ layer	biological_process	5	circRNA12131(KIF16B);circRNA36504(KIF16B)	1	660	1	8389	0.0786745
GO:0060056	mammary gland involution	biological_process	5	circRNA19563(CAPN1)	1	660	1	8389	0.0786745
GO:0032268	regulation of cellular protein metabolic process	biological_process	7	circRNA18220(SSH1)	1	660	1	8389	0.0786745
GO:0035494	SNARE complex disassembly	biological_process	8	circRNA36424(NAPB)	1	660	1	8389	0.0786745
GO:0009452	7-methylguanosine RNA capping	biological_process	11	circRNA5421(TGS1)	1	660	1	8389	0.0786745
GO:0031087	deadenylation-independent decapping of nuclear-transcribed mRNA	biological_process	9	circRNA5076(DCP1A)	1	660	1	8389	0.0786745
GO:0032053	ciliary basal body organization	biological_process	6	ciRNA5445(CROCC)	1	660	1	8389	0.0786745
GO:1902948	negative regulation of tau-protein kinase activity	biological_process	12	circRNA18164(SORL1);circRNA9365(SORL1)	1	660	1	8389	0.0786745
GO:0035723	interleukin-15-mediated signaling pathway	biological_process	7	circRNA18967(PLCB1)	1	660	1	8389	0.0786745
GO:1900015	regulation of cytokine production involved in inflammatory response	biological_process	7	circRNA17740(MAPK14);ciRNA5132(MAPK14)	1	660	1	8389	0.0786745
GO:0045769	negative regulation of asymmetric cell division	biological_process	8	circRNA11051(ASPM);circRNA37687(ASPM)	1	660	1	8389	0.0786745
GO:0086089	voltage-gated potassium channel activity involved in atrial cardiac muscle cell action potential repolarization	molecular_function	11	ciRNA2609(KCNQ1)	1	660	1	8389	0.0786745
GO:0090647	modulation of age-related behavioral decline	biological_process	5	circRNA11469(PICALM);circRNA11478(PICALM);circRNA27869(PICALM);circRNA27870(PICALM);circRNA36217(PICALM);circRNA36224(PICALM)	1	660	1	8389	0.0786745
GO:0030429	kynureninase activity	molecular_function	7	circRNA8121(KYNU);circRNA8123(KYNU)	1	660	1	8389	0.0786745
GO:0085032	modulation by symbiont of host I-kappaB kinase/NF-kappaB cascade	biological_process	10	circRNA37561(TNIP1)	1	660	1	8389	0.0786745
GO:0005176	ErbB-2 class receptor binding	molecular_function	6	ciRNA1644(NRG1)	1	660	1	8389	0.0786745
GO:0007631	feeding behavior	biological_process	4	circRNA44005(GIGYF2)	1	660	1	8389	0.0786745
GO:0070668	positive regulation of mast cell proliferation	biological_process	9	circRNA5419(LYN)	1	660	1	8389	0.0786745
GO:0021842	chemorepulsion involved in interneuron migration from the subpallium to the cortex	biological_process	7	ciRNA1644(NRG1)	1	660	1	8389	0.0786745
GO:0044798	nuclear transcription factor complex	cellular_component	5	circRNA36298(NFATC2)	1	660	1	8389	0.0786745
GO:0097226	sperm mitochondrial sheath	cellular_component	5	circRNA8395(AK2)	1	660	1	8389	0.0786745
GO:0043988	histone H3-S28 phosphorylation	biological_process	12	circRNA5772(RPS6KA5)	1	660	1	8389	0.0786745
GO:0046824	positive regulation of nucleocytoplasmic transport	biological_process	9	circRNA13873(NEDD4)	1	660	1	8389	0.0786745
GO:0003922	GMP synthase (glutamine-hydrolyzing) activity	molecular_function	7	circRNA4634(GMPS)	1	660	1	8389	0.0786745
GO:0010420	polyprenyldihydroxybenzoate methyltransferase activity	molecular_function	8	circRNA15524(COQ3)	1	660	1	8389	0.0786745
GO:0016185	synaptic vesicle budding from presynaptic endocytic zone membrane	biological_process	9	circRNA11322(DNM3)	1	660	1	8389	0.0786745
GO:0008653	lipopolysaccharide metabolic process	biological_process	7	circRNA12335(AOAH)	1	660	1	8389	0.0786745
GO:0046381	CMP-N-acetylneuraminate metabolic process	biological_process	6	circRNA34564(LOC102411578);ciRNA1018(LOC102411578)	1	660	1	8389	0.0786745
GO:0097025	MPP7-DLG1-LIN7 complex	cellular_component	6	circRNA15432(MPP7)	1	660	1	8389	0.0786745
GO:1901962	S-adenosyl-L-methionine transmembrane transport	biological_process	8	ciRNA1335(SLC25A26)	1	660	1	8389	0.0786745
GO:0001738	morphogenesis of a polarized epithelium	biological_process	7	circRNA210(AHI1)	1	660	1	8389	0.0786745
GO:1990613	mitochondrial membrane fusion	biological_process	8	circRNA37375(SLC25A46)	1	660	1	8389	0.0786745
GO:0060346	bone trabecula formation	biological_process	6	circRNA15841(PPARGC1B)	1	660	1	8389	0.0786745
GO:0003921	GMP synthase activity	molecular_function	6	circRNA4634(GMPS)	1	660	1	8389	0.0786745
GO:0097201	negative regulation of transcription from RNA polymerase II promoter in response to stress	biological_process	11	circRNA12893(IMPACT);circRNA12896(IMPACT);circRNA34989(IMPACT)	1	660	1	8389	0.0786745
GO:0010716	negative regulation of extracellular matrix disassembly	biological_process	9	circRNA17810(DPP4)	1	660	1	8389	0.0786745
GO:0045113	regulation of integrin biosynthetic process	biological_process	8	ciRNA85(S100A9)	1	660	1	8389	0.0786745
GO:0004490	methylglutaconyl-CoA hydratase activity	molecular_function	7	circRNA37361(LOC112585110)	1	660	1	8389	0.0786745
GO:1902943	positive regulation of voltage-gated chloride channel activity	biological_process	10	circRNA10700(CFTR)	1	660	1	8389	0.0786745
GO:0035037	sperm entry	biological_process	8	circRNA15260(UBE3A)	1	660	1	8389	0.0786745
GO:1990405	protein antigen binding	molecular_function	5	circRNA1589(HNRNPM)	1	660	1	8389	0.0786745
GO:0021852	pyramidal neuron migration	biological_process	8	circRNA38342(DISC1)	1	660	1	8389	0.0786745
GO:0060453	regulation of gastric acid secretion	biological_process	8	ciRNA2609(KCNQ1)	1	660	1	8389	0.0786745
GO:0019065	receptor-mediated endocytosis of virus by host cell	biological_process	9	circRNA14273(EPS15)	1	660	1	8389	0.0786745
GO:0004333	fumarate hydratase activity	molecular_function	7	circRNA27778(FH)	1	660	1	8389	0.0786745
GO:0048256	flap endonuclease activity	molecular_function	9	circRNA37333(EXO1)	1	660	1	8389	0.0786745
GO:0019205	nucleobase-containing compound kinase activity	molecular_function	7	circRNA8395(AK2)	1	660	1	8389	0.0786745
GO:0060379	cardiac muscle cell myoblast differentiation	biological_process	8	ciRNA1644(NRG1)	1	660	1	8389	0.0786745
GO:0022417	protein maturation by protein folding	biological_process	5	circRNA6316(ERO1A)	1	660	1	8389	0.0786745
GO:0016441	posttranscriptional gene silencing	biological_process	9	circRNA17922(PUM1)	1	660	1	8389	0.0786745
GO:0045509	interleukin-27 receptor activity	molecular_function	8	ciRNA1192(IL27RA)	1	660	1	8389	0.0786745
GO:2001257	regulation of cation channel activity	biological_process	8	circRNA6332(HOMER1)	1	660	1	8389	0.0786745
GO:0035229	positive regulation of glutamate-cysteine ligase activity	biological_process	8	circRNA37356(GCLM)	1	660	1	8389	0.0786745
GO:0005048	signal sequence binding	molecular_function	6	circRNA16712(AP2M1)	1	660	1	8389	0.0786745
GO:0001927	exocyst assembly	biological_process	8	circRNA34520(EXOC2)	1	660	1	8389	0.0786745
GO:0044111	development involved in symbiotic interaction	biological_process	4	circRNA13873(NEDD4)	1	660	1	8389	0.0786745
GO:0048729	tissue morphogenesis	biological_process	5	circRNA12258(GCNT1)	1	660	1	8389	0.0786745
GO:0090128	regulation of synapse maturation	biological_process	8	circRNA38342(DISC1)	1	660	1	8389	0.0786745
GO:0098711	iron ion import across plasma membrane	biological_process	12	circRNA11469(PICALM);circRNA11478(PICALM);circRNA27869(PICALM);circRNA27870(PICALM);circRNA36217(PICALM);circRNA36224(PICALM)	1	660	1	8389	0.0786745
GO:0052798	beta-galactoside alpha-2,3-sialyltransferase activity	molecular_function	7	circRNA4254(ST3GAL6);circRNA4262(ST3GAL6)	1	660	1	8389	0.0786745
GO:0003161	cardiac conduction system development	biological_process	9	ciRNA1644(NRG1)	1	660	1	8389	0.0786745
GO:2001137	positive regulation of endocytic recycling	biological_process	9	circRNA18164(SORL1);circRNA9365(SORL1)	1	660	1	8389	0.0786745
GO:0002762	negative regulation of myeloid leukocyte differentiation	biological_process	9	circRNA5419(LYN)	1	660	1	8389	0.0786745
GO:0045898	regulation of RNA polymerase II transcriptional preinitiation complex assembly	biological_process	7	circRNA3090(ATF7IP)	1	660	1	8389	0.0786745
GO:0035606	peptidyl-cysteine S-trans-nitrosylation	biological_process	11	ciRNA85(S100A9)	1	660	1	8389	0.0786745
GO:1903423	positive regulation of synaptic vesicle recycling	biological_process	7	circRNA11322(DNM3)	1	660	1	8389	0.0786745
GO:0097165	nuclear stress granule	cellular_component	7	circRNA19611(TIA1)	1	660	1	8389	0.0786745
GO:0000095	S-adenosyl-L-methionine transmembrane transporter activity	molecular_function	7	ciRNA1335(SLC25A26)	1	660	1	8389	0.0786745
GO:2000209	regulation of anoikis	biological_process	9	circRNA36851(ANKRD13C)	1	660	1	8389	0.0786745
GO:0045940	positive regulation of steroid metabolic process	biological_process	9	circRNA13325(SCP2)	1	660	1	8389	0.0786745
GO:0030328	prenylcysteine catabolic process	biological_process	11	circRNA15713(PCYOX1)	1	660	1	8389	0.0786745
GO:0061140	lung secretory cell differentiation	biological_process	8	circRNA33379(FOXP1)	1	660	1	8389	0.0786745
GO:1900625	positive regulation of monocyte aggregation	biological_process	9	ciRNA2585(CD44)	1	660	1	8389	0.0786745
GO:0001093	TFIIB-class transcription factor binding	molecular_function	8	circRNA17947(TCF4)	1	660	1	8389	0.0786745
GO:0051048	negative regulation of secretion	biological_process	8	ciRNA1644(NRG1)	1	660	1	8389	0.0786745
GO:0032783	ELL-EAF complex	cellular_component	5	circRNA33095(EAF2)	1	660	1	8389	0.0786745
GO:0071622	regulation of granulocyte chemotaxis	biological_process	8	circRNA36895(CAMK1D)	1	660	1	8389	0.0786745
GO:1902161	positive regulation of cyclic nucleotide-gated ion channel activity	biological_process	8	circRNA10700(CFTR)	1	660	1	8389	0.0786745
GO:0044211	CTP salvage	biological_process	13	circRNA1728(UCK2);circRNA45911(UCK2)	1	660	1	8389	0.0786745
GO:0015114	phosphate ion transmembrane transporter activity	molecular_function	8	circRNA14409(ANKH)	1	660	1	8389	0.0786745
GO:0005381	iron ion transmembrane transporter activity	molecular_function	10	circRNA39521(SLC25A37)	1	660	1	8389	0.0786745
GO:0031826	type 2A serotonin receptor binding	molecular_function	8	circRNA2673(LOC102409250)	1	660	1	8389	0.0786745
GO:0048699	generation of neurons	biological_process	7	circRNA10434(THOC2)	1	660	1	8389	0.0786745
GO:1990108	protein linear deubiquitination	biological_process	10	ciRNA2665(OTULIN)	1	660	1	8389	0.0786745
GO:0086013	membrane repolarization during cardiac muscle cell action potential	biological_process	10	ciRNA2609(KCNQ1)	1	660	1	8389	0.0786745
GO:0004112	cyclic-nucleotide phosphodiesterase activity	molecular_function	8	circRNA17560(PDE5A)	1	660	1	8389	0.0786745
GO:0046545	development of primary female sexual characteristics	biological_process	6	circRNA6603(DACH1)	1	660	1	8389	0.0786745
GO:0015174	basic amino acid transmembrane transporter activity	molecular_function	8	circRNA6221(SLC7A7)	1	660	1	8389	0.0786745
GO:0010878	cholesterol storage	biological_process	6	circRNA13982(SOAT1);circRNA36075(SOAT1)	1	660	1	8389	0.0786745
GO:0032185	septin cytoskeleton organization	biological_process	7	circRNA15698(WDPCP)	1	660	1	8389	0.0786745
GO:2000438	negative regulation of monocyte extravasation	biological_process	9	circRNA18967(PLCB1)	1	660	1	8389	0.0786745
GO:0016056	rhodopsin mediated signaling pathway	biological_process	6	circRNA20141(GNB1)	1	660	1	8389	0.0786745
GO:0023051	regulation of signaling	biological_process	5	circRNA4295(CBLB)	1	660	1	8389	0.0786745
GO:2001253	regulation of histone H3-K36 trimethylation	biological_process	12	circRNA7929(IWS1)	1	660	1	8389	0.0786745
GO:0060290	transdifferentiation	biological_process	6	circRNA12473(SMAD3)	1	660	1	8389	0.0786745
GO:0019471	4-hydroxyproline metabolic process	biological_process	6	circRNA6316(ERO1A)	1	660	1	8389	0.0786745
GO:0019089	transmission of virus	biological_process	7	circRNA13873(NEDD4)	1	660	1	8389	0.0786745
GO:0071707	immunoglobulin heavy chain V-D-J recombination	biological_process	8	circRNA44154(POLB)	1	660	1	8389	0.0786745
GO:1902560	GMP reductase complex	cellular_component	5	circRNA37017(GMPR);circRNA7693(GMPR)	1	660	1	8389	0.0786745
GO:0001510	RNA methylation	biological_process	10	circRNA19066(TRMT2B)	1	660	1	8389	0.0786745
GO:0070159	mitochondrial threonyl-tRNA aminoacylation	biological_process	14	ciRNA4445(TARS2)	1	660	1	8389	0.0786745
GO:0010869	regulation of receptor biosynthetic process	biological_process	8	circRNA36851(ANKRD13C)	1	660	1	8389	0.0786745
GO:0001766	membrane raft polarization	biological_process	8	circRNA16504(DOCK2);circRNA19028(DOCK2);circRNA3802(DOCK2)	1	660	1	8389	0.0786745
GO:0070667	negative regulation of mast cell proliferation	biological_process	9	circRNA5419(LYN)	1	660	1	8389	0.0786745
GO:0016507	mitochondrial fatty acid beta-oxidation multienzyme complex	cellular_component	5	circRNA940(HADHA)	1	660	1	8389	0.0786745
GO:0002513	tolerance induction to self antigen	biological_process	5	circRNA5419(LYN)	1	660	1	8389	0.0786745
GO:0003920	GMP reductase activity	molecular_function	7	circRNA37017(GMPR);circRNA7693(GMPR)	1	660	1	8389	0.0786745
GO:0021778	oligodendrocyte cell fate specification	biological_process	7	circRNA18154(SOX6);circRNA26421(SOX6);circRNA9326(SOX6);circRNA9329(SOX6);ciRNA1380(SOX6);ciRNA1381(SOX6);ciRNA6694(SOX6)	1	660	1	8389	0.0786745
GO:0006206	pyrimidine nucleobase metabolic process	biological_process	9	circRNA1728(UCK2);circRNA45911(UCK2)	1	660	1	8389	0.0786745
GO:0072365	regulation of cellular ketone metabolic process by negative regulation of transcription from RNA polymerase II promoter	biological_process	11	circRNA9666(NCOR2)	1	660	1	8389	0.0786745
GO:0031798	type 1 metabotropic glutamate receptor binding	molecular_function	8	circRNA11322(DNM3)	1	660	1	8389	0.0786745
GO:0035226	glutamate-cysteine ligase catalytic subunit binding	molecular_function	6	circRNA37356(GCLM)	1	660	1	8389	0.0786745
GO:0050663	cytokine secretion	biological_process	11	circRNA32851(LCP2)	1	660	1	8389	0.0786745
GO:0070886	positive regulation of calcineurin-NFAT signaling cascade	biological_process	12	ciRNA1644(NRG1)	1	660	1	8389	0.0786745
GO:0019805	quinolinate biosynthetic process	biological_process	10	circRNA8121(KYNU);circRNA8123(KYNU)	1	660	1	8389	0.0786745
GO:0044206	UMP salvage	biological_process	13	circRNA1728(UCK2);circRNA45911(UCK2)	1	660	1	8389	0.0786745
GO:0044783	G1 DNA damage checkpoint	biological_process	8	circRNA11945(WAC)	1	660	1	8389	0.0786745
GO:0070487	monocyte aggregation	biological_process	8	ciRNA2585(CD44)	1	660	1	8389	0.0786745
GO:0032916	positive regulation of transforming growth factor beta3 production	biological_process	9	circRNA12473(SMAD3)	1	660	1	8389	0.0786745
GO:0033165	interphotoreceptor matrix	cellular_component	6	circRNA4274(IMPG2);circRNA4275(IMPG2)	1	660	1	8389	0.0786745
GO:0002250	adaptive immune response	biological_process	5	circRNA1231(ERAP2);circRNA13873(NEDD4);circRNA18358(PRKCB);circRNA31283(THEMIS)	4	660	22	8389	0.0894385
GO:0090307	mitotic spindle assembly	biological_process	10	circRNA13010(KIF11);circRNA617(NLRC4);circRNA9448(BIRC3);ciRNA1390(TPX2)	4	660	22	8389	0.0894385
GO:0007169	transmembrane receptor protein tyrosine kinase signaling pathway	biological_process	7	circRNA17462(CLNK);circRNA210(AHI1);circRNA32851(LCP2);circRNA34214(CLNK);circRNA34291(TXK);circRNA37068(BLNK);circRNA5419(LYN)	6	660	40	8389	0.0904583
GO:0000151	ubiquitin ligase complex	cellular_component	5	circRNA13873(NEDD4);circRNA18170(UBE4A);circRNA39722(FBXO7);circRNA5284(RNF19A);circRNA742(FBXO11);circRNA7827(UBR2)	6	660	40	8389	0.0904583
GO:0005912	adherens junction	cellular_component	5	circRNA210(AHI1);circRNA3745(VCL);circRNA9514(NF2)	3	660	14	8389	0.0920047
GO:0003887	DNA-directed DNA polymerase activity	molecular_function	8	circRNA4360(POLQ);circRNA44154(POLB);circRNA7806(POLH)	3	660	14	8389	0.0920047
GO:0007519	skeletal muscle tissue development	biological_process	8	circRNA15295(GPCPD1);circRNA17740(MAPK14);circRNA33379(FOXP1);circRNA36399(GPCPD1);circRNA38265(GPCPD1);circRNA38266(GPCPD1);circRNA38267(GPCPD1);ciRNA5132(MAPK14)	3	660	14	8389	0.0920047
GO:0003756	protein disulfide isomerase activity	molecular_function	7	circRNA20004(ERO1B);circRNA2728(ERP44);circRNA6316(ERO1A)	3	660	14	8389	0.0920047
GO:0071108	protein K48-linked deubiquitination	biological_process	10	circRNA16638(USP25);circRNA34799(USP37);circRNA4218(USP25);circRNA4224(USP25);circRNA6008(USP8)	3	660	14	8389	0.0920047
GO:0090575	RNA polymerase II transcription factor complex	cellular_component	6	circRNA34417(WWOX);circRNA35982(HIPK2);ciRNA1652(PBX1)	3	660	14	8389	0.0920047
GO:0030036	actin cytoskeleton organization	biological_process	7	circRNA10722(ELMO1);circRNA1371(ARHGAP26);circRNA16504(DOCK2);circRNA18220(SSH1);circRNA18576(ELMO1);circRNA19028(DOCK2);circRNA31755(ARHGAP26);circRNA3802(DOCK2);circRNA43517(PAK1);circRNA8686(ROCK1);circRNA9514(NF2)	7	660	50	8389	0.0946349
GO:0004725	protein tyrosine phosphatase activity	molecular_function	9	circRNA11675(PTPN1);circRNA15134(PTPN12);circRNA15153(CDC14A);circRNA15610(DUSP11);circRNA18220(SSH1);circRNA1938(CDC14A);circRNA20134(PTPRC);circRNA20135(PTPRC);ciRNA4943(MTMR2)	7	660	50	8389	0.0946349
GO:0016021	integral component of membrane	cellular_component	5	circRNA10018(VPS35L);circRNA10376(TMEM164);circRNA10920(SLC37A3);circRNA11675(PTPN1);circRNA11849(ATRN);circRNA12317(PIGN);circRNA1231(ERAP2);circRNA1248(MCTP1);circRNA12622(TMEM123);circRNA12722(MCTP1);circRNA12850(KTN1);circRNA12989(SLC25A40);circRNA13410(LOC102394150);circRNA13619(LOC102413663);circRNA13966(LOC102392421);circRNA13982(SOAT1);circRNA14323(LOC102392281);circRNA14358(TECPR1);circR…	129	660	1478	8389	0.097753
GO:0043130	ubiquitin binding	molecular_function	6	circRNA12473(SMAD3);circRNA12728(FAF1);circRNA13873(NEDD4);circRNA14303(VPS36);circRNA33540(TERF1);ciRNA2455(MVB12B)	6	660	41	8389	0.099306
GO:0005777	peroxisome	cellular_component	7	circRNA11417(MARC2);circRNA13063(AGPS);circRNA13325(SCP2);circRNA3196(FAR2);circRNA34167(AKAP11);circRNA8283(PECR);circRNA8284(PECR)	6	660	41	8389	0.099306
GO:0051492	regulation of stress fiber assembly	biological_process	7	circRNA17251(BBS4);circRNA44240(BBS4);circRNA8686(ROCK1)	2	660	7	8389	0.0996039
GO:0051019	mitogen-activated protein kinase binding	molecular_function	8	circRNA18334(GTF2I);circRNA37561(TNIP1)	2	660	7	8389	0.0996039
GO:0046975	histone methyltransferase activity (H3-K36 specific	molecular_function	10	circRNA1469(NSD1);ciRNA2476(HSD17B7)	2	660	7	8389	0.0996039
GO:0050766	positive regulation of phagocytosis	biological_process	8	circRNA16504(DOCK2);circRNA19028(DOCK2);circRNA36895(CAMK1D);circRNA3802(DOCK2)	2	660	7	8389	0.0996039
GO:0004571	mannosyl-oligosaccharide 1,2-alpha-mannosidase activity	molecular_function	10	circRNA15965(MAN1A2);circRNA31336(MAN1A1)	2	660	7	8389	0.0996039
GO:0008157	protein phosphatase 1 binding	molecular_function	8	circRNA1188(FER);ciRNA2609(KCNQ1)	2	660	7	8389	0.0996039
GO:0050861	positive regulation of B cell receptor signaling pathway	biological_process	10	circRNA18358(PRKCB);circRNA5419(LYN)	2	660	7	8389	0.0996039
GO:0004017	adenylate kinase activity	molecular_function	8	circRNA1530(RAD50);circRNA8395(AK2)	2	660	7	8389	0.0996039
GO:0032148	activation of protein kinase B activity	biological_process	13	circRNA761(CCDC88A);ciRNA5312(OSBPL8)	2	660	7	8389	0.0996039
GO:0071786	endoplasmic reticulum tubular network organization	biological_process	7	circRNA17532(TMEM33);circRNA36709(LNPK)	2	660	7	8389	0.0996039
GO:0015701	bicarbonate transport	biological_process	9	circRNA10700(CFTR);circRNA31408(SLC4A5)	2	660	7	8389	0.0996039
GO:0019869	chloride channel inhibitor activity	molecular_function	7	circRNA10700(CFTR);circRNA16131(STX8)	2	660	7	8389	0.0996039
GO:0060045	positive regulation of cardiac muscle cell proliferation	biological_process	8	circRNA17740(MAPK14);ciRNA1644(NRG1);ciRNA5132(MAPK14)	2	660	7	8389	0.0996039
GO:0034707	chloride channel complex	cellular_component	7	circRNA10700(CFTR);circRNA1903(CLCC1)	2	660	7	8389	0.0996039
GO:0030122	AP-2 adaptor complex	cellular_component	8	circRNA11469(PICALM);circRNA11478(PICALM);circRNA14273(EPS15);circRNA27869(PICALM);circRNA27870(PICALM);circRNA36217(PICALM);circRNA36224(PICALM)	2	660	7	8389	0.0996039
GO:0035115	embryonic forelimb morphogenesis	biological_process	8	circRNA36709(LNPK);circRNA7799(RUNX2);ciRNA1862(RUNX2)	2	660	7	8389	0.0996039
GO:0098656	anion transmembrane transport	biological_process	8	circRNA31408(SLC4A5);circRNA41228(LOC102411048);circRNA41232(LOC102411048);circRNA6543(LOC102411048);ciRNA802(LOC102411048)	2	660	7	8389	0.0996039
GO:0050732	negative regulation of peptidyl-tyrosine phosphorylation	biological_process	11	circRNA14025(SEMA4D);circRNA16642(SAMSN1)	2	660	7	8389	0.0996039
GO:1902236	negative regulation of endoplasmic reticulum stress-induced intrinsic apoptotic signaling pathway	biological_process	9	circRNA11675(PTPN1);circRNA4474(OPA1)	2	660	7	8389	0.0996039
GO:0060021	palate development	biological_process	5	circRNA15639(SOS1);circRNA15698(WDPCP);circRNA18736(DHRS3);circRNA8243(SUMO1)	4	660	23	8389	0.101862
GO:0014068	positive regulation of phosphatidylinositol 3-kinase signaling	biological_process	10	circRNA13873(NEDD4);circRNA14025(SEMA4D);circRNA15260(UBE3A);ciRNA1644(NRG1)	4	660	23	8389	0.101862
GO:0019902	phosphatase binding	molecular_function	6	circRNA12473(SMAD3);circRNA14136(DZIP3);ciRNA5114(MAST2);ciRNA5358(PPP1R21)	4	660	23	8389	0.101862
GO:0021987	cerebral cortex development	biological_process	5	circRNA11051(ASPM);circRNA17034(TRAPPC9);circRNA17251(BBS4);circRNA18967(PLCB1);circRNA37687(ASPM);circRNA44240(BBS4)	4	660	23	8389	0.101862
GO:0006904	vesicle docking involved in exocytosis	biological_process	7	circRNA10700(CFTR);circRNA37307(SCFD1);circRNA5578(EXOC6);circRNA8956(SCFD1);circRNA8963(SCFD1)	3	660	15	8389	0.108572
GO:0030316	osteoclast differentiation	biological_process	8	circRNA12413(LOC102391826);circRNA17740(MAPK14);ciRNA5132(MAPK14);ciRNA5424(GLO1)	3	660	15	8389	0.108572
GO:0006303	double-strand break repair via nonhomologous end joining	biological_process	10	circRNA34697(PSMD14);circRNA8057(PSMD14);circRNA9468(MRE11);ciRNA2476(HSD17B7)	3	660	15	8389	0.108572
GO:0060041	retina development in camera-type eye	biological_process	5	circRNA19188(AGTPBP1);circRNA20141(GNB1);circRNA31408(SLC4A5);circRNA32411(AGTPBP1)	3	660	15	8389	0.108572
GO:0043407	negative regulation of MAP kinase activity	biological_process	12	circRNA11675(PTPN1);circRNA18164(SORL1);circRNA5419(LYN);circRNA9365(SORL1)	3	660	15	8389	0.108572
GO:0005198	structural molecule activity	molecular_function	3	circRNA10859(COPG2);circRNA34955(EPB41L3);circRNA3745(VCL);circRNA44600(EPB41);ciRNA5445(CROCC)	5	660	33	8389	0.113336
GO:0031982	vesicle	cellular_component	5	circRNA11469(PICALM);circRNA11478(PICALM);circRNA16131(STX8);circRNA18814(STX5);circRNA27869(PICALM);circRNA27870(PICALM);circRNA36217(PICALM);circRNA36224(PICALM);ciRNA2455(MVB12B)	4	660	24	8389	0.115029
GO:0050728	negative regulation of inflammatory response	biological_process	9	circRNA12172(NFKB1);circRNA12335(AOAH);circRNA12473(SMAD3);ciRNA2665(OTULIN)	4	660	24	8389	0.115029
GO:0060070	canonical Wnt signaling pathway	biological_process	8	circRNA13231(KDM6A);circRNA26959(TBL1X);circRNA38342(DISC1);ciRNA2665(OTULIN)	4	660	24	8389	0.115029
GO:0006906	vesicle fusion	biological_process	7	circRNA12991(SYTL3);circRNA16131(STX8);circRNA18814(STX5);circRNA31199(SYTL3);ciRNA5118(VAV3)	4	660	24	8389	0.115029
GO:0035335	peptidyl-tyrosine dephosphorylation	biological_process	10	circRNA15134(PTPN12);circRNA15153(CDC14A);circRNA15610(DUSP11);circRNA18220(SSH1);circRNA1938(CDC14A);circRNA20134(PTPRC);circRNA20135(PTPRC);circRNA34731(PTPN4);ciRNA4943(MTMR2)	7	660	53	8389	0.119819
GO:0000902	cell morphogenesis	biological_process	6	circRNA17740(MAPK14);circRNA18154(SOX6);circRNA18220(SSH1);circRNA26421(SOX6);circRNA7106(FRYL);circRNA9326(SOX6);circRNA9329(SOX6);ciRNA1380(SOX6);ciRNA1381(SOX6);ciRNA1644(NRG1);ciRNA5132(MAPK14);ciRNA6694(SOX6)	5	660	34	8389	0.124784
GO:0045211	postsynaptic membrane	cellular_component	5	circRNA11322(DNM3);circRNA11469(PICALM);circRNA11478(PICALM);circRNA15456(SYNE1);circRNA27869(PICALM);circRNA27870(PICALM);circRNA31219(SYNE1);circRNA31222(SYNE1);circRNA36217(PICALM);circRNA36224(PICALM);circRNA38342(DISC1);circRNA6332(HOMER1)	5	660	34	8389	0.124784
GO:0007492	endoderm development	biological_process	6	circRNA12131(KIF16B);circRNA12473(SMAD3);circRNA36504(KIF16B)	2	660	8	8389	0.126101
GO:0033365	protein localization to organelle	biological_process	7	circRNA19918(RAB3IP);circRNA32666(RAB3IP);ciRNA5445(CROCC)	2	660	8	8389	0.126101
GO:0046329	negative regulation of JNK cascade	biological_process	13	circRNA38253(ITCH);ciRNA5103(AIDA)	2	660	8	8389	0.126101
GO:0010975	regulation of neuron projection development	biological_process	10	circRNA38342(DISC1);circRNA761(CCDC88A)	2	660	8	8389	0.126101
GO:0051292	nuclear pore complex assembly	biological_process	8	circRNA17532(TMEM33);circRNA25343(NUP153);circRNA7716(NUP153)	2	660	8	8389	0.126101
GO:0030676	Rac guanyl-nucleotide exchange factor activity	molecular_function	10	circRNA16504(DOCK2);circRNA19028(DOCK2);circRNA3802(DOCK2);ciRNA5118(VAV3)	2	660	8	8389	0.126101
GO:0034341	response to interferon-gamma	biological_process	7	circRNA12806(TRIM21);circRNA8121(KYNU);circRNA8123(KYNU)	2	660	8	8389	0.126101
GO:0007004	telomere maintenance via telomerase	biological_process	10	circRNA1530(RAD50);circRNA33540(TERF1)	2	660	8	8389	0.126101
GO:0045216	cell-cell junction organization	biological_process	6	circRNA12473(SMAD3);circRNA9514(NF2)	2	660	8	8389	0.126101
GO:0001784	phosphotyrosine residue binding	molecular_function	7	circRNA16642(SAMSN1);circRNA4295(CBLB)	2	660	8	8389	0.126101
GO:0007628	adult walking behavior	biological_process	6	circRNA19188(AGTPBP1);circRNA32411(AGTPBP1);circRNA35982(HIPK2)	2	660	8	8389	0.126101
GO:0031295	T cell costimulation	biological_process	5	circRNA17810(DPP4);circRNA4348(CD80)	2	660	8	8389	0.126101
GO:0031954	positive regulation of protein autophosphorylation	biological_process	11	circRNA1530(RAD50);circRNA9468(MRE11)	2	660	8	8389	0.126101
GO:0016791	phosphatase activity	molecular_function	7	circRNA15610(DUSP11);circRNA36654(SACM1L)	2	660	8	8389	0.126101
GO:0000792	heterochromatin	cellular_component	7	circRNA13433(ORC2);circRNA17951(MBD2)	2	660	8	8389	0.126101
GO:0055072	iron ion homeostasis	biological_process	11	circRNA11469(PICALM);circRNA11478(PICALM);circRNA19194(SFXN4);circRNA27869(PICALM);circRNA27870(PICALM);circRNA36217(PICALM);circRNA36224(PICALM)	2	660	8	8389	0.126101
GO:0000083	regulation of transcription involved in G1/S transition of mitotic cell cycle	biological_process	9	circRNA12942(TFDP2);circRNA42567(LOC102398348)	2	660	8	8389	0.126101
GO:0032495	response to muramyl dipeptide	biological_process	6	circRNA13246(ERBIN);circRNA17740(MAPK14);circRNA32882(ERBIN);ciRNA5132(MAPK14)	2	660	8	8389	0.126101
GO:0010591	regulation of lamellipodium assembly	biological_process	10	circRNA1188(FER);circRNA18220(SSH1)	2	660	8	8389	0.126101
GO:0045862	positive regulation of proteolysis	biological_process	9	circRNA1316(CYFIP2);ciRNA1211(BTRC)	2	660	8	8389	0.126101
GO:0005521	lamin binding	molecular_function	5	circRNA15456(SYNE1);circRNA18967(PLCB1);circRNA31219(SYNE1);circRNA31222(SYNE1)	2	660	8	8389	0.126101
GO:0004864	protein phosphatase inhibitor activity	molecular_function	7	circRNA4459(PPP1R2);ciRNA2466(PHACTR2)	2	660	8	8389	0.126101
GO:0033674	positive regulation of kinase activity	biological_process	11	circRNA1530(RAD50);circRNA9468(MRE11)	2	660	8	8389	0.126101
GO:0021766	hippocampus development	biological_process	5	circRNA17251(BBS4);circRNA44240(BBS4);circRNA9514(NF2);circRNA9804(DCLK2)	3	660	16	8389	0.126188
GO:0061025	membrane fusion	biological_process	6	circRNA11322(DNM3);circRNA298(HACE1);circRNA36424(NAPB)	3	660	16	8389	0.126188
GO:0031593	polyubiquitin modification-dependent protein binding	molecular_function	6	circRNA14136(DZIP3);circRNA14273(EPS15);circRNA37678(BRCC3)	3	660	16	8389	0.126188
GO:0007173	epidermal growth factor receptor signaling pathway	biological_process	9	circRNA1188(FER);circRNA12131(KIF16B);circRNA15639(SOS1);circRNA36504(KIF16B)	3	660	16	8389	0.126188
GO:0045332	phospholipid translocation	biological_process	9	circRNA17530(ATP8A1);circRNA6000(ATP8B4);circRNA8799(ATP9B);circRNA8800(ATP9B)	3	660	16	8389	0.126188
GO:0071320	cellular response to cAMP	biological_process	9	circRNA10700(CFTR);circRNA31990(RAP1A);ciRNA2609(KCNQ1)	3	660	16	8389	0.126188
GO:0000981	RNA polymerase II transcription factor activity, sequence-specific DNA binding	molecular_function	5	circRNA12172(NFKB1);circRNA12942(TFDP2);circRNA18334(GTF2I);circRNA32458(KIAA1958);circRNA33379(FOXP1);circRNA36834(REST);circRNA7799(RUNX2);ciRNA1862(RUNX2);ciRNA5026(ELF2)	8	660	64	8389	0.127581
GO:0030175	filopodium	cellular_component	7	circRNA10549(PPP1R9A);circRNA24437(IQGAP2);circRNA9514(NF2);ciRNA1296(MYO10)	4	660	25	8389	0.128896
GO:0005516	calmodulin binding	molecular_function	5	circRNA11051(ASPM);circRNA18967(PLCB1);circRNA24437(IQGAP2);circRNA36895(CAMK1D);circRNA37687(ASPM);circRNA44600(EPB41);ciRNA2609(KCNQ1);ciRNA619(PPP3CA)	7	660	54	8389	0.128911
GO:0005622	intracellular	cellular_component	4	circRNA1050(RABGAP1);circRNA11162(RALGPS2);circRNA11285(VPS13D);circRNA11469(PICALM);circRNA11478(PICALM);circRNA11642(TSPAN32);circRNA12573(RALGPS2);circRNA13931(ADCY7);circRNA15604(TBC1D8);circRNA15639(SOS1);circRNA16504(DOCK2);circRNA17462(CLNK);circRNA17666(LOC102395792);circRNA18358(PRKCB);circRNA19028(DOCK2);circRNA19543(DOCK1);circRNA19973(ARL13B);circRNA1999(PKN2);circRNA20141(GNB1);circR…	33	660	344	8389	0.134139
GO:0000226	microtubule cytoskeleton organization	biological_process	7	circRNA1188(FER);circRNA12519(PHLDB2);circRNA2083(DOCK7);circRNA2084(DOCK7);circRNA38342(DISC1);circRNA7495(DYNC1LI2)	5	660	35	8389	0.136741
GO:0005783	endoplasmic reticulum	cellular_component	6	circRNA1248(MCTP1);circRNA12722(MCTP1);circRNA12850(KTN1);circRNA1392(SIL1);circRNA15965(MAN1A2);circRNA16378(MSRB3);circRNA16638(USP25);circRNA17169(KTN1);circRNA17530(ATP8A1);circRNA17532(TMEM33);circRNA18072(MCTP2);circRNA18164(SORL1);circRNA18554(PHTF2);circRNA1903(CLCC1);circRNA20004(ERO1B);circRNA2728(ERP44);circRNA298(HACE1);circRNA31336(MAN1A1);circRNA34635(UGGT1);circRNA3557(TMTC2);circR…	27	660	277	8389	0.143256
GO:0000781	chromosome, telomeric region	cellular_component	7	circRNA10434(THOC2);circRNA13975(PPP1CB);circRNA2645(SMC5);circRNA992(SMC6)	4	660	26	8389	0.143419
GO:0050790	regulation of catalytic activity	biological_process	5	circRNA17916(PSMD1);circRNA18018(PPP2R5C);circRNA34240(BMP2K);ciRNA5314(GPSM2)	4	660	26	8389	0.143419
GO:0030334	regulation of cell migration	biological_process	7	circRNA298(HACE1);circRNA34814(DOCK10);circRNA3535(PLXNC1);circRNA3745(VCL)	4	660	26	8389	0.143419
GO:0048536	spleen development	biological_process	7	circRNA16942(CDH17);circRNA44154(POLB);ciRNA1652(PBX1)	3	660	17	8389	0.144742
GO:0016525	negative regulation of angiogenesis	biological_process	8	circRNA17947(TCF4);circRNA18334(GTF2I);circRNA35242(PDE3B);circRNA9319(PDE3B);circRNA9320(PDE3B)	3	660	17	8389	0.144742
GO:0035690	cellular response to drug	biological_process	6	circRNA10927(BRAF);circRNA19984(BRAF);ciRNA2609(KCNQ1);ciRNA619(PPP3CA)	3	660	17	8389	0.144742
GO:0043161	proteasome-mediated ubiquitin-dependent protein catabolic process	biological_process	11	circRNA12728(FAF1);circRNA14136(DZIP3);circRNA17916(PSMD1);circRNA18018(PPP2R5C);circRNA18325(RNF216);circRNA26959(TBL1X);circRNA5346(UBE2W);ciRNA1768(UBE2R2)	8	660	66	8389	0.144925
GO:0043565	sequence-specific DNA binding	molecular_function	7	circRNA12473(SMAD3);circRNA15655(FOXN2);circRNA16845(UBP1);circRNA16925(TAF2);circRNA18154(SOX6);circRNA19013(RREB1);circRNA19401(HIVEP2);circRNA26421(SOX6);circRNA33379(FOXP1);circRNA34220(ZBTB49);circRNA4894(SATB1);circRNA9326(SOX6);circRNA9329(SOX6);ciRNA1380(SOX6);ciRNA1381(SOX6);ciRNA1652(PBX1);ciRNA5026(ELF2);ciRNA6694(SOX6)	12	660	109	8389	0.147631
GO:0031175	neuron projection development	biological_process	7	circRNA10549(PPP1R9A);circRNA13873(NEDD4);circRNA2083(DOCK7);circRNA2084(DOCK7);circRNA5419(LYN);circRNA7106(FRYL)	5	660	36	8389	0.149183
GO:0007166	cell surface receptor signaling pathway	biological_process	5	circRNA11642(TSPAN32);circRNA1574(LOC102404615);circRNA175(ADGRG6);circRNA17740(MAPK14);circRNA4295(CBLB);ciRNA5132(MAPK14);ciRNA919(ADGRG3)	6	660	46	8389	0.149903
GO:1902430	negative regulation of amyloid-beta formation	biological_process	9	circRNA18164(SORL1);circRNA9365(SORL1)	1	660	2	8389	0.151168
GO:0090292	nuclear matrix anchoring at nuclear membrane	biological_process	8	circRNA15456(SYNE1);circRNA31219(SYNE1);circRNA31222(SYNE1)	1	660	2	8389	0.151168
GO:0070126	mitochondrial translational termination	biological_process	9	circRNA17434(MTRF1)	1	660	2	8389	0.151168
GO:0042304	regulation of fatty acid biosynthetic process	biological_process	9	circRNA33430(SCAP)	1	660	2	8389	0.151168
GO:0045714	regulation of low-density lipoprotein particle receptor biosynthetic process	biological_process	9	circRNA31785(SEC24A)	1	660	2	8389	0.151168
GO:0048302	regulation of isotype switching to IgG isotypes	biological_process	11	ciRNA1192(IL27RA)	1	660	2	8389	0.151168
GO:2001251	negative regulation of chromosome organization	biological_process	9	ciRNA2476(HSD17B7)	1	660	2	8389	0.151168
GO:0035580	specific granule lumen	cellular_component	8	circRNA19440(ARMC8);circRNA33224(ARMC8);circRNA36873(ARMC8);circRNA44225(ARMC8)	1	660	2	8389	0.151168
GO:0048515	spermatid differentiation	biological_process	5	circRNA13509(RHBDD1)	1	660	2	8389	0.151168
GO:0034121	regulation of toll-like receptor signaling pathway	biological_process	8	circRNA9448(BIRC3)	1	660	2	8389	0.151168
GO:0002904	positive regulation of B cell apoptotic process	biological_process	12	circRNA31826(FNIP1)	1	660	2	8389	0.151168
GO:0048714	positive regulation of oligodendrocyte differentiation	biological_process	12	circRNA12663(RHEB)	1	660	2	8389	0.151168
GO:0032497	detection of lipopolysaccharide	biological_process	8	ciRNA1283(LY96)	1	660	2	8389	0.151168
GO:0031936	negative regulation of chromatin silencing	biological_process	10	circRNA5443(ATAD2)	1	660	2	8389	0.151168
GO:0005539	glycosaminoglycan binding	molecular_function	5	circRNA31638(ENG)	1	660	2	8389	0.151168
GO:0030144	alpha-1,6-mannosylglycoprotein 6-beta-N-acetylglucosaminyltransferase activity	molecular_function	8	circRNA8150(MGAT5)	1	660	2	8389	0.151168
GO:0090279	regulation of calcium ion import	biological_process	10	circRNA6332(HOMER1)	1	660	2	8389	0.151168
GO:0005899	insulin receptor complex	cellular_component	6	circRNA45949(SORBS1)	1	660	2	8389	0.151168
GO:0014910	regulation of smooth muscle cell migration	biological_process	8	circRNA18164(SORL1);circRNA9365(SORL1)	1	660	2	8389	0.151168
GO:1990077	primosome complex	cellular_component	5	circRNA7896(PRIM2)	1	660	2	8389	0.151168
GO:2001256	regulation of store-operated calcium entry	biological_process	10	circRNA6332(HOMER1)	1	660	2	8389	0.151168
GO:0070728	leucine binding	molecular_function	8	circRNA7827(UBR2)	1	660	2	8389	0.151168
GO:0046475	glycerophospholipid catabolic process	biological_process	9	circRNA15295(GPCPD1);circRNA36399(GPCPD1);circRNA38265(GPCPD1);circRNA38266(GPCPD1);circRNA38267(GPCPD1)	1	660	2	8389	0.151168
GO:0006857	oligopeptide transport	biological_process	9	circRNA16942(CDH17)	1	660	2	8389	0.151168
GO:0071144	heteromeric SMAD protein complex	cellular_component	6	circRNA12473(SMAD3)	1	660	2	8389	0.151168
GO:0035672	oligopeptide transmembrane transport	biological_process	10	circRNA16942(CDH17)	1	660	2	8389	0.151168
GO:0031264	death-inducing signaling complex	cellular_component	6	circRNA34523(RIPK1)	1	660	2	8389	0.151168
GO:0086009	membrane repolarization	biological_process	8	ciRNA2609(KCNQ1)	1	660	2	8389	0.151168
GO:0002277	myeloid dendritic cell activation involved in immune response	biological_process	8	circRNA16504(DOCK2);circRNA19028(DOCK2);circRNA3802(DOCK2)	1	660	2	8389	0.151168
GO:0097359	UDP-glucosylation	biological_process	7	circRNA34635(UGGT1)	1	660	2	8389	0.151168
GO:0042246	tissue regeneration	biological_process	6	circRNA34291(TXK)	1	660	2	8389	0.151168
GO:0035336	long-chain fatty-acyl-CoA metabolic process	biological_process	9	circRNA3196(FAR2)	1	660	2	8389	0.151168
GO:0090636	outer dense plaque of desmosome	cellular_component	4	circRNA3745(VCL)	1	660	2	8389	0.151168
GO:0050786	RAGE receptor binding	molecular_function	6	ciRNA85(S100A9)	1	660	2	8389	0.151168
GO:0031133	regulation of axon diameter	biological_process	7	ciRNA6860(KEL)	1	660	2	8389	0.151168
GO:0071375	cellular response to peptide hormone stimulus	biological_process	7	circRNA12172(NFKB1)	1	660	2	8389	0.151168
GO:1990131	Gtr1-Gtr2 GTPase complex	cellular_component	4	circRNA18433(RRAGB)	1	660	2	8389	0.151168
GO:0031281	positive regulation of cyclase activity	biological_process	7	circRNA17740(MAPK14);ciRNA5132(MAPK14)	1	660	2	8389	0.151168
GO:0071322	cellular response to carbohydrate stimulus	biological_process	7	circRNA18358(PRKCB)	1	660	2	8389	0.151168
GO:0010499	proteasomal ubiquitin-independent protein catabolic process	biological_process	9	circRNA753(PSME4)	1	660	2	8389	0.151168
GO:0035577	azurophil granule membrane	cellular_component	10	circRNA17530(ATP8A1)	1	660	2	8389	0.151168
GO:0097527	necroptotic signaling pathway	biological_process	5	circRNA34523(RIPK1)	1	660	2	8389	0.151168
GO:0010764	negative regulation of fibroblast migration	biological_process	9	circRNA10927(BRAF);circRNA19984(BRAF)	1	660	2	8389	0.151168
GO:1901315	negative regulation of histone H2A K63-linked ubiquitination	biological_process	12	circRNA17904(TRIP12);circRNA34822(TRIP12)	1	660	2	8389	0.151168
GO:0038064	collagen receptor activity	molecular_function	6	circRNA3932(ITGA2)	1	660	2	8389	0.151168
GO:0072308	negative regulation of metanephric nephron tubule epithelial cell differentiation	biological_process	11	circRNA20151(STAT4);circRNA34741(STAT4)	1	660	2	8389	0.151168
GO:0055123	digestive system development	biological_process	6	circRNA15698(WDPCP)	1	660	2	8389	0.151168
GO:0055070	copper ion homeostasis	biological_process	11	circRNA36676(CUTC)	1	660	2	8389	0.151168
GO:0071870	cellular response to catecholamine stimulus	biological_process	8	circRNA20141(GNB1)	1	660	2	8389	0.151168
GO:0006534	cysteine metabolic process	biological_process	10	circRNA37356(GCLM)	1	660	2	8389	0.151168
GO:0070044	synaptobrevin 2-SNAP-25-syntaxin-1a complex	cellular_component	7	circRNA36424(NAPB)	1	660	2	8389	0.151168
GO:0021873	forebrain neuroblast division	biological_process	9	circRNA11051(ASPM);circRNA37687(ASPM)	1	660	2	8389	0.151168
GO:2000777	positive regulation of proteasomal ubiquitin-dependent protein catabolic process involved in cellular response to hypoxia	biological_process	13	circRNA36782(PLK3)	1	660	2	8389	0.151168
GO:1900180	regulation of protein localization to nucleus	biological_process	8	circRNA9514(NF2)	1	660	2	8389	0.151168
GO:0034669	integrin alpha4-beta7 complex	cellular_component	6	circRNA15096(ITGA4);circRNA34651(ITGA4)	1	660	2	8389	0.151168
GO:0044351	macropinocytosis	biological_process	9	circRNA16504(DOCK2);circRNA19028(DOCK2);circRNA3802(DOCK2)	1	660	2	8389	0.151168
GO:0000938	GARP complex	cellular_component	7	circRNA12419(VPS53)	1	660	2	8389	0.151168
GO:0038028	insulin receptor signaling pathway via phosphatidylinositol 3-kinase	biological_process	9	circRNA1188(FER)	1	660	2	8389	0.151168
GO:0003366	cell-matrix adhesion involved in ameboidal cell migration	biological_process	7	circRNA15096(ITGA4);circRNA34651(ITGA4)	1	660	2	8389	0.151168
GO:2000535	regulation of entry of bacterium into host cell	biological_process	7	circRNA34520(EXOC2)	1	660	2	8389	0.151168
GO:0090234	regulation of kinetochore assembly	biological_process	10	circRNA37305(SENP6)	1	660	2	8389	0.151168
GO:0034595	phosphatidylinositol phosphate 5-phosphatase activity	molecular_function	9	circRNA4179(SYNJ1);circRNA4183(SYNJ1)	1	660	2	8389	0.151168
GO:0003374	dynamin family protein polymerization involved in mitochondrial fission	biological_process	10	circRNA11322(DNM3)	1	660	2	8389	0.151168
GO:0017116	single-stranded DNA-dependent ATP-dependent DNA helicase activity	molecular_function	12	circRNA3370(HELB)	1	660	2	8389	0.151168
GO:0030505	inorganic diphosphate transport	biological_process	9	circRNA14409(ANKH)	1	660	2	8389	0.151168
GO:0097623	potassium ion export across plasma membrane	biological_process	11	ciRNA2609(KCNQ1)	1	660	2	8389	0.151168
GO:0021884	forebrain neuron development	biological_process	8	circRNA2673(LOC102409250)	1	660	2	8389	0.151168
GO:0004809	tRNA (guanine-N2-)-methyltransferase activity	molecular_function	8	circRNA31341(TRMT11)	1	660	2	8389	0.151168
GO:1900223	positive regulation of amyloid-beta clearance	biological_process	7	circRNA11469(PICALM);circRNA11478(PICALM);circRNA27869(PICALM);circRNA27870(PICALM);circRNA36217(PICALM);circRNA36224(PICALM)	1	660	2	8389	0.151168
GO:0008425	2-polyprenyl-6-methoxy-1,4-benzoquinone methyltransferase activity	molecular_function	9	circRNA15524(COQ3)	1	660	2	8389	0.151168
GO:0002455	humoral immune response mediated by circulating immunoglobulin	biological_process	6	circRNA37333(EXO1)	1	660	2	8389	0.151168
GO:2000344	positive regulation of acrosome reaction	biological_process	8	circRNA18967(PLCB1)	1	660	2	8389	0.151168
GO:0048708	astrocyte differentiation	biological_process	7	circRNA18154(SOX6);circRNA26421(SOX6);circRNA9326(SOX6);circRNA9329(SOX6);ciRNA1380(SOX6);ciRNA1381(SOX6);ciRNA6694(SOX6)	1	660	2	8389	0.151168
GO:0032541	cortical endoplasmic reticulum	cellular_component	7	ciRNA5312(OSBPL8)	1	660	2	8389	0.151168
GO:2001070	starch binding	molecular_function	6	circRNA15295(GPCPD1);circRNA36399(GPCPD1);circRNA38265(GPCPD1);circRNA38266(GPCPD1);circRNA38267(GPCPD1)	1	660	2	8389	0.151168
GO:0060452	positive regulation of cardiac muscle contraction	biological_process	10	ciRNA2609(KCNQ1)	1	660	2	8389	0.151168
GO:0098915	membrane repolarization during ventricular cardiac muscle cell action potential	biological_process	11	ciRNA2609(KCNQ1)	1	660	2	8389	0.151168
GO:0050855	regulation of B cell receptor signaling pathway	biological_process	9	circRNA5419(LYN)	1	660	2	8389	0.151168
GO:0051493	regulation of cytoskeleton organization	biological_process	8	circRNA19369(MARK2)	1	660	2	8389	0.151168
GO:0044547	DNA topoisomerase binding	molecular_function	6	ciRNA2476(HSD17B7)	1	660	2	8389	0.151168
GO:0005427	proton-dependent oligopeptide secondary active transmembrane transporter activity	molecular_function	8	circRNA16942(CDH17)	1	660	2	8389	0.151168
GO:0006177	GMP biosynthetic process	biological_process	12	circRNA4634(GMPS)	1	660	2	8389	0.151168
GO:0071233	cellular response to leucine	biological_process	8	circRNA7827(UBR2)	1	660	2	8389	0.151168
GO:0034315	regulation of Arp2/3 complex-mediated actin nucleation	biological_process	10	circRNA19083(AP1AR)	1	660	2	8389	0.151168
GO:0004415	hyalurononglucosaminidase activity	molecular_function	8	ciRNA2585(CD44)	1	660	2	8389	0.151168
GO:0016627	oxidoreductase activity, acting on the CH-CH group of donors	molecular_function	5	circRNA36186(LBR)	1	660	2	8389	0.151168
GO:0044327	dendritic spine head	cellular_component	4	circRNA11322(DNM3)	1	660	2	8389	0.151168
GO:0071593	lymphocyte aggregation	biological_process	8	circRNA32857(STK10)	1	660	2	8389	0.151168
GO:0031123	RNA 3'-end processing	biological_process	10	circRNA19964(TUT7)	1	660	2	8389	0.151168
GO:0030546	receptor activator activity	molecular_function	5	circRNA15841(PPARGC1B)	1	660	2	8389	0.151168
GO:0001523	retinoid metabolic process	biological_process	10	circRNA18736(DHRS3)	1	660	2	8389	0.151168
GO:0004651	polynucleotide 5'-phosphatase activity	molecular_function	9	circRNA15610(DUSP11)	1	660	2	8389	0.151168
GO:0070106	interleukin-27-mediated signaling pathway	biological_process	7	ciRNA1192(IL27RA)	1	660	2	8389	0.151168
GO:0090169	regulation of spindle assembly	biological_process	9	circRNA37305(SENP6)	1	660	2	8389	0.151168
GO:0035101	FACT complex	cellular_component	5	circRNA15521(MMS22L)	1	660	2	8389	0.151168
GO:2000401	regulation of lymphocyte migration	biological_process	7	circRNA32857(STK10)	1	660	2	8389	0.151168
GO:0017109	glutamate-cysteine ligase complex	cellular_component	6	circRNA37356(GCLM)	1	660	2	8389	0.151168
GO:0007171	activation of transmembrane receptor protein tyrosine kinase activity	biological_process	13	ciRNA1644(NRG1)	1	660	2	8389	0.151168
GO:0047555	3',5'-cyclic-GMP phosphodiesterase activity	molecular_function	10	circRNA17560(PDE5A)	1	660	2	8389	0.151168
GO:0071141	SMAD protein complex	cellular_component	5	circRNA12473(SMAD3)	1	660	2	8389	0.151168
GO:2000279	negative regulation of DNA biosynthetic process	biological_process	9	circRNA6603(DACH1)	1	660	2	8389	0.151168
GO:0030618	transforming growth factor beta receptor, pathway-specific cytoplasmic mediator activity	molecular_function	5	circRNA12473(SMAD3)	1	660	2	8389	0.151168
GO:0097296	activation of cysteine-type endopeptidase activity involved in apoptotic signaling pathway	biological_process	12	circRNA12473(SMAD3)	1	660	2	8389	0.151168
GO:0010829	negative regulation of glucose transmembrane transport	biological_process	9	circRNA18358(PRKCB)	1	660	2	8389	0.151168
GO:1904694	negative regulation of vascular smooth muscle contraction	biological_process	11	circRNA12446(DOCK5);ciRNA4928(DOCK5)	1	660	2	8389	0.151168
GO:0097443	sorting endosome	cellular_component	8	circRNA11675(PTPN1)	1	660	2	8389	0.151168
GO:0051438	regulation of ubiquitin-protein transferase activity	biological_process	11	circRNA15760(ZER1)	1	660	2	8389	0.151168
GO:0097028	dendritic cell differentiation	biological_process	7	circRNA5419(LYN)	1	660	2	8389	0.151168
GO:0042500	aspartic endopeptidase activity, intramembrane cleaving	molecular_function	9	circRNA33824(SPPL2A)	1	660	2	8389	0.151168
GO:0016339	calcium-dependent cell-cell adhesion via plasma membrane cell adhesion molecules	biological_process	7	circRNA16942(CDH17)	1	660	2	8389	0.151168
GO:0046602	regulation of mitotic centrosome separation	biological_process	9	circRNA13010(KIF11)	1	660	2	8389	0.151168
GO:0021943	formation of radial glial scaffolds	biological_process	8	circRNA19973(ARL13B)	1	660	2	8389	0.151168
GO:0016509	long-chain-3-hydroxyacyl-CoA dehydrogenase activity	molecular_function	8	circRNA940(HADHA)	1	660	2	8389	0.151168
GO:0019049	evasion or tolerance of host defenses by virus	biological_process	8	circRNA12473(SMAD3)	1	660	2	8389	0.151168
GO:0006701	progesterone biosynthetic process	biological_process	9	circRNA13325(SCP2)	1	660	2	8389	0.151168
GO:0072162	metanephric mesenchymal cell differentiation	biological_process	8	circRNA20151(STAT4);circRNA34741(STAT4)	1	660	2	8389	0.151168
GO:1901380	negative regulation of potassium ion transmembrane transport	biological_process	11	ciRNA6860(KEL)	1	660	2	8389	0.151168
GO:0035426	extracellular matrix-cell signaling	biological_process	5	circRNA1188(FER)	1	660	2	8389	0.151168
GO:0061002	negative regulation of dendritic spine morphogenesis	biological_process	11	circRNA11322(DNM3)	1	660	2	8389	0.151168
GO:0016422	mRNA (2'-O-methyladenosine-N6-)-methyltransferase activity	molecular_function	9	circRNA7240(METTL14)	1	660	2	8389	0.151168
GO:0046069	cGMP catabolic process	biological_process	12	circRNA17560(PDE5A)	1	660	2	8389	0.151168
GO:0005953	CAAX-protein geranylgeranyltransferase complex	cellular_component	5	circRNA33972(PGGT1B)	1	660	2	8389	0.151168
GO:0048024	regulation of mRNA splicing, via spliceosome	biological_process	9	circRNA19611(TIA1)	1	660	2	8389	0.151168
GO:1901203	positive regulation of extracellular matrix assembly	biological_process	7	circRNA12473(SMAD3)	1	660	2	8389	0.151168
GO:0002431	Fc receptor mediated stimulatory signaling pathway	biological_process	7	circRNA5419(LYN)	1	660	2	8389	0.151168
GO:0051653	spindle localization	biological_process	5	circRNA11051(ASPM);circRNA37687(ASPM)	1	660	2	8389	0.151168
GO:0042133	neurotransmitter metabolic process	biological_process	6	circRNA19188(AGTPBP1);circRNA32411(AGTPBP1)	1	660	2	8389	0.151168
GO:0001919	regulation of receptor recycling	biological_process	6	circRNA12131(KIF16B);circRNA36504(KIF16B)	1	660	2	8389	0.151168
GO:0007379	segment specification	biological_process	5	circRNA2535(MLLT3)	1	660	2	8389	0.151168
GO:0035175	histone kinase activity (H3-S10 specific	molecular_function	10	circRNA5772(RPS6KA5)	1	660	2	8389	0.151168
GO:0036449	microtubule minus-end	cellular_component	7	circRNA11051(ASPM);circRNA37687(ASPM)	1	660	2	8389	0.151168
GO:0070293	renal absorption	biological_process	6	ciRNA2609(KCNQ1)	1	660	2	8389	0.151168
GO:0050774	negative regulation of dendrite morphogenesis	biological_process	10	ciRNA619(PPP3CA)	1	660	2	8389	0.151168
GO:0007178	transmembrane receptor protein serine/threonine kinase signaling pathway	biological_process	7	circRNA17740(MAPK14);ciRNA5132(MAPK14)	1	660	2	8389	0.151168
GO:0043987	histone H3-S10 phosphorylation	biological_process	12	circRNA5772(RPS6KA5)	1	660	2	8389	0.151168
GO:0048261	negative regulation of receptor-mediated endocytosis	biological_process	9	circRNA11469(PICALM);circRNA11478(PICALM);circRNA27869(PICALM);circRNA27870(PICALM);circRNA36217(PICALM);circRNA36224(PICALM)	1	660	2	8389	0.151168
GO:0048148	behavioral response to cocaine	biological_process	5	circRNA6332(HOMER1)	1	660	2	8389	0.151168
GO:0034969	histone arginine methylation	biological_process	12	circRNA11521(PRMT3)	1	660	2	8389	0.151168
GO:2000670	positive regulation of dendritic cell apoptotic process	biological_process	11	circRNA5419(LYN)	1	660	2	8389	0.151168
GO:0032731	positive regulation of interleukin-1 beta production	biological_process	9	circRNA12473(SMAD3)	1	660	2	8389	0.151168
GO:0030862	positive regulation of polarized epithelial cell differentiation	biological_process	9	circRNA210(AHI1)	1	660	2	8389	0.151168
GO:0032330	regulation of chondrocyte differentiation	biological_process	7	circRNA36709(LNPK)	1	660	2	8389	0.151168
GO:0003009	skeletal muscle contraction	biological_process	8	circRNA6332(HOMER1)	1	660	2	8389	0.151168
GO:0015662	ATPase activity, coupled to transmembrane movement of ions, phosphorylative mechanism	molecular_function	7	circRNA41228(LOC102411048);circRNA41232(LOC102411048);circRNA6543(LOC102411048);ciRNA802(LOC102411048)	1	660	2	8389	0.151168
GO:0033522	histone H2A ubiquitination	biological_process	13	circRNA7827(UBR2)	1	660	2	8389	0.151168
GO:0006435	threonyl-tRNA aminoacylation	biological_process	13	circRNA32936(TARS)	1	660	2	8389	0.151168
GO:0070863	positive regulation of protein exit from endoplasmic reticulum	biological_process	10	circRNA18164(SORL1);circRNA9365(SORL1)	1	660	2	8389	0.151168
GO:0060352	cell adhesion molecule production	biological_process	4	circRNA12258(GCNT1)	1	660	2	8389	0.151168
GO:0055074	calcium ion homeostasis	biological_process	10	circRNA3557(TMTC2)	1	660	2	8389	0.151168
GO:0031417	NatC complex	cellular_component	7	circRNA2802(NAA35)	1	660	2	8389	0.151168
GO:0060235	lens induction in camera-type eye	biological_process	5	circRNA35982(HIPK2)	1	660	2	8389	0.151168
GO:0032680	regulation of tumor necrosis factor production	biological_process	8	circRNA40160(TBC1D23)	1	660	2	8389	0.151168
GO:0006499	N-terminal protein myristoylation	biological_process	11	circRNA31466(PPM1B)	1	660	2	8389	0.151168
GO:0002314	germinal center B cell differentiation	biological_process	10	circRNA16942(CDH17)	1	660	2	8389	0.151168
GO:0004357	glutamate-cysteine ligase activity	molecular_function	7	circRNA37356(GCLM)	1	660	2	8389	0.151168
GO:0030327	prenylated protein catabolic process	biological_process	10	circRNA15713(PCYOX1)	1	660	2	8389	0.151168
GO:0042036	negative regulation of cytokine biosynthetic process	biological_process	8	circRNA19611(TIA1)	1	660	2	8389	0.151168
GO:0016476	regulation of embryonic cell shape	biological_process	9	circRNA15698(WDPCP)	1	660	2	8389	0.151168
GO:1990111	spermatoproteasome complex	cellular_component	6	circRNA753(PSME4)	1	660	2	8389	0.151168
GO:0045182	translation regulator activity	molecular_function	3	ciRNA1441(CPEB4);ciRNA2384(CPEB4)	1	660	2	8389	0.151168
GO:0034144	negative regulation of toll-like receptor 4 signaling pathway	biological_process	8	circRNA5419(LYN)	1	660	2	8389	0.151168
GO:0010025	wax biosynthetic process	biological_process	7	circRNA3196(FAR2)	1	660	2	8389	0.151168
GO:0050803	regulation of synapse structure or activity	biological_process	5	circRNA11322(DNM3)	1	660	2	8389	0.151168
GO:0014904	myotube cell development	biological_process	8	circRNA36298(NFATC2)	1	660	2	8389	0.151168
GO:0008526	phosphatidylinositol transporter activity	molecular_function	6	circRNA13325(SCP2)	1	660	2	8389	0.151168
GO:0035459	cargo loading into vesicle	biological_process	6	circRNA11469(PICALM);circRNA11478(PICALM);circRNA27869(PICALM);circRNA27870(PICALM);circRNA36217(PICALM);circRNA36224(PICALM)	1	660	2	8389	0.151168
GO:0050678	regulation of epithelial cell proliferation	biological_process	7	circRNA12473(SMAD3)	1	660	2	8389	0.151168
GO:0032460	negative regulation of protein oligomerization	biological_process	8	circRNA18164(SORL1);circRNA9365(SORL1)	1	660	2	8389	0.151168
GO:0000302	response to reactive oxygen species	biological_process	6	circRNA36782(PLK3)	1	660	2	8389	0.151168
GO:0050707	regulation of cytokine secretion	biological_process	7	circRNA5419(LYN)	1	660	2	8389	0.151168
GO:0065004	protein-DNA complex assembly	biological_process	8	circRNA17947(TCF4)	1	660	2	8389	0.151168
GO:0051047	positive regulation of secretion	biological_process	8	circRNA13509(RHBDD1)	1	660	2	8389	0.151168
GO:0032310	prostaglandin secretion	biological_process	10	circRNA41228(LOC102411048);circRNA41232(LOC102411048);circRNA6543(LOC102411048);ciRNA802(LOC102411048)	1	660	2	8389	0.151168
GO:0007296	vitellogenesis	biological_process	6	circRNA15639(SOS1)	1	660	2	8389	0.151168
GO:0043125	ErbB-3 class receptor binding	molecular_function	6	ciRNA1644(NRG1)	1	660	2	8389	0.151168
GO:0045213	neurotransmitter receptor metabolic process	biological_process	8	ciRNA1644(NRG1)	1	660	2	8389	0.151168
GO:0060733	regulation of eIF2 alpha phosphorylation by amino acid starvation	biological_process	10	circRNA12893(IMPACT);circRNA12896(IMPACT);circRNA34989(IMPACT)	1	660	2	8389	0.151168
GO:0061326	renal tubule development	biological_process	6	circRNA20151(STAT4);circRNA34741(STAT4)	1	660	2	8389	0.151168
GO:0002902	regulation of B cell apoptotic process	biological_process	11	circRNA5419(LYN)	1	660	2	8389	0.151168
GO:0048639	positive regulation of developmental growth	biological_process	7	circRNA18967(PLCB1)	1	660	2	8389	0.151168
GO:0071008	U2-type post-mRNA release spliceosomal complex	cellular_component	8	circRNA31494(GCFC2)	1	660	2	8389	0.151168
GO:0016004	phospholipase activator activity	molecular_function	7	circRNA10176(ARHGAP6)	1	660	2	8389	0.151168
GO:1903244	positive regulation of cardiac muscle hypertrophy in response to stress	biological_process	11	ciRNA619(PPP3CA)	1	660	2	8389	0.151168
GO:0090637	inner dense plaque of desmosome	cellular_component	4	circRNA3745(VCL)	1	660	2	8389	0.151168
GO:0005658	alpha DNA polymerase:primase complex	cellular_component	7	circRNA3370(HELB)	1	660	2	8389	0.151168
GO:0060541	respiratory system development	biological_process	6	circRNA15698(WDPCP)	1	660	2	8389	0.151168
GO:0007603	phototransduction, visible light	biological_process	6	circRNA2673(LOC102409250)	1	660	2	8389	0.151168
GO:0003340	negative regulation of mesenchymal to epithelial transition involved in metanephros morphogenesis	biological_process	10	circRNA20151(STAT4);circRNA34741(STAT4)	1	660	2	8389	0.151168
GO:0071316	cellular response to nicotine	biological_process	7	circRNA12172(NFKB1)	1	660	2	8389	0.151168
GO:0044613	nuclear pore central transport channel	cellular_component	4	circRNA13761(NUP35)	1	660	2	8389	0.151168
GO:2000233	negative regulation of rRNA processing	biological_process	9	circRNA33375(SHQ1)	1	660	2	8389	0.151168
GO:0001729	ceramide kinase activity	molecular_function	8	circRNA12192(AGK);circRNA18988(AGK)	1	660	2	8389	0.151168
GO:0002669	positive regulation of T cell anergy	biological_process	9	circRNA38253(ITCH)	1	660	2	8389	0.151168
GO:0045083	negative regulation of interleukin-12 biosynthetic process	biological_process	9	circRNA12172(NFKB1)	1	660	2	8389	0.151168
GO:0038109	Kit signaling pathway	biological_process	8	circRNA1188(FER)	1	660	2	8389	0.151168
GO:0021860	pyramidal neuron development	biological_process	9	circRNA9804(DCLK2)	1	660	2	8389	0.151168
GO:0060335	positive regulation of interferon-gamma-mediated signaling pathway	biological_process	10	circRNA34291(TXK)	1	660	2	8389	0.151168
GO:0019284	L-methionine salvage from S-adenosylmethionine	biological_process	12	circRNA13765(APIP);circRNA37406(APIP);circRNA9208(APIP)	1	660	2	8389	0.151168
GO:0006597	spermine biosynthetic process	biological_process	11	circRNA10202(SMS)	1	660	2	8389	0.151168
GO:0070231	T cell apoptotic process	biological_process	9	circRNA34523(RIPK1)	1	660	2	8389	0.151168
GO:0090050	positive regulation of cell migration involved in sprouting angiogenesis	biological_process	12	circRNA18537(HDAC9)	1	660	2	8389	0.151168
GO:0034379	very-low-density lipoprotein particle assembly	biological_process	9	circRNA13982(SOAT1);circRNA36075(SOAT1)	1	660	2	8389	0.151168
GO:0036006	cellular response to macrophage colony-stimulating factor stimulus	biological_process	8	circRNA1188(FER)	1	660	2	8389	0.151168
GO:0002327	immature B cell differentiation	biological_process	9	circRNA31826(FNIP1)	1	660	2	8389	0.151168
GO:0007007	inner mitochondrial membrane organization	biological_process	8	circRNA4474(OPA1)	1	660	2	8389	0.151168
GO:0001672	regulation of chromatin assembly or disassembly	biological_process	10	circRNA19118(TLK1);circRNA8029(TLK1)	1	660	2	8389	0.151168
GO:1904211	membrane protein proteolysis involved in retrograde protein transport, ER to cytosol	biological_process	9	circRNA13509(RHBDD1)	1	660	2	8389	0.151168
GO:0047389	glycerophosphocholine phosphodiesterase activity	molecular_function	8	circRNA15295(GPCPD1);circRNA36399(GPCPD1);circRNA38265(GPCPD1);circRNA38266(GPCPD1);circRNA38267(GPCPD1)	1	660	2	8389	0.151168
GO:0035791	platelet-derived growth factor receptor-beta signaling pathway	biological_process	9	circRNA11675(PTPN1)	1	660	2	8389	0.151168
GO:0032510	endosome to lysosome transport via multivesicular body sorting pathway	biological_process	9	circRNA3640(LYST)	1	660	2	8389	0.151168
GO:0034515	proteasome storage granule	cellular_component	7	circRNA17916(PSMD1)	1	660	2	8389	0.151168
GO:0050927	positive regulation of positive chemotaxis	biological_process	9	circRNA12473(SMAD3)	1	660	2	8389	0.151168
GO:0008525	phosphatidylcholine transporter activity	molecular_function	6	ciRNA5493(LOC102413458)	1	660	2	8389	0.151168
GO:0036042	long-chain fatty acyl-CoA binding	molecular_function	10	circRNA13325(SCP2)	1	660	2	8389	0.151168
GO:0080019	fatty-acyl-CoA reductase (alcohol-forming) activity	molecular_function	7	circRNA3196(FAR2)	1	660	2	8389	0.151168
GO:0010954	positive regulation of protein processing	biological_process	10	circRNA13509(RHBDD1)	1	660	2	8389	0.151168
GO:0090149	mitochondrial membrane fission	biological_process	7	circRNA37375(SLC25A46)	1	660	2	8389	0.151168
GO:0010693	negative regulation of alkaline phosphatase activity	biological_process	12	circRNA14025(SEMA4D)	1	660	2	8389	0.151168
GO:0070381	endosome to plasma membrane transport vesicle	cellular_component	9	circRNA11469(PICALM);circRNA11478(PICALM);circRNA27869(PICALM);circRNA27870(PICALM);circRNA36217(PICALM);circRNA36224(PICALM)	1	660	2	8389	0.151168
GO:0086014	atrial cardiac muscle cell action potential	biological_process	9	ciRNA2609(KCNQ1)	1	660	2	8389	0.151168
GO:0000080	mitotic G1 phase	biological_process	6	circRNA12942(TFDP2)	1	660	2	8389	0.151168
GO:0051057	positive regulation of small GTPase mediated signal transduction	biological_process	10	circRNA15639(SOS1)	1	660	2	8389	0.151168
GO:0042531	positive regulation of tyrosine phosphorylation of STAT protein	biological_process	11	circRNA5419(LYN)	1	660	2	8389	0.151168
GO:0006163	purine nucleotide metabolic process	biological_process	9	circRNA37017(GMPR);circRNA7693(GMPR)	1	660	2	8389	0.151168
GO:0070488	neutrophil aggregation	biological_process	8	ciRNA85(S100A9)	1	660	2	8389	0.151168
GO:0031251	PAN complex	cellular_component	4	circRNA34103(PAN3);circRNA36865(PAN3);circRNA6645(PAN3)	1	660	2	8389	0.151168
GO:0019888	protein phosphatase regulator activity	molecular_function	6	circRNA18018(PPP2R5C)	1	660	2	8389	0.151168
GO:0050062	long-chain-fatty-acyl-CoA reductase activity	molecular_function	7	circRNA3196(FAR2)	1	660	2	8389	0.151168
GO:0001223	transcription coactivator binding	molecular_function	7	circRNA34220(ZBTB49)	1	660	2	8389	0.151168
GO:0043631	RNA polyadenylation	biological_process	9	circRNA6328(TENT2)	1	660	2	8389	0.151168
GO:0090086	negative regulation of protein deubiquitination	biological_process	10	circRNA12806(TRIM21)	1	660	2	8389	0.151168
GO:0035692	macrophage migration inhibitory factor receptor complex	cellular_component	5	ciRNA2585(CD44)	1	660	2	8389	0.151168
GO:1902282	voltage-gated potassium channel activity involved in ventricular cardiac muscle cell action potential repolarization	molecular_function	11	ciRNA2609(KCNQ1)	1	660	2	8389	0.151168
GO:0065001	specification of axis polarity	biological_process	5	circRNA210(AHI1)	1	660	2	8389	0.151168
GO:0038108	negative regulation of appetite by leptin-mediated signaling pathway	biological_process	12	circRNA17251(BBS4);circRNA44240(BBS4)	1	660	2	8389	0.151168
GO:2000630	positive regulation of miRNA metabolic process	biological_process	9	circRNA12172(NFKB1)	1	660	2	8389	0.151168
GO:2000741	positive regulation of mesenchymal stem cell differentiation	biological_process	9	circRNA18154(SOX6);circRNA26421(SOX6);circRNA9326(SOX6);circRNA9329(SOX6);ciRNA1380(SOX6);ciRNA1381(SOX6);ciRNA6694(SOX6)	1	660	2	8389	0.151168
GO:0001875	lipopolysaccharide receptor activity	molecular_function	7	ciRNA1283(LY96)	1	660	2	8389	0.151168
GO:1990253	cellular response to leucine starvation	biological_process	10	circRNA12893(IMPACT);circRNA12896(IMPACT);circRNA34989(IMPACT)	1	660	2	8389	0.151168
GO:1902202	regulation of hepatocyte growth factor receptor signaling pathway	biological_process	8	circRNA11675(PTPN1)	1	660	2	8389	0.151168
GO:0050798	activated T cell proliferation	biological_process	9	circRNA4894(SATB1)	1	660	2	8389	0.151168
GO:0003209	cardiac atrium morphogenesis	biological_process	6	circRNA15639(SOS1)	1	660	2	8389	0.151168
GO:0034448	EGO complex	cellular_component	7	circRNA18433(RRAGB)	1	660	2	8389	0.151168
GO:0002093	auditory receptor cell morphogenesis	biological_process	6	circRNA15698(WDPCP)	1	660	2	8389	0.151168
GO:0002793	positive regulation of peptide secretion	biological_process	9	ciRNA85(S100A9)	1	660	2	8389	0.151168
GO:0060613	fat pad development	biological_process	8	circRNA17251(BBS4);circRNA44240(BBS4)	1	660	2	8389	0.151168
GO:0038065	collagen-activated signaling pathway	biological_process	6	circRNA3932(ITGA2)	1	660	2	8389	0.151168
GO:0090521	glomerular visceral epithelial cell migration	biological_process	9	circRNA15698(WDPCP)	1	660	2	8389	0.151168
GO:0060411	cardiac septum morphogenesis	biological_process	5	circRNA18736(DHRS3)	1	660	2	8389	0.151168
GO:0007584	response to nutrient	biological_process	7	circRNA20151(STAT4);circRNA34741(STAT4)	1	660	2	8389	0.151168
GO:0072136	metanephric mesenchymal cell proliferation involved in metanephros development	biological_process	6	circRNA20151(STAT4);circRNA34741(STAT4)	1	660	2	8389	0.151168
GO:0021517	ventral spinal cord development	biological_process	5	circRNA33379(FOXP1)	1	660	2	8389	0.151168
GO:0006892	post-Golgi vesicle-mediated transport	biological_process	8	circRNA18164(SORL1);circRNA9365(SORL1)	1	660	2	8389	0.151168
GO:0098507	polynucleotide 5' dephosphorylation	biological_process	8	circRNA15610(DUSP11)	1	660	2	8389	0.151168
GO:0003197	endocardial cushion development	biological_process	7	circRNA13873(NEDD4)	1	660	2	8389	0.151168
GO:0071955	recycling endosome to Golgi transport	biological_process	9	circRNA6893(TBC1D14)	1	660	2	8389	0.151168
GO:0035066	positive regulation of histone acetylation	biological_process	11	circRNA5772(RPS6KA5)	1	660	2	8389	0.151168
GO:0051310	metaphase plate congression	biological_process	8	circRNA11090(CENPF)	1	660	2	8389	0.151168
GO:0050909	sensory perception of taste	biological_process	8	circRNA20141(GNB1)	1	660	2	8389	0.151168
GO:0071205	protein localization to juxtaparanode region of axon	biological_process	7	circRNA34955(EPB41L3)	1	660	2	8389	0.151168
GO:0031205	endoplasmic reticulum Sec complex	cellular_component	7	circRNA10700(CFTR)	1	660	2	8389	0.151168
GO:0046832	negative regulation of RNA export from nucleus	biological_process	9	circRNA25343(NUP153);circRNA7716(NUP153)	1	660	2	8389	0.151168
GO:0016010	dystrophin-associated glycoprotein complex	cellular_component	5	circRNA148(UTRN);circRNA15477(UTRN);circRNA15480(UTRN)	1	660	2	8389	0.151168
GO:0002329	pre-B cell differentiation	biological_process	10	circRNA33379(FOXP1)	1	660	2	8389	0.151168
GO:0061000	negative regulation of dendritic spine development	biological_process	13	circRNA19626(ASAP1);circRNA33587(ASAP1)	1	660	2	8389	0.151168
GO:0034354	'de novo' NAD biosynthetic process from tryptophan	biological_process	11	circRNA8121(KYNU);circRNA8123(KYNU)	1	660	2	8389	0.151168
GO:0022618	ribonucleoprotein complex assembly	biological_process	8	circRNA33375(SHQ1)	1	660	2	8389	0.151168
GO:0016404	15-hydroxyprostaglandin dehydrogenase (NAD+) activity	molecular_function	7	circRNA41228(LOC102411048);circRNA41232(LOC102411048);circRNA6543(LOC102411048);ciRNA802(LOC102411048)	1	660	2	8389	0.151168
GO:0051661	maintenance of centrosome location	biological_process	7	circRNA11051(ASPM);circRNA37687(ASPM)	1	660	2	8389	0.151168
GO:0009649	entrainment of circadian clock	biological_process	5	circRNA2673(LOC102409250)	1	660	2	8389	0.151168
GO:0003980	UDP-glucose:glycoprotein glucosyltransferase activity	molecular_function	8	circRNA34635(UGGT1)	1	660	2	8389	0.151168
GO:0050795	regulation of behavior	biological_process	5	circRNA210(AHI1)	1	660	2	8389	0.151168
GO:0040036	regulation of fibroblast growth factor receptor signaling pathway	biological_process	8	circRNA7799(RUNX2);ciRNA1862(RUNX2)	1	660	2	8389	0.151168
GO:0051525	NFAT protein binding	molecular_function	8	circRNA17740(MAPK14);ciRNA5132(MAPK14)	1	660	2	8389	0.151168
GO:0019834	phospholipase A2 inhibitor activity	molecular_function	8	circRNA7008(ANXA3)	1	660	2	8389	0.151168
GO:0046784	viral mRNA export from host cell nucleus	biological_process	7	circRNA10434(THOC2)	1	660	2	8389	0.151168
GO:0043225	ATPase-coupled anion transmembrane transporter activity	molecular_function	8	circRNA41228(LOC102411048);circRNA41232(LOC102411048);circRNA6543(LOC102411048);ciRNA802(LOC102411048)	1	660	2	8389	0.151168
GO:0097681	double-strand break repair via alternative nonhomologous end joining	biological_process	11	circRNA4360(POLQ)	1	660	2	8389	0.151168
GO:0001655	urogenital system development	biological_process	6	ciRNA1652(PBX1)	1	660	2	8389	0.151168
GO:0070493	thrombin-activated receptor signaling pathway	biological_process	6	circRNA24437(IQGAP2)	1	660	2	8389	0.151168
GO:0048340	paraxial mesoderm morphogenesis	biological_process	7	circRNA12473(SMAD3)	1	660	2	8389	0.151168
GO:0005955	calcineurin complex	cellular_component	5	ciRNA619(PPP3CA)	1	660	2	8389	0.151168
GO:0050881	musculoskeletal movement	biological_process	5	circRNA44005(GIGYF2)	1	660	2	8389	0.151168
GO:0051454	intracellular pH elevation	biological_process	12	circRNA10700(CFTR)	1	660	2	8389	0.151168
GO:1902003	regulation of amyloid-beta formation	biological_process	8	circRNA11469(PICALM);circRNA11478(PICALM);circRNA27869(PICALM);circRNA27870(PICALM);circRNA36217(PICALM);circRNA36224(PICALM)	1	660	2	8389	0.151168
GO:0043097	pyrimidine nucleoside salvage	biological_process	9	circRNA1728(UCK2);circRNA45911(UCK2)	1	660	2	8389	0.151168
GO:0071599	otic vesicle development	biological_process	7	circRNA210(AHI1)	1	660	2	8389	0.151168
GO:0071044	histone mRNA catabolic process	biological_process	12	circRNA6328(TENT2);circRNA6391(DCP2)	2	660	9	8389	0.154005
GO:0051895	negative regulation of focal adhesion assembly	biological_process	9	circRNA10176(ARHGAP6);circRNA12519(PHLDB2)	2	660	9	8389	0.154005
GO:0005847	mRNA cleavage and polyadenylation specificity factor complex	cellular_component	5	circRNA17510(FIP1L1);circRNA7923(WDR33)	2	660	9	8389	0.154005
GO:1903507	negative regulation of nucleic acid-templated transcription	biological_process	10	circRNA42567(LOC102398348);ciRNA1663(TBL1XR1);ciRNA1664(TBL1XR1)	2	660	9	8389	0.154005
GO:0021591	ventricular system development	biological_process	6	circRNA11090(CENPF);circRNA17251(BBS4);circRNA44240(BBS4)	2	660	9	8389	0.154005
GO:0008026	ATP-dependent helicase activity	molecular_function	10	circRNA32420(ERCC6L2);circRNA37556(CHD1L)	2	660	9	8389	0.154005
GO:0008574	ATP-dependent microtubule motor activity, plus-end-directed	molecular_function	12	circRNA12131(KIF16B);circRNA13010(KIF11);circRNA36504(KIF16B)	2	660	9	8389	0.154005
GO:0005540	hyaluronic acid binding	molecular_function	6	circRNA4274(IMPG2);circRNA4275(IMPG2);ciRNA2585(CD44)	2	660	9	8389	0.154005
GO:0007266	Rho protein signal transduction	biological_process	8	circRNA10176(ARHGAP6);circRNA8686(ROCK1)	2	660	9	8389	0.154005
GO:0048010	vascular endothelial growth factor receptor signaling pathway	biological_process	8	circRNA1316(CYFIP2);circRNA17740(MAPK14);ciRNA5132(MAPK14)	2	660	9	8389	0.154005
GO:0006349	regulation of gene expression by genetic imprinting	biological_process	9	circRNA17710(KDM1B);ciRNA2609(KCNQ1)	2	660	9	8389	0.154005
GO:0016442	RISC complex	cellular_component	6	circRNA32158(AGO3);circRNA6391(DCP2)	2	660	9	8389	0.154005
GO:0004535	poly(A)-specific ribonuclease activity	molecular_function	10	circRNA13685(CNOT2);circRNA34103(PAN3);circRNA36865(PAN3);circRNA6645(PAN3)	2	660	9	8389	0.154005
GO:0007585	respiratory gaseous exchange	biological_process	4	circRNA15965(MAN1A2);circRNA6603(DACH1)	2	660	9	8389	0.154005
GO:0070498	interleukin-1-mediated signaling pathway	biological_process	7	circRNA18967(PLCB1);circRNA5772(RPS6KA5)	2	660	9	8389	0.154005
GO:0030866	cortical actin cytoskeleton organization	biological_process	8	circRNA34955(EPB41L3);circRNA44600(EPB41)	2	660	9	8389	0.154005
GO:0061136	regulation of proteasomal protein catabolic process	biological_process	10	circRNA34697(PSMD14);circRNA8057(PSMD14);ciRNA1211(BTRC)	2	660	9	8389	0.154005
GO:0009953	dorsal/ventral pattern formation	biological_process	6	circRNA19973(ARL13B);ciRNA5103(AIDA)	2	660	9	8389	0.154005
GO:0001954	positive regulation of cell-matrix adhesion	biological_process	8	circRNA148(UTRN);circRNA15477(UTRN);circRNA15480(UTRN);circRNA38342(DISC1)	2	660	9	8389	0.154005
GO:0048863	stem cell differentiation	biological_process	6	circRNA17922(PUM1);circRNA7799(RUNX2);ciRNA1862(RUNX2)	2	660	9	8389	0.154005
GO:0043171	peptide catabolic process	biological_process	8	circRNA1231(ERAP2);circRNA31693(LNPEP)	2	660	9	8389	0.154005
GO:0048675	axon extension	biological_process	7	circRNA10241(USP9X);circRNA3745(VCL)	2	660	9	8389	0.154005
GO:0072583	clathrin-dependent endocytosis	biological_process	9	circRNA11469(PICALM);circRNA11478(PICALM);circRNA27869(PICALM);circRNA27870(PICALM);circRNA36217(PICALM);circRNA36224(PICALM);circRNA3839(FCHO2)	2	660	9	8389	0.154005
GO:2001240	negative regulation of extrinsic apoptotic signaling pathway in absence of ligand	biological_process	10	circRNA34523(RIPK1);ciRNA1644(NRG1)	2	660	9	8389	0.154005
GO:0051015	actin filament binding	molecular_function	7	circRNA10549(PPP1R9A);circRNA15456(SYNE1);circRNA24437(IQGAP2);circRNA31219(SYNE1);circRNA31222(SYNE1);circRNA33361(ARPC4);circRNA35051(SYNE3);circRNA37067(BIN1);circRNA3745(VCL)	7	660	57	8389	0.15816
GO:0030659	cytoplasmic vesicle membrane	cellular_component	6	circRNA16434(RAB21);circRNA18990(GDE1);ciRNA1654(MARCH3);ciRNA2609(KCNQ1)	4	660	27	8389	0.158548
GO:0005543	phospholipid binding	molecular_function	5	circRNA11469(PICALM);circRNA11478(PICALM);circRNA1371(ARHGAP26);circRNA13761(NUP35);circRNA19997(NSMAF);circRNA27869(PICALM);circRNA27870(PICALM);circRNA31755(ARHGAP26);circRNA36217(PICALM);circRNA36224(PICALM)	4	660	27	8389	0.158548
GO:0005930	axoneme	cellular_component	6	circRNA11090(CENPF);circRNA15698(WDPCP);circRNA19973(ARL13B);circRNA38308(SPATA7);circRNA5790(SPATA7)	4	660	27	8389	0.158548
GO:0007015	actin filament organization	biological_process	6	circRNA10176(ARHGAP6);circRNA10549(PPP1R9A);circRNA15841(PPARGC1B);circRNA45949(SORBS1)	4	660	27	8389	0.158548
GO:0072659	protein localization to plasma membrane	biological_process	8	circRNA12915(FYB1);circRNA13325(SCP2);circRNA34955(EPB41L3);circRNA3839(FCHO2)	4	660	27	8389	0.158548
GO:0008092	cytoskeletal protein binding	molecular_function	5	circRNA34731(PTPN4);circRNA43356(TOR1AIP1);circRNA44600(EPB41)	3	660	18	8389	0.164118
GO:0001947	heart looping	biological_process	7	circRNA12473(SMAD3);circRNA19973(ARL13B);circRNA210(AHI1)	3	660	18	8389	0.164118
GO:2001237	negative regulation of extrinsic apoptotic signaling pathway	biological_process	10	circRNA15617(BIRC6);circRNA37356(GCLM);circRNA5529(SGMS1)	3	660	18	8389	0.164118
GO:0005547	phosphatidylinositol-3,4,5-trisphosphate binding	molecular_function	8	circRNA12131(KIF16B);circRNA19626(ASAP1);circRNA24437(IQGAP2);circRNA33587(ASAP1);circRNA36504(KIF16B)	3	660	18	8389	0.164118
GO:0046856	phosphatidylinositol dephosphorylation	biological_process	10	circRNA36654(SACM1L);circRNA4179(SYNJ1);circRNA4183(SYNJ1);ciRNA4943(MTMR2)	3	660	18	8389	0.164118
GO:0060395	SMAD protein signal transduction	biological_process	5	circRNA12473(SMAD3);circRNA31693(LNPEP);circRNA35982(HIPK2)	3	660	18	8389	0.164118
GO:0017053	transcriptional repressor complex	cellular_component	4	circRNA11054(RCOR3);circRNA26959(TBL1X);circRNA9666(NCOR2);ciRNA676(JAZF1)	4	660	28	8389	0.174233
GO:0002053	positive regulation of mesenchymal cell proliferation	biological_process	8	circRNA20151(STAT4);circRNA33379(FOXP1);circRNA34741(STAT4)	2	660	10	8389	0.182933
GO:0006612	protein targeting to membrane	biological_process	12	circRNA19918(RAB3IP);circRNA2080(ATG4C);circRNA32666(RAB3IP);circRNA36820(ATG4C)	2	660	10	8389	0.182933
GO:0055007	cardiac muscle cell differentiation	biological_process	7	circRNA18154(SOX6);circRNA26421(SOX6);circRNA33379(FOXP1);circRNA9326(SOX6);circRNA9329(SOX6);ciRNA1380(SOX6);ciRNA1381(SOX6);ciRNA6694(SOX6)	2	660	10	8389	0.182933
GO:0018345	protein palmitoylation	biological_process	10	circRNA33434(ZDHHC3);circRNA41274(ZDHHC20)	2	660	10	8389	0.182933
GO:0043162	ubiquitin-dependent protein catabolic process via the multivesicular body sorting pathway	biological_process	11	circRNA13873(NEDD4);ciRNA2455(MVB12B)	2	660	10	8389	0.182933
GO:0070372	regulation of ERK1 and ERK2 cascade	biological_process	11	circRNA13137(STYX);circRNA13765(APIP);circRNA37406(APIP);circRNA9208(APIP)	2	660	10	8389	0.182933
GO:0006622	protein targeting to lysosome	biological_process	13	circRNA13873(NEDD4);circRNA18164(SORL1);circRNA9365(SORL1)	2	660	10	8389	0.182933
GO:0071897	DNA biosynthetic process	biological_process	8	circRNA4360(POLQ);circRNA44154(POLB)	2	660	10	8389	0.182933
GO:0042176	regulation of protein catabolic process	biological_process	7	circRNA12728(FAF1);circRNA17916(PSMD1)	2	660	10	8389	0.182933
GO:0009790	embryo development	biological_process	5	circRNA17904(TRIP12);circRNA34822(TRIP12);ciRNA1644(NRG1)	2	660	10	8389	0.182933
GO:0006464	cellular protein modification process	biological_process	8	circRNA4254(ST3GAL6);circRNA4262(ST3GAL6);ciRNA1856(UEVLD)	2	660	10	8389	0.182933
GO:0045787	positive regulation of cell cycle	biological_process	7	circRNA12806(TRIM21);circRNA17738(C2H6orf89)	2	660	10	8389	0.182933
GO:0000145	exocyst	cellular_component	7	circRNA34520(EXOC2);circRNA5578(EXOC6)	2	660	10	8389	0.182933
GO:0061098	positive regulation of protein tyrosine kinase activity	biological_process	12	circRNA11675(PTPN1);ciRNA1644(NRG1)	2	660	10	8389	0.182933
GO:0043425	bHLH transcription factor binding	molecular_function	7	circRNA12473(SMAD3);circRNA7799(RUNX2);ciRNA1862(RUNX2)	2	660	10	8389	0.182933
GO:0032456	endocytic recycling	biological_process	8	circRNA11043(DENND1B);circRNA12419(VPS53);circRNA19142(DENND1B)	2	660	10	8389	0.182933
GO:0046875	ephrin receptor binding	molecular_function	6	circRNA11675(PTPN1);circRNA5854(SIPA1L1)	2	660	10	8389	0.182933
GO:0060324	face development	biological_process	5	circRNA10927(BRAF);circRNA17251(BBS4);circRNA19984(BRAF);circRNA44240(BBS4)	2	660	10	8389	0.182933
GO:0045663	positive regulation of myoblast differentiation	biological_process	8	circRNA17740(MAPK14);circRNA18967(PLCB1);ciRNA5132(MAPK14)	2	660	10	8389	0.182933
GO:0019897	extrinsic component of plasma membrane	cellular_component	5	circRNA12991(SYTL3);circRNA31199(SYTL3);circRNA6008(USP8)	2	660	10	8389	0.182933
GO:0030864	cortical actin cytoskeleton	cellular_component	8	circRNA10549(PPP1R9A);circRNA9514(NF2)	2	660	10	8389	0.182933
GO:0045499	chemorepellent activity	molecular_function	7	circRNA14025(SEMA4D);ciRNA1644(NRG1)	2	660	10	8389	0.182933
GO:0016197	endosomal transport	biological_process	7	circRNA11469(PICALM);circRNA11478(PICALM);circRNA27869(PICALM);circRNA27870(PICALM);circRNA33792(AP5M1);circRNA36217(PICALM);circRNA36224(PICALM);ciRNA2455(MVB12B)	3	660	19	8389	0.184206
GO:0050727	regulation of inflammatory response	biological_process	8	circRNA37561(TNIP1);circRNA40160(TBC1D23);circRNA5419(LYN)	3	660	19	8389	0.184206
GO:0070373	negative regulation of ERK1 and ERK2 cascade	biological_process	12	circRNA11675(PTPN1);circRNA37561(TNIP1);circRNA5419(LYN)	3	660	19	8389	0.184206
GO:0034446	substrate adhesion-dependent cell spreading	biological_process	8	circRNA1188(FER);circRNA13743(PEAK1);circRNA15096(ITGA4);circRNA34651(ITGA4);ciRNA2356(PEAK1)	3	660	19	8389	0.184206
GO:0045665	negative regulation of neuron differentiation	biological_process	10	circRNA11051(ASPM);circRNA36834(REST);circRNA37687(ASPM);ciRNA1652(PBX1)	3	660	19	8389	0.184206
GO:0042383	sarcolemma	cellular_component	5	circRNA148(UTRN);circRNA15477(UTRN);circRNA15480(UTRN);circRNA3745(VCL);ciRNA619(PPP3CA)	3	660	19	8389	0.184206
GO:0030182	neuron differentiation	biological_process	6	circRNA17034(TRAPPC9);circRNA35982(HIPK2);circRNA7799(RUNX2);ciRNA1862(RUNX2)	3	660	19	8389	0.184206
GO:0004843	thiol-dependent ubiquitin-specific protease activity	molecular_function	10	circRNA16638(USP25);circRNA34799(USP37);circRNA37561(TNIP1);circRNA37678(BRCC3);circRNA4218(USP25);circRNA4224(USP25);circRNA6008(USP8);ciRNA2665(OTULIN)	6	660	49	8389	0.184832
GO:0035556	intracellular signal transduction	biological_process	5	circRNA10927(BRAF);circRNA12473(SMAD3);circRNA13931(ADCY7);circRNA17462(CLNK);circRNA17740(MAPK14);circRNA18358(PRKCB);circRNA18967(PLCB1);circRNA19118(TLK1);circRNA19369(MARK2);circRNA19984(BRAF);circRNA1999(PKN2);circRNA32851(LCP2);circRNA34214(CLNK);circRNA34748(STK17B);circRNA37068(BLNK);circRNA5419(LYN);circRNA5772(RPS6KA5);circRNA6799(DGKH);circRNA8029(TLK1);circRNA9804(DCLK2);ciRNA1050(RGS…	20	660	205	8389	0.185612
GO:0001764	neuron migration	biological_process	7	circRNA10241(USP9X);circRNA11051(ASPM);circRNA17251(BBS4);circRNA19369(MARK2);circRNA37687(ASPM);circRNA38342(DISC1);circRNA44240(BBS4)	5	660	39	8389	0.189139
GO:0044325	ion channel binding	molecular_function	5	circRNA16712(AP2M1);circRNA5419(LYN);circRNA6332(HOMER1);circRNA8243(SUMO1);ciRNA2609(KCNQ1)	5	660	39	8389	0.189139
GO:0005814	centriole	cellular_component	6	circRNA10021(CCP110);circRNA13843(CEP128);circRNA16071(STIL);circRNA17251(BBS4);circRNA210(AHI1);circRNA3552(POC1B);circRNA38216(POC1B);circRNA44240(BBS4);ciRNA5445(CROCC)	7	660	60	8389	0.190126
GO:0030018	Z disc	cellular_component	5	circRNA37067(BIN1);circRNA3745(VCL);circRNA6332(HOMER1);ciRNA619(PPP3CA)	4	660	29	8389	0.190422
GO:0030027	lamellipodium	cellular_component	6	circRNA11332(SCYL3);circRNA1188(FER);circRNA17810(DPP4);circRNA19918(RAB3IP);circRNA1999(PKN2);circRNA24437(IQGAP2);circRNA32666(RAB3IP);circRNA761(CCDC88A);circRNA9514(NF2)	8	660	71	8389	0.192912
GO:0000139	Golgi membrane	cellular_component	7	circRNA15831(GALNT10);circRNA15965(MAN1A2);circRNA16434(RAB21);circRNA16978(EBAG9);circRNA17530(ATP8A1);circRNA18814(STX5);circRNA26033(B4GALT6);circRNA298(HACE1);circRNA31336(MAN1A1);circRNA31785(SEC24A);circRNA33430(SCAP);circRNA34995(B4GALT6);circRNA44194(B4GALT6);circRNA4873(ANKRD28)	12	660	116	8389	0.200202
GO:0061630	ubiquitin protein ligase activity	molecular_function	7	circRNA13873(NEDD4);circRNA14136(DZIP3);circRNA14336(COP1);circRNA15260(UBE3A);circRNA17904(TRIP12);circRNA34822(TRIP12);circRNA38253(ITCH);circRNA5284(RNF19A);circRNA5346(UBE2W);circRNA7827(UBR2);ciRNA1211(BTRC);ciRNA1768(UBE2R2);ciRNA2544(COP1)	11	660	105	8389	0.201899
GO:0000724	double-strand break repair via homologous recombination	biological_process	10	circRNA1530(RAD50);circRNA15521(MMS22L);circRNA17476(HELQ);circRNA2645(SMC5);circRNA34697(PSMD14);circRNA8057(PSMD14)	5	660	40	8389	0.203236
GO:0000422	autophagy of mitochondrion	biological_process	7	circRNA19369(MARK2);circRNA2080(ATG4C);circRNA36820(ATG4C);circRNA39722(FBXO7)	3	660	20	8389	0.204895
GO:0008536	Ran GTPase binding	molecular_function	9	circRNA18350(XPO6);circRNA2737(XPO7);circRNA3350(XPOT)	3	660	20	8389	0.204895
GO:0070491	repressing transcription factor binding	molecular_function	7	circRNA18537(HDAC9);circRNA2681(TLE4);circRNA7799(RUNX2);ciRNA1862(RUNX2)	3	660	20	8389	0.204895
GO:0006417	regulation of translation	biological_process	9	circRNA31127(CDC123);ciRNA1441(CPEB4);ciRNA2384(CPEB4);ciRNA85(S100A9)	3	660	20	8389	0.204895
GO:0007409	axonogenesis	biological_process	9	circRNA11469(PICALM);circRNA11478(PICALM);circRNA2083(DOCK7);circRNA2084(DOCK7);circRNA27869(PICALM);circRNA27870(PICALM);circRNA36217(PICALM);circRNA36224(PICALM);circRNA43517(PAK1)	3	660	20	8389	0.204895
GO:0045177	apical part of cell	cellular_component	4	circRNA6332(HOMER1);circRNA9514(NF2);ciRNA5314(GPSM2)	3	660	20	8389	0.204895
GO:0000086	G2/M transition of mitotic cell cycle	biological_process	7	circRNA16925(TAF2);circRNA18967(PLCB1);circRNA33540(TERF1)	3	660	20	8389	0.204895
GO:0043124	negative regulation of I-kappaB kinase/NF-kappaB signaling	biological_process	10	circRNA31466(PPM1B);circRNA34523(RIPK1);circRNA37561(TNIP1)	3	660	20	8389	0.204895
GO:0031902	late endosome membrane	cellular_component	9	circRNA14303(VPS36);circRNA33792(AP5M1);circRNA33824(SPPL2A);ciRNA2455(MVB12B)	4	660	30	8389	0.207062
GO:0004715	non-membrane spanning protein tyrosine kinase activity	molecular_function	9	circRNA1188(FER);circRNA13743(PEAK1);circRNA34291(TXK);circRNA5419(LYN);ciRNA2356(PEAK1)	4	660	30	8389	0.207062
GO:0006629	lipid metabolic process	biological_process	5	circRNA18990(GDE1);circRNA3196(FAR2);circRNA35637(PNPLA4);ciRNA676(JAZF1)	4	660	30	8389	0.207062
GO:0050852	T cell receptor signaling pathway	biological_process	8	circRNA11043(DENND1B);circRNA19142(DENND1B);circRNA20134(PTPRC);circRNA20135(PTPRC);circRNA31283(THEMIS);circRNA32851(LCP2)	4	660	30	8389	0.207062
GO:0012505	endomembrane system	cellular_component	4	circRNA1050(RABGAP1);circRNA15604(TBC1D8);circRNA16131(STX8);circRNA19997(NSMAF);circRNA7176(TBC1D1);circRNA9759(TBC1D9)	6	660	51	8389	0.209726
GO:0070006	metalloaminopeptidase activity	molecular_function	9	circRNA1231(ERAP2);circRNA31693(LNPEP)	2	660	11	8389	0.212551
GO:0008277	regulation of G-protein coupled receptor protein signaling pathway	biological_process	8	circRNA18967(PLCB1);ciRNA1050(RGS6)	2	660	11	8389	0.212551
GO:0042277	peptide binding	molecular_function	5	circRNA1231(ERAP2);circRNA31693(LNPEP)	2	660	11	8389	0.212551
GO:0048589	developmental growth	biological_process	4	circRNA11051(ASPM);circRNA12473(SMAD3);circRNA37687(ASPM)	2	660	11	8389	0.212551
GO:0071560	cellular response to transforming growth factor beta stimulus	biological_process	8	circRNA18154(SOX6);circRNA26421(SOX6);circRNA34417(WWOX);circRNA9326(SOX6);circRNA9329(SOX6);ciRNA1380(SOX6);ciRNA1381(SOX6);ciRNA6694(SOX6)	2	660	11	8389	0.212551
GO:0016070	RNA metabolic process	biological_process	8	circRNA15610(DUSP11);circRNA1589(HNRNPM)	2	660	11	8389	0.212551
GO:0006506	GPI anchor biosynthetic process	biological_process	10	circRNA12317(PIGN);circRNA17387(ALG5)	2	660	11	8389	0.212551
GO:0034614	cellular response to reactive oxygen species	biological_process	7	circRNA1188(FER);circRNA15841(PPARGC1B)	2	660	11	8389	0.212551
GO:0043473	pigmentation	biological_process	3	circRNA11849(ATRN);circRNA3640(LYST)	2	660	11	8389	0.212551
GO:0042110	T cell activation	biological_process	7	circRNA12473(SMAD3);circRNA13873(NEDD4)	2	660	11	8389	0.212551
GO:0007416	synapse assembly	biological_process	6	circRNA11322(DNM3);ciRNA1644(NRG1)	2	660	11	8389	0.212551
GO:0048701	embryonic cranial skeleton morphogenesis	biological_process	8	circRNA12473(SMAD3);circRNA7799(RUNX2);ciRNA1862(RUNX2)	2	660	11	8389	0.212551
GO:0045773	positive regulation of axon extension	biological_process	8	circRNA38342(DISC1);ciRNA1644(NRG1)	2	660	11	8389	0.212551
GO:0002062	chondrocyte differentiation	biological_process	6	circRNA17740(MAPK14);circRNA7799(RUNX2);ciRNA1862(RUNX2);ciRNA5132(MAPK14)	2	660	11	8389	0.212551
GO:0038095	Fc-epsilon receptor signaling pathway	biological_process	8	circRNA1188(FER);circRNA15639(SOS1)	2	660	11	8389	0.212551
GO:0016020	membrane	cellular_component	3	circRNA10241(USP9X);circRNA10679(COG5);circRNA11322(DNM3);circRNA11469(PICALM);circRNA11478(PICALM);circRNA12192(AGK);circRNA12258(GCNT1);circRNA12663(RHEB);circRNA1282(RARS);circRNA13010(KIF11);circRNA13063(AGPS);circRNA1316(CYFIP2);circRNA13325(SCP2);circRNA13433(ORC2);circRNA13685(CNOT2);circRNA15186(TMEM131);circRNA1530(RAD50);circRNA15595(TMEM131);circRNA15617(BIRC6);circRNA15631(HEATR5B);ci…	55	660	628	8389	0.214206
GO:0016579	protein deubiquitination	biological_process	9	circRNA10241(USP9X);circRNA12473(SMAD3);circRNA16482(USP54);circRNA16638(USP25);circRNA4218(USP25);circRNA4224(USP25);circRNA816(USP39)	5	660	41	8389	0.217671
GO:0014013	regulation of gliogenesis	biological_process	9	circRNA9514(NF2)	1	660	3	8389	0.217965
GO:0098519	nucleotide phosphatase activity, acting on free nucleotides	molecular_function	8	circRNA15610(DUSP11)	1	660	3	8389	0.217965
GO:0042921	glucocorticoid receptor signaling pathway	biological_process	8	circRNA13873(NEDD4)	1	660	3	8389	0.217965
GO:0015698	inorganic anion transport	biological_process	8	circRNA31408(SLC4A5)	1	660	3	8389	0.217965
GO:0046726	positive regulation by virus of viral protein levels in host cell	biological_process	8	circRNA36303(STAU1);ciRNA1561(STAU1)	1	660	3	8389	0.217965
GO:0036336	dendritic cell migration	biological_process	5	circRNA2624(DOCK8)	1	660	3	8389	0.217965
GO:0050072	m7G(5')pppN diphosphatase activity	molecular_function	8	circRNA6391(DCP2)	1	660	3	8389	0.217965
GO:0061072	iris morphogenesis	biological_process	5	circRNA35982(HIPK2)	1	660	3	8389	0.217965
GO:0050882	voluntary musculoskeletal movement	biological_process	6	circRNA35982(HIPK2)	1	660	3	8389	0.217965
GO:0071773	cellular response to BMP stimulus	biological_process	8	circRNA7799(RUNX2);ciRNA1862(RUNX2)	1	660	3	8389	0.217965
GO:0036398	TCR signalosome	cellular_component	4	circRNA32851(LCP2)	1	660	3	8389	0.217965
GO:0048524	positive regulation of viral process	biological_process	7	ciRNA2455(MVB12B)	1	660	3	8389	0.217965
GO:0071437	invadopodium	cellular_component	6	circRNA43517(PAK1)	1	660	3	8389	0.217965
GO:0016045	detection of bacterium	biological_process	8	circRNA617(NLRC4)	1	660	3	8389	0.217965
GO:0010460	positive regulation of heart rate	biological_process	10	ciRNA2609(KCNQ1)	1	660	3	8389	0.217965
GO:0097427	microtubule bundle	cellular_component	6	circRNA19369(MARK2)	1	660	3	8389	0.217965
GO:0035650	AP-1 adaptor complex binding	molecular_function	5	circRNA19083(AP1AR)	1	660	3	8389	0.217965
GO:0051575	5'-deoxyribose-5-phosphate lyase activity	molecular_function	6	circRNA4360(POLQ)	1	660	3	8389	0.217965
GO:0034235	GPI anchor binding	molecular_function	7	circRNA17038(GPAA1)	1	660	3	8389	0.217965
GO:0043403	skeletal muscle tissue regeneration	biological_process	7	circRNA10714(IFRD1);circRNA10715(IFRD1)	1	660	3	8389	0.217965
GO:0072345	NAADP-sensitive calcium-release channel activity	molecular_function	10	circRNA473(LOC102391440)	1	660	3	8389	0.217965
GO:0045742	positive regulation of epidermal growth factor receptor signaling pathway	biological_process	10	circRNA15639(SOS1)	1	660	3	8389	0.217965
GO:0002520	immune system development	biological_process	4	circRNA12473(SMAD3)	1	660	3	8389	0.217965
GO:0050673	epithelial cell proliferation	biological_process	4	circRNA17738(C2H6orf89)	1	660	3	8389	0.217965
GO:0031386	protein tag	molecular_function	3	circRNA8243(SUMO1)	1	660	3	8389	0.217965
GO:0018146	keratan sulfate biosynthetic process	biological_process	9	circRNA26033(B4GALT6);circRNA34995(B4GALT6);circRNA44194(B4GALT6)	1	660	3	8389	0.217965
GO:0051256	mitotic spindle midzone assembly	biological_process	6	circRNA15153(CDC14A);circRNA1938(CDC14A)	1	660	3	8389	0.217965
GO:0004745	retinol dehydrogenase activity	molecular_function	7	circRNA18736(DHRS3)	1	660	3	8389	0.217965
GO:1900127	positive regulation of hyaluronan biosynthetic process	biological_process	9	circRNA12172(NFKB1)	1	660	3	8389	0.217965
GO:0010956	negative regulation of calcidiol 1-monooxygenase activity	biological_process	12	circRNA12172(NFKB1)	1	660	3	8389	0.217965
GO:0044224	juxtaparanode region of axon	cellular_component	6	circRNA34955(EPB41L3)	1	660	3	8389	0.217965
GO:1903898	negative regulation of PERK-mediated unfolded protein response	biological_process	10	circRNA11675(PTPN1)	1	660	3	8389	0.217965
GO:2001034	positive regulation of double-strand break repair via nonhomologous end joining	biological_process	12	ciRNA2476(HSD17B7)	1	660	3	8389	0.217965
GO:0034508	centromere complex assembly	biological_process	7	circRNA43026(CENPI)	1	660	3	8389	0.217965
GO:0045646	regulation of erythrocyte differentiation	biological_process	8	circRNA5419(LYN)	1	660	3	8389	0.217965
GO:0005915	zonula adherens	cellular_component	6	circRNA3745(VCL)	1	660	3	8389	0.217965
GO:0046696	lipopolysaccharide receptor complex	cellular_component	5	ciRNA1283(LY96)	1	660	3	8389	0.217965
GO:0001754	eye photoreceptor cell differentiation	biological_process	8	circRNA19188(AGTPBP1);circRNA32411(AGTPBP1)	1	660	3	8389	0.217965
GO:0097342	ripoptosome	cellular_component	7	circRNA34523(RIPK1)	1	660	3	8389	0.217965
GO:0051602	response to electrical stimulus	biological_process	5	circRNA38342(DISC1)	1	660	3	8389	0.217965
GO:0033619	membrane protein proteolysis	biological_process	8	circRNA33824(SPPL2A)	1	660	3	8389	0.217965
GO:0046040	IMP metabolic process	biological_process	11	ciRNA1183(NT5C2)	1	660	3	8389	0.217965
GO:0010944	negative regulation of transcription by competitive promoter binding	biological_process	10	circRNA6603(DACH1)	1	660	3	8389	0.217965
GO:0071318	cellular response to ATP	biological_process	9	circRNA18220(SSH1)	1	660	3	8389	0.217965
GO:0036396	RNA N6-methyladenosine methyltransferase complex	cellular_component	6	circRNA7240(METTL14)	1	660	3	8389	0.217965
GO:0070513	death domain binding	molecular_function	6	circRNA34523(RIPK1)	1	660	3	8389	0.217965
GO:0004814	arginine-tRNA ligase activity	molecular_function	7	circRNA1282(RARS)	1	660	3	8389	0.217965
GO:1901026	ripoptosome assembly involved in necroptotic process	biological_process	8	circRNA34523(RIPK1)	1	660	3	8389	0.217965
GO:0035662	Toll-like receptor 4 binding	molecular_function	7	ciRNA85(S100A9)	1	660	3	8389	0.217965
GO:0033268	node of Ranvier	cellular_component	6	circRNA37067(BIN1)	1	660	3	8389	0.217965
GO:2000650	negative regulation of sodium ion transmembrane transporter activity	biological_process	8	circRNA13873(NEDD4)	1	660	3	8389	0.217965
GO:1902953	positive regulation of ER to Golgi vesicle-mediated transport	biological_process	9	circRNA18164(SORL1);circRNA9365(SORL1)	1	660	3	8389	0.217965
GO:0032648	regulation of interferon-beta production	biological_process	8	circRNA18325(RNF216)	1	660	3	8389	0.217965
GO:0030306	ADP-ribosylation factor binding	molecular_function	8	circRNA18164(SORL1);circRNA9365(SORL1)	1	660	3	8389	0.217965
GO:0031627	telomeric loop formation	biological_process	9	circRNA33540(TERF1)	1	660	3	8389	0.217965
GO:0032525	somite rostral/caudal axis specification	biological_process	7	circRNA13231(KDM6A)	1	660	3	8389	0.217965
GO:0038092	nodal signaling pathway	biological_process	9	circRNA12473(SMAD3)	1	660	3	8389	0.217965
GO:0004582	dolichyl-phosphate beta-D-mannosyltransferase activity	molecular_function	8	circRNA17387(ALG5)	1	660	3	8389	0.217965
GO:0031124	mRNA 3'-end processing	biological_process	11	circRNA17510(FIP1L1)	1	660	3	8389	0.217965
GO:0008239	dipeptidyl-peptidase activity	molecular_function	9	circRNA17810(DPP4)	1	660	3	8389	0.217965
GO:0010669	epithelial structure maintenance	biological_process	8	ciRNA5445(CROCC)	1	660	3	8389	0.217965
GO:0051146	striated muscle cell differentiation	biological_process	7	circRNA17740(MAPK14);ciRNA5132(MAPK14)	1	660	3	8389	0.217965
GO:0008349	MAP kinase kinase kinase kinase activity	molecular_function	9	circRNA17225(MAP4K5)	1	660	3	8389	0.217965
GO:0046790	virion binding	molecular_function	4	circRNA35982(HIPK2)	1	660	3	8389	0.217965
GO:0030553	cGMP binding	molecular_function	7	circRNA17560(PDE5A)	1	660	3	8389	0.217965
GO:0030427	site of polarized growth	cellular_component	4	circRNA7106(FRYL)	1	660	3	8389	0.217965
GO:0016188	synaptic vesicle maturation	biological_process	7	circRNA11469(PICALM);circRNA11478(PICALM);circRNA27869(PICALM);circRNA27870(PICALM);circRNA36217(PICALM);circRNA36224(PICALM)	1	660	3	8389	0.217965
GO:2000780	negative regulation of double-strand break repair	biological_process	11	circRNA17904(TRIP12);circRNA34822(TRIP12)	1	660	3	8389	0.217965
GO:0044267	cellular protein metabolic process	biological_process	7	circRNA44005(GIGYF2)	1	660	3	8389	0.217965
GO:0007031	peroxisome organization	biological_process	6	circRNA13325(SCP2)	1	660	3	8389	0.217965
GO:0045236	CXCR chemokine receptor binding	molecular_function	8	circRNA38253(ITCH)	1	660	3	8389	0.217965
GO:0090306	spindle assembly involved in meiosis	biological_process	10	circRNA11051(ASPM);circRNA37687(ASPM)	1	660	3	8389	0.217965
GO:0006054	N-acetylneuraminate metabolic process	biological_process	7	circRNA3147(CMAS)	1	660	3	8389	0.217965
GO:0005220	inositol 1,4,5-trisphosphate-sensitive calcium-release channel activity	molecular_function	10	circRNA15177(ITPR2)	1	660	3	8389	0.217965
GO:0033743	peptide-methionine (R)-S-oxide reductase activity	molecular_function	7	circRNA16378(MSRB3)	1	660	3	8389	0.217965
GO:0008420	CTD phosphatase activity	molecular_function	10	circRNA37107(RPAP2)	1	660	3	8389	0.217965
GO:0050773	regulation of dendrite development	biological_process	11	circRNA36895(CAMK1D)	1	660	3	8389	0.217965
GO:0031088	platelet dense granule membrane	cellular_component	8	circRNA41228(LOC102411048);circRNA41232(LOC102411048);circRNA6543(LOC102411048);ciRNA802(LOC102411048)	1	660	3	8389	0.217965
GO:0060267	positive regulation of respiratory burst	biological_process	7	circRNA36895(CAMK1D)	1	660	3	8389	0.217965
GO:0019829	cation-transporting ATPase activity	molecular_function	8	circRNA17530(ATP8A1)	1	660	3	8389	0.217965
GO:0034648	histone demethylase activity (H3-dimethyl-K4 specific	molecular_function	7	circRNA17710(KDM1B)	1	660	3	8389	0.217965
GO:0035609	C-terminal protein deglutamylation	biological_process	11	circRNA19188(AGTPBP1);circRNA32411(AGTPBP1)	1	660	3	8389	0.217965
GO:1900740	positive regulation of protein insertion into mitochondrial membrane involved in apoptotic signaling pathway	biological_process	11	circRNA12942(TFDP2)	1	660	3	8389	0.217965
GO:0046598	positive regulation of viral entry into host cell	biological_process	10	circRNA12806(TRIM21)	1	660	3	8389	0.217965
GO:0097381	photoreceptor disc membrane	cellular_component	4	circRNA20141(GNB1)	1	660	3	8389	0.217965
GO:0032483	regulation of Rab protein signal transduction	biological_process	11	circRNA1056(DENND1A)	1	660	3	8389	0.217965
GO:0035610	protein side chain deglutamylation	biological_process	12	circRNA19188(AGTPBP1);circRNA32411(AGTPBP1)	1	660	3	8389	0.217965
GO:0005251	delayed rectifier potassium channel activity	molecular_function	10	ciRNA2609(KCNQ1)	1	660	3	8389	0.217965
GO:0051098	regulation of binding	biological_process	5	circRNA12473(SMAD3)	1	660	3	8389	0.217965
GO:2000042	negative regulation of double-strand break repair via homologous recombination	biological_process	11	circRNA4360(POLQ)	1	660	3	8389	0.217965
GO:0090400	stress-induced premature senescence	biological_process	7	circRNA17740(MAPK14);ciRNA5132(MAPK14)	1	660	3	8389	0.217965
GO:0050807	regulation of synapse organization	biological_process	7	circRNA13873(NEDD4)	1	660	3	8389	0.217965
GO:0048709	oligodendrocyte differentiation	biological_process	7	ciRNA1644(NRG1)	1	660	3	8389	0.217965
GO:0002639	positive regulation of immunoglobulin production	biological_process	9	circRNA33379(FOXP1)	1	660	3	8389	0.217965
GO:0045597	positive regulation of cell differentiation	biological_process	7	circRNA9514(NF2)	1	660	3	8389	0.217965
GO:1902475	L-alpha-amino acid transmembrane transport	biological_process	12	circRNA6221(SLC7A7)	1	660	3	8389	0.217965
GO:0051646	mitochondrion localization	biological_process	6	circRNA19369(MARK2)	1	660	3	8389	0.217965
GO:1990357	terminal web	cellular_component	9	circRNA3745(VCL)	1	660	3	8389	0.217965
GO:0071556	integral component of lumenal side of endoplasmic reticulum membrane	cellular_component	8	circRNA33824(SPPL2A)	1	660	3	8389	0.217965
GO:0035435	phosphate ion transmembrane transport	biological_process	10	circRNA14409(ANKH)	1	660	3	8389	0.217965
GO:0035256	G-protein coupled glutamate receptor binding	molecular_function	7	circRNA6332(HOMER1)	1	660	3	8389	0.217965
GO:0002175	protein localization to paranode region of axon	biological_process	7	circRNA34955(EPB41L3)	1	660	3	8389	0.217965
GO:0033157	regulation of intracellular protein transport	biological_process	8	circRNA11675(PTPN1)	1	660	3	8389	0.217965
GO:0055087	Ski complex	cellular_component	4	circRNA1240(TTC37)	1	660	3	8389	0.217965
GO:0014883	transition between fast and slow fiber	biological_process	8	ciRNA619(PPP3CA)	1	660	3	8389	0.217965
GO:0002051	osteoblast fate commitment	biological_process	6	circRNA7799(RUNX2);ciRNA1862(RUNX2)	1	660	3	8389	0.217965
GO:0050847	progesterone receptor signaling pathway	biological_process	7	circRNA13873(NEDD4)	1	660	3	8389	0.217965
GO:0060546	negative regulation of necroptotic process	biological_process	10	circRNA9448(BIRC3)	1	660	3	8389	0.217965
GO:0071458	integral component of cytoplasmic side of endoplasmic reticulum membrane	cellular_component	8	circRNA33824(SPPL2A)	1	660	3	8389	0.217965
GO:0021846	cell proliferation in forebrain	biological_process	5	circRNA38342(DISC1)	1	660	3	8389	0.217965
GO:0051149	positive regulation of muscle cell differentiation	biological_process	8	circRNA17740(MAPK14);ciRNA5132(MAPK14)	1	660	3	8389	0.217965
GO:0005355	glucose transmembrane transporter activity	molecular_function	9	circRNA6922(SLC2A9);circRNA6923(SLC2A9)	1	660	3	8389	0.217965
GO:0001920	negative regulation of receptor recycling	biological_process	7	circRNA19083(AP1AR)	1	660	3	8389	0.217965
GO:0019058	viral life cycle	biological_process	7	ciRNA2455(MVB12B)	1	660	3	8389	0.217965
GO:0060323	head morphogenesis	biological_process	5	circRNA10927(BRAF);circRNA19984(BRAF)	1	660	3	8389	0.217965
GO:0003344	pericardium morphogenesis	biological_process	8	circRNA15639(SOS1)	1	660	3	8389	0.217965
GO:0016149	translation release factor activity, codon specific	molecular_function	10	circRNA17434(MTRF1)	1	660	3	8389	0.217965
GO:1903690	negative regulation of wound healing, spreading of epidermal cells	biological_process	9	circRNA12519(PHLDB2)	1	660	3	8389	0.217965
GO:0000445	THO complex part of transcription export complex	cellular_component	5	circRNA10434(THOC2)	1	660	3	8389	0.217965
GO:0016462	pyrophosphatase activity	molecular_function	7	circRNA4634(GMPS)	1	660	3	8389	0.217965
GO:0000900	translation repressor activity, mRNA regulatory element binding	molecular_function	5	ciRNA1441(CPEB4);ciRNA2384(CPEB4)	1	660	3	8389	0.217965
GO:0006929	substrate-dependent cell migration	biological_process	7	circRNA3932(ITGA2)	1	660	3	8389	0.217965
GO:0006574	valine catabolic process	biological_process	11	circRNA34642(HIBCH);ciRNA891(HIBCH)	1	660	3	8389	0.217965
GO:2000074	regulation of type B pancreatic cell development	biological_process	8	circRNA12663(RHEB)	1	660	3	8389	0.217965
GO:0033270	paranode region of axon	cellular_component	6	circRNA34955(EPB41L3)	1	660	3	8389	0.217965
GO:2000779	regulation of double-strand break repair	biological_process	10	circRNA17904(TRIP12);circRNA34822(TRIP12)	1	660	3	8389	0.217965
GO:0005123	death receptor binding	molecular_function	8	circRNA34523(RIPK1)	1	660	3	8389	0.217965
GO:0042622	photoreceptor outer segment membrane	cellular_component	7	circRNA18736(DHRS3)	1	660	3	8389	0.217965
GO:0003085	negative regulation of systemic arterial blood pressure	biological_process	7	circRNA17251(BBS4);circRNA44240(BBS4)	1	660	3	8389	0.217965
GO:0098639	collagen binding involved in cell-matrix adhesion	molecular_function	6	circRNA3932(ITGA2)	1	660	3	8389	0.217965
GO:0030061	mitochondrial crista	cellular_component	5	circRNA4474(OPA1)	1	660	3	8389	0.217965
GO:0005315	inorganic phosphate transmembrane transporter activity	molecular_function	7	circRNA14409(ANKH)	1	660	3	8389	0.217965
GO:0050880	regulation of blood vessel size	biological_process	7	circRNA37356(GCLM)	1	660	3	8389	0.217965
GO:0010518	positive regulation of phospholipase activity	biological_process	9	circRNA10176(ARHGAP6)	1	660	3	8389	0.217965
GO:0000737	DNA catabolic process, endonucleolytic	biological_process	9	ciRNA2476(HSD17B7)	1	660	3	8389	0.217965
GO:0030578	PML body organization	biological_process	8	circRNA8243(SUMO1)	1	660	3	8389	0.217965
GO:0017034	Rap guanyl-nucleotide exchange factor activity	molecular_function	9	circRNA31990(RAP1A)	1	660	3	8389	0.217965
GO:0045730	respiratory burst	biological_process	4	circRNA18419(LOC102415288)	1	660	3	8389	0.217965
GO:0050265	RNA uridylyltransferase activity	molecular_function	8	circRNA19964(TUT7)	1	660	3	8389	0.217965
GO:0006346	methylation-dependent chromatin silencing	biological_process	6	circRNA17951(MBD2)	1	660	3	8389	0.217965
GO:0002820	negative regulation of adaptive immune response	biological_process	8	circRNA16642(SAMSN1)	1	660	3	8389	0.217965
GO:0045664	regulation of neuron differentiation	biological_process	9	circRNA37067(BIN1)	1	660	3	8389	0.217965
GO:0048711	positive regulation of astrocyte differentiation	biological_process	12	circRNA37067(BIN1)	1	660	3	8389	0.217965
GO:1901216	positive regulation of neuron death	biological_process	8	circRNA11469(PICALM);circRNA11478(PICALM);circRNA27869(PICALM);circRNA27870(PICALM);circRNA36217(PICALM);circRNA36224(PICALM)	1	660	3	8389	0.217965
GO:2000271	positive regulation of fibroblast apoptotic process	biological_process	10	circRNA34748(STK17B)	1	660	3	8389	0.217965
GO:0050702	interleukin-1 beta secretion	biological_process	13	circRNA617(NLRC4)	1	660	3	8389	0.217965
GO:0070206	protein trimerization	biological_process	8	circRNA12806(TRIM21)	1	660	3	8389	0.217965
GO:0060296	regulation of cilium beat frequency involved in ciliary motility	biological_process	10	circRNA17251(BBS4);circRNA44240(BBS4)	1	660	3	8389	0.217965
GO:0008064	regulation of actin polymerization or depolymerization	biological_process	7	circRNA18220(SSH1)	1	660	3	8389	0.217965
GO:0071797	LUBAC complex	cellular_component	6	ciRNA2665(OTULIN)	1	660	3	8389	0.217965
GO:0047696	beta-adrenergic receptor kinase activity	molecular_function	8	circRNA12800(GRK3);circRNA19424(GRK3);circRNA19425(GRK3)	1	660	3	8389	0.217965
GO:1904813	ficolin-1-rich granule lumen	cellular_component	7	circRNA17740(MAPK14);ciRNA5132(MAPK14)	1	660	3	8389	0.217965
GO:0030151	molybdenum ion binding	molecular_function	8	circRNA11417(MARC2)	1	660	3	8389	0.217965
GO:0048194	Golgi vesicle budding	biological_process	8	circRNA17530(ATP8A1)	1	660	3	8389	0.217965
GO:0031666	positive regulation of lipopolysaccharide-mediated signaling pathway	biological_process	8	ciRNA1283(LY96)	1	660	3	8389	0.217965
GO:0010667	negative regulation of cardiac muscle cell apoptotic process	biological_process	12	ciRNA1644(NRG1)	1	660	3	8389	0.217965
GO:0060956	endocardial cell differentiation	biological_process	8	ciRNA1644(NRG1)	1	660	3	8389	0.217965
GO:0019919	peptidyl-arginine methylation, to asymmetrical-dimethyl arginine	biological_process	14	circRNA11521(PRMT3)	1	660	3	8389	0.217965
GO:0010831	positive regulation of myotube differentiation	biological_process	10	circRNA17740(MAPK14);ciRNA5132(MAPK14)	1	660	3	8389	0.217965
GO:0061045	negative regulation of wound healing	biological_process	8	circRNA12473(SMAD3)	1	660	3	8389	0.217965
GO:0030056	hemidesmosome	cellular_component	5	circRNA13246(ERBIN);circRNA32882(ERBIN)	1	660	3	8389	0.217965
GO:0071359	cellular response to dsRNA	biological_process	8	circRNA12172(NFKB1)	1	660	3	8389	0.217965
GO:0052650	NADP-retinol dehydrogenase activity	molecular_function	9	circRNA18736(DHRS3)	1	660	3	8389	0.217965
GO:0021532	neural tube patterning	biological_process	6	circRNA19973(ARL13B)	1	660	3	8389	0.217965
GO:0007191	adenylate cyclase-activating dopamine receptor signaling pathway	biological_process	9	circRNA20141(GNB1)	1	660	3	8389	0.217965
GO:0046974	histone methyltransferase activity (H3-K9 specific	molecular_function	10	circRNA6746(SETDB2)	1	660	3	8389	0.217965
GO:0071596	ubiquitin-dependent protein catabolic process via the N-end rule pathway	biological_process	12	circRNA7827(UBR2)	1	660	3	8389	0.217965
GO:0070087	chromo shadow domain binding	molecular_function	6	circRNA36186(LBR)	1	660	3	8389	0.217965
GO:0007200	phospholipase C-activating G-protein coupled receptor signaling pathway	biological_process	6	circRNA20141(GNB1)	1	660	3	8389	0.217965
GO:1990391	DNA repair complex	cellular_component	4	circRNA9183(PHF21A);circRNA9184(PHF21A)	1	660	3	8389	0.217965
GO:0006420	arginyl-tRNA aminoacylation	biological_process	13	circRNA1282(RARS)	1	660	3	8389	0.217965
GO:0050816	phosphothreonine residue binding	molecular_function	7	circRNA13873(NEDD4)	1	660	3	8389	0.217965
GO:0006287	base-excision repair, gap-filling	biological_process	8	circRNA44154(POLB)	1	660	3	8389	0.217965
GO:1903358	regulation of Golgi organization	biological_process	8	circRNA18814(STX5)	1	660	3	8389	0.217965
GO:0061470	T follicular helper cell differentiation	biological_process	13	circRNA33379(FOXP1)	1	660	3	8389	0.217965
GO:0030214	hyaluronan catabolic process	biological_process	9	ciRNA2585(CD44)	1	660	3	8389	0.217965
GO:0022400	regulation of rhodopsin mediated signaling pathway	biological_process	9	circRNA20141(GNB1)	1	660	3	8389	0.217965
GO:1990423	RZZ complex	cellular_component	4	circRNA9407(ZW10)	1	660	3	8389	0.217965
GO:0006172	ADP biosynthetic process	biological_process	12	circRNA8395(AK2)	1	660	3	8389	0.217965
GO:0033598	mammary gland epithelial cell proliferation	biological_process	5	ciRNA1211(BTRC)	1	660	3	8389	0.217965
GO:0038127	ERBB signaling pathway	biological_process	8	ciRNA1644(NRG1)	1	660	3	8389	0.217965
GO:0010631	epithelial cell migration	biological_process	8	circRNA1999(PKN2)	1	660	3	8389	0.217965
GO:0070192	chromosome organization involved in meiotic cell cycle	biological_process	7	circRNA1530(RAD50)	1	660	3	8389	0.217965
GO:0007016	cytoskeletal anchoring at plasma membrane	biological_process	7	circRNA34955(EPB41L3)	1	660	3	8389	0.217965
GO:0070433	negative regulation of nucleotide-binding oligomerization domain containing 2 signaling pathway	biological_process	8	circRNA13246(ERBIN);circRNA32882(ERBIN)	1	660	3	8389	0.217965
GO:0033081	regulation of T cell differentiation in thymus	biological_process	10	circRNA15639(SOS1)	1	660	3	8389	0.217965
GO:2000373	positive regulation of DNA topoisomerase (ATP-hydrolyzing) activity	biological_process	8	ciRNA2476(HSD17B7)	1	660	3	8389	0.217965
GO:0016126	sterol biosynthetic process	biological_process	8	circRNA36186(LBR)	1	660	3	8389	0.217965
GO:0016829	lyase activity	molecular_function	4	circRNA44154(POLB)	1	660	3	8389	0.217965
GO:0060236	regulation of mitotic spindle organization	biological_process	8	ciRNA1390(TPX2)	1	660	3	8389	0.217965
GO:0098586	cellular response to virus	biological_process	8	circRNA17740(MAPK14);ciRNA5132(MAPK14)	1	660	3	8389	0.217965
GO:0070537	histone H2A K63-linked deubiquitination	biological_process	11	circRNA37678(BRCC3)	1	660	3	8389	0.217965
GO:0033192	calmodulin-dependent protein phosphatase activity	molecular_function	11	ciRNA619(PPP3CA)	1	660	3	8389	0.217965
GO:1990745	EARP complex	cellular_component	4	circRNA12419(VPS53)	1	660	3	8389	0.217965
GO:0004439	phosphatidylinositol-4,5-bisphosphate 5-phosphatase activity	molecular_function	10	circRNA4179(SYNJ1);circRNA4183(SYNJ1)	1	660	3	8389	0.217965
GO:0050815	phosphoserine residue binding	molecular_function	7	circRNA13873(NEDD4)	1	660	3	8389	0.217965
GO:0034361	very-low-density lipoprotein particle	cellular_component	6	circRNA15713(PCYOX1)	1	660	3	8389	0.217965
GO:0061337	cardiac conduction	biological_process	9	ciRNA2609(KCNQ1)	1	660	3	8389	0.217965
GO:0000783	nuclear telomere cap complex	cellular_component	6	circRNA33540(TERF1)	1	660	3	8389	0.217965
GO:0001964	startle response	biological_process	5	ciRNA1644(NRG1)	1	660	3	8389	0.217965
GO:0035519	protein K29-linked ubiquitination	biological_process	13	circRNA38253(ITCH)	1	660	3	8389	0.217965
GO:0019871	sodium channel inhibitor activity	molecular_function	7	circRNA13873(NEDD4)	1	660	3	8389	0.217965
GO:0061092	positive regulation of phospholipid translocation	biological_process	8	circRNA17530(ATP8A1)	1	660	3	8389	0.217965
GO:0004726	non-membrane spanning protein tyrosine phosphatase activity	molecular_function	10	circRNA34731(PTPN4)	1	660	3	8389	0.217965
GO:0010738	regulation of protein kinase A signaling	biological_process	9	circRNA34167(AKAP11)	1	660	3	8389	0.217965
GO:0060081	membrane hyperpolarization	biological_process	6	circRNA10700(CFTR)	1	660	3	8389	0.217965
GO:0051567	histone H3-K9 methylation	biological_process	13	circRNA6746(SETDB2)	1	660	3	8389	0.217965
GO:0015106	bicarbonate transmembrane transporter activity	molecular_function	8	circRNA10700(CFTR)	1	660	3	8389	0.217965
GO:0031224	intrinsic component of membrane	cellular_component	4	circRNA11469(PICALM);circRNA11478(PICALM);circRNA27869(PICALM);circRNA27870(PICALM);circRNA36217(PICALM);circRNA36224(PICALM)	1	660	3	8389	0.217965
GO:0090136	epithelial cell-cell adhesion	biological_process	6	circRNA3745(VCL)	1	660	3	8389	0.217965
GO:0033152	immunoglobulin V(D)J recombination	biological_process	7	circRNA33379(FOXP1)	1	660	3	8389	0.217965
GO:0030132	clathrin coat of coated pit	cellular_component	8	circRNA11469(PICALM);circRNA11478(PICALM);circRNA27869(PICALM);circRNA27870(PICALM);circRNA36217(PICALM);circRNA36224(PICALM)	1	660	3	8389	0.217965
GO:0035563	positive regulation of chromatin binding	biological_process	7	circRNA32276(HMBOX1)	1	660	3	8389	0.217965
GO:0043495	protein membrane anchor	molecular_function	6	circRNA25343(NUP153);circRNA7716(NUP153)	1	660	3	8389	0.217965
GO:0061029	eyelid development in camera-type eye	biological_process	5	circRNA15639(SOS1)	1	660	3	8389	0.217965
GO:0006290	pyrimidine dimer repair	biological_process	9	circRNA7806(POLH)	1	660	3	8389	0.217965
GO:0030121	AP-1 adaptor complex	cellular_component	8	circRNA31523(AFTPH)	1	660	3	8389	0.217965
GO:0021799	cerebral cortex radially oriented cell migration	biological_process	10	circRNA38342(DISC1)	1	660	3	8389	0.217965
GO:0016628	oxidoreductase activity, acting on the CH-CH group of donors, NAD or NADP as acceptor	molecular_function	6	circRNA36186(LBR)	1	660	3	8389	0.217965
GO:0071156	regulation of cell cycle arrest	biological_process	8	circRNA37067(BIN1)	1	660	3	8389	0.217965
GO:0043296	apical junction complex	cellular_component	5	circRNA1999(PKN2)	1	660	3	8389	0.217965
GO:0001732	formation of cytoplasmic translation initiation complex	biological_process	9	circRNA31127(CDC123)	1	660	3	8389	0.217965
GO:0006468	protein phosphorylation	biological_process	9	circRNA10927(BRAF);circRNA11084(RPS6KC1);circRNA11332(SCYL3);circRNA12800(GRK3);circRNA13059(RPS6KC1);circRNA16528(MAST4);circRNA18720(LOC102408240);circRNA19118(TLK1);circRNA19369(MARK2);circRNA19424(GRK3);circRNA19425(GRK3);circRNA19984(BRAF);circRNA34103(PAN3);circRNA34240(BMP2K);circRNA34748(STK17B);circRNA36782(PLK3);circRNA36865(PAN3);circRNA36895(CAMK1D);circRNA43517(PAK1);circRNA6645(PAN3…	20	660	211	8389	0.221717
GO:0016605	PML body	cellular_component	8	circRNA2645(SMC5);circRNA35982(HIPK2);circRNA4894(SATB1);circRNA8243(SUMO1);circRNA9468(MRE11);circRNA992(SMC6)	6	660	52	8389	0.222595
GO:0045202	synapse	cellular_component	3	circRNA1056(DENND1A);circRNA11322(DNM3);circRNA11469(PICALM);circRNA11478(PICALM);circRNA1316(CYFIP2);circRNA15726(DTNB);circRNA27869(PICALM);circRNA27870(PICALM);circRNA36217(PICALM);circRNA36224(PICALM);ciRNA1441(CPEB4);ciRNA2384(CPEB4);ciRNA7112(DTNB)	6	660	52	8389	0.222595
GO:0005770	late endosome	cellular_component	8	circRNA16131(STX8);circRNA31990(RAP1A);circRNA33792(AP5M1);circRNA8735(OSBPL1A);ciRNA2455(MVB12B);ciRNA2609(KCNQ1)	6	660	52	8389	0.222595
GO:0007179	transforming growth factor beta receptor signaling pathway	biological_process	8	circRNA10241(USP9X);circRNA12473(SMAD3);circRNA31638(ENG);circRNA35982(HIPK2)	4	660	31	8389	0.2241
GO:0007605	sensory perception of sound	biological_process	8	circRNA26959(TBL1X);circRNA742(FBXO11);circRNA7758(RIPOR2);ciRNA2609(KCNQ1)	4	660	31	8389	0.2241
GO:0007156	homophilic cell adhesion via plasma membrane adhesion molecules	biological_process	7	circRNA12957(PIK3CB);circRNA16942(CDH17);ciRNA5441(CDH20)	3	660	21	8389	0.226079
GO:0061631	ubiquitin conjugating enzyme activity	molecular_function	7	circRNA15617(BIRC6);circRNA35097(UBE2Q2);ciRNA1768(UBE2R2)	3	660	21	8389	0.226079
GO:0046330	positive regulation of JNK cascade	biological_process	13	circRNA18967(PLCB1);circRNA34523(RIPK1);circRNA35982(HIPK2)	3	660	21	8389	0.226079
GO:0030054	cell junction	cellular_component	3	circRNA1188(FER);circRNA1316(CYFIP2);circRNA17810(DPP4);circRNA2645(SMC5);circRNA31990(RAP1A);circRNA3745(VCL);circRNA38342(DISC1);circRNA44600(EPB41);circRNA6332(HOMER1);circRNA6391(DCP2)	10	660	97	8389	0.231045
GO:0030425	dendrite	cellular_component	6	circRNA10549(PPP1R9A);circRNA1056(DENND1A);circRNA20151(STAT4);circRNA2673(LOC102409250);circRNA34741(STAT4);circRNA36303(STAU1);ciRNA1441(CPEB4);ciRNA1561(STAU1);ciRNA1644(NRG1);ciRNA2384(CPEB4)	7	660	64	8389	0.236347
GO:0031901	early endosome membrane	cellular_component	9	circRNA10700(CFTR);circRNA16434(RAB21);ciRNA1654(MARCH3);ciRNA4943(MTMR2)	4	660	32	8389	0.241483
GO:0005856	cytoskeleton	cellular_component	6	circRNA11322(DNM3);circRNA1371(ARHGAP26);circRNA15698(WDPCP);circRNA19918(RAB3IP);circRNA2299(LRRFIP1);circRNA31755(ARHGAP26);circRNA32666(RAB3IP);circRNA34731(PTPN4);circRNA34955(EPB41L3);circRNA35259(TBCEL);circRNA3745(VCL);circRNA44600(EPB41);circRNA8686(ROCK1);circRNA9804(DCLK2)	12	660	121	8389	0.24219
GO:0004003	ATP-dependent DNA helicase activity	molecular_function	11	circRNA1530(RAD50);circRNA9468(MRE11)	2	660	12	8389	0.242571
GO:0017056	structural constituent of nuclear pore	molecular_function	4	circRNA17532(TMEM33);circRNA25343(NUP153);circRNA7716(NUP153)	2	660	12	8389	0.242571
GO:0051497	negative regulation of stress fiber assembly	biological_process	8	circRNA10176(ARHGAP6);circRNA12519(PHLDB2)	2	660	12	8389	0.242571
GO:0045666	positive regulation of neuron differentiation	biological_process	10	circRNA12893(IMPACT);circRNA12896(IMPACT);circRNA17947(TCF4);circRNA34989(IMPACT)	2	660	12	8389	0.242571
GO:0001786	phosphatidylserine binding	molecular_function	6	circRNA3839(FCHO2);ciRNA5312(OSBPL8)	2	660	12	8389	0.242571
GO:0008543	fibroblast growth factor receptor signaling pathway	biological_process	8	circRNA12131(KIF16B);circRNA1589(HNRNPM);circRNA36504(KIF16B)	2	660	12	8389	0.242571
GO:0045668	negative regulation of osteoblast differentiation	biological_process	8	circRNA12473(SMAD3);circRNA14025(SEMA4D)	2	660	12	8389	0.242571
GO:0061024	membrane organization	biological_process	5	circRNA37067(BIN1);circRNA761(CCDC88A)	2	660	12	8389	0.242571
GO:0005834	heterotrimeric G-protein complex	cellular_component	5	circRNA20141(GNB1);ciRNA1050(RGS6)	2	660	12	8389	0.242571
GO:0030177	positive regulation of Wnt signaling pathway	biological_process	9	circRNA17951(MBD2);circRNA38342(DISC1)	2	660	12	8389	0.242571
GO:0005154	epidermal growth factor receptor binding	molecular_function	7	circRNA1188(FER);ciRNA5118(VAV3)	2	660	12	8389	0.242571
GO:0007094	mitotic spindle assembly checkpoint	biological_process	13	circRNA33540(TERF1);circRNA9407(ZW10)	2	660	12	8389	0.242571
GO:0008408	3'-5' exonuclease activity	molecular_function	8	circRNA1530(RAD50);circRNA9468(MRE11)	2	660	12	8389	0.242571
GO:0016235	aggresome	cellular_component	6	circRNA14273(EPS15);circRNA36496(SFMBT2)	2	660	12	8389	0.242571
GO:0001932	regulation of protein phosphorylation	biological_process	9	circRNA1188(FER);circRNA31826(FNIP1)	2	660	12	8389	0.242571
GO:0051209	release of sequestered calcium ion into cytosol	biological_process	8	circRNA473(LOC102391440);circRNA6316(ERO1A)	2	660	12	8389	0.242571
GO:0000784	nuclear chromosome, telomeric region	cellular_component	8	circRNA13433(ORC2);circRNA1530(RAD50);circRNA25602(ORC4);circRNA32276(HMBOX1);circRNA9468(MRE11)	5	660	43	8389	0.247425
GO:0030032	lamellipodium assembly	biological_process	8	circRNA3745(VCL);circRNA761(CCDC88A);ciRNA5118(VAV3)	3	660	22	8389	0.247653
GO:0007601	visual perception	biological_process	8	circRNA18736(DHRS3);circRNA4274(IMPG2);circRNA4275(IMPG2);circRNA4474(OPA1)	3	660	22	8389	0.247653
GO:0005623	cell	cellular_component	3	circRNA3745(VCL);circRNA45068(DNAJC16);ciRNA6860(KEL)	3	660	22	8389	0.247653
GO:0008286	insulin receptor signaling pathway	biological_process	8	circRNA11675(PTPN1);circRNA15639(SOS1);circRNA45949(SORBS1)	3	660	22	8389	0.247653
GO:0005802	trans-Golgi network	cellular_component	7	circRNA12258(GCNT1);circRNA15617(BIRC6);circRNA16131(STX8);circRNA17530(ATP8A1);circRNA18164(SORL1);circRNA37613(GSAP);circRNA8799(ATP9B);circRNA8800(ATP9B);circRNA9365(SORL1)	7	660	65	8389	0.248445
GO:0019904	protein domain specific binding	molecular_function	5	circRNA12728(FAF1);circRNA12942(TFDP2);circRNA13873(NEDD4);circRNA15432(MPP7);circRNA1589(HNRNPM);circRNA17951(MBD2);circRNA26959(TBL1X);circRNA7799(RUNX2);ciRNA1862(RUNX2);ciRNA5103(AIDA)	9	660	88	8389	0.254289
GO:0005886	plasma membrane	cellular_component	4	circRNA10018(VPS35L);circRNA10722(ELMO1);circRNA10927(BRAF);circRNA11322(DNM3);circRNA11469(PICALM);circRNA11478(PICALM);circRNA11675(PTPN1);circRNA1231(ERAP2);circRNA12473(SMAD3);circRNA12519(PHLDB2);circRNA12915(FYB1);circRNA12957(PIK3CB);circRNA12991(SYTL3);circRNA13743(PEAK1);circRNA13873(NEDD4);circRNA13931(ADCY7);circRNA14025(SEMA4D);circRNA15134(PTPN12);circRNA15639(SOS1);circRNA15698(WDPC…	68	660	799	8389	0.257816
GO:0007049	cell cycle	biological_process	4	circRNA1050(RABGAP1);circRNA13975(PPP1CB);circRNA19118(TLK1);circRNA298(HACE1);circRNA34235(LIN54);circRNA36340(RBL1);circRNA8029(TLK1)	6	660	55	8389	0.262624
GO:0007018	microtubule-based movement	biological_process	5	circRNA12131(KIF16B);circRNA12850(KTN1);circRNA13010(KIF11);circRNA17165(ACTR10);circRNA17169(KTN1);circRNA36504(KIF16B);circRNA40899(KTN1);circRNA7495(DYNC1LI2)	5	660	44	8389	0.262679
GO:0005929	cilium	cellular_component	4	circRNA12764(HSPB11);circRNA17251(BBS4);circRNA210(AHI1);circRNA32110(HSPB11);circRNA34088(IFT88);circRNA44240(BBS4);ciRNA1508(FAM49B)	5	660	44	8389	0.262679
GO:0008283	cell proliferation	biological_process	3	circRNA11469(PICALM);circRNA11478(PICALM);circRNA1188(FER);circRNA20141(GNB1);circRNA27869(PICALM);circRNA27870(PICALM);circRNA3552(POC1B);circRNA36217(PICALM);circRNA36224(PICALM);circRNA37067(BIN1);circRNA38216(POC1B);circRNA6603(DACH1);circRNA9468(MRE11);ciRNA1644(NRG1);ciRNA2476(HSD17B7)	9	660	89	8389	0.264884
GO:0019905	syntaxin binding	molecular_function	6	circRNA12991(SYTL3);circRNA16131(STX8);circRNA31199(SYTL3);circRNA36424(NAPB)	3	660	23	8389	0.269522
GO:0006874	cellular calcium ion homeostasis	biological_process	11	circRNA12957(PIK3CB);circRNA18358(PRKCB);ciRNA6860(KEL)	3	660	23	8389	0.269522
GO:0005634	nucleus	cellular_component	6	circRNA10714(IFRD1);circRNA10715(IFRD1);circRNA10949(LOC102409914);circRNA11051(ASPM);circRNA11054(RCOR3);circRNA11469(PICALM);circRNA11478(PICALM);circRNA12266(RALGAPA1);circRNA12473(SMAD3);circRNA12806(TRIM21);circRNA12897(BRWD1);circRNA12942(TFDP2);circRNA13137(STYX);circRNA1316(CYFIP2);circRNA1351(FBXO38);circRNA13685(CNOT2);circRNA13716(RNF11);circRNA13873(NEDD4);circRNA142(SHPRH);circRNA146…	125	660	1510	8389	0.271647
GO:0034314	Arp2/3 complex-mediated actin nucleation	biological_process	8	circRNA24437(IQGAP2);circRNA33361(ARPC4)	2	660	13	8389	0.272749
GO:0030041	actin filament polymerization	biological_process	8	circRNA10176(ARHGAP6);circRNA33361(ARPC4)	2	660	13	8389	0.272749
GO:0006891	intra-Golgi vesicle-mediated transport	biological_process	8	circRNA10679(COG5);circRNA10859(COPG2);circRNA43156(COG5)	2	660	13	8389	0.272749
GO:0007062	sister chromatid cohesion	biological_process	5	circRNA2645(SMC5);circRNA9468(MRE11)	2	660	13	8389	0.272749
GO:0034198	cellular response to amino acid starvation	biological_process	9	circRNA12893(IMPACT);circRNA12896(IMPACT);circRNA18433(RRAGB);circRNA34989(IMPACT)	2	660	13	8389	0.272749
GO:0005518	collagen binding	molecular_function	5	circRNA12473(SMAD3);circRNA43517(PAK1)	2	660	13	8389	0.272749
GO:0008361	regulation of cell size	biological_process	6	ciRNA5118(VAV3);ciRNA6860(KEL)	2	660	13	8389	0.272749
GO:0000242	pericentriolar material	cellular_component	7	circRNA17251(BBS4);circRNA2472(NEK1);circRNA44240(BBS4)	2	660	13	8389	0.272749
GO:0003151	outflow tract morphogenesis	biological_process	5	circRNA13873(NEDD4);circRNA18736(DHRS3)	2	660	13	8389	0.272749
GO:0032868	response to insulin	biological_process	7	circRNA33430(SCAP);circRNA940(HADHA)	2	660	13	8389	0.272749
GO:2000114	regulation of establishment of cell polarity	biological_process	7	circRNA15698(WDPCP);circRNA8686(ROCK1)	2	660	13	8389	0.272749
GO:0031297	replication fork processing	biological_process	9	circRNA15521(MMS22L);ciRNA2476(HSD17B7)	2	660	13	8389	0.272749
GO:0051216	cartilage development	biological_process	6	circRNA18154(SOX6);circRNA26421(SOX6);circRNA9326(SOX6);circRNA9329(SOX6);ciRNA1380(SOX6);ciRNA1381(SOX6);ciRNA2585(CD44);ciRNA6694(SOX6)	2	660	13	8389	0.272749
GO:0045070	positive regulation of viral genome replication	biological_process	10	circRNA1999(PKN2);circRNA36303(STAU1);ciRNA1561(STAU1)	2	660	13	8389	0.272749
GO:0015031	protein transport	biological_process	9	circRNA10018(VPS35L);circRNA11043(DENND1B);circRNA11090(CENPF);circRNA1392(SIL1);circRNA16434(RAB21);circRNA16959(VPS13B);circRNA17251(BBS4);circRNA19142(DENND1B);circRNA19847(VPS35L);circRNA31990(RAP1A);circRNA33792(AP5M1);circRNA44240(BBS4);ciRNA1856(UEVLD);ciRNA2455(MVB12B)	11	660	113	8389	0.274604
GO:0032088	negative regulation of NF-kappaB transcription factor activity	biological_process	7	circRNA12806(TRIM21);circRNA13246(ERBIN);circRNA32882(ERBIN);circRNA38253(ITCH);ciRNA2665(OTULIN)	4	660	34	8389	0.277075
GO:0055037	recycling endosome	cellular_component	8	circRNA10700(CFTR);circRNA13716(RNF11);circRNA16131(STX8);circRNA18164(SORL1);circRNA6893(TBC1D14);circRNA9365(SORL1)	5	660	45	8389	0.278141
GO:0002064	epithelial cell development	biological_process	6	circRNA31408(SLC4A5)	1	660	4	8389	0.279513
GO:0097202	activation of cysteine-type endopeptidase activity	biological_process	10	circRNA1316(CYFIP2)	1	660	4	8389	0.279513
GO:0043508	negative regulation of JUN kinase activity	biological_process	13	ciRNA5103(AIDA)	1	660	4	8389	0.279513
GO:0002315	marginal zone B cell differentiation	biological_process	10	circRNA16942(CDH17)	1	660	4	8389	0.279513
GO:1990138	neuron projection extension	biological_process	6	circRNA12893(IMPACT);circRNA12896(IMPACT);circRNA34989(IMPACT)	1	660	4	8389	0.279513
GO:0030091	protein repair	biological_process	8	circRNA16378(MSRB3)	1	660	4	8389	0.279513
GO:0097676	histone H3-K36 dimethylation	biological_process	14	ciRNA2476(HSD17B7)	1	660	4	8389	0.279513
GO:0046548	retinal rod cell development	biological_process	9	circRNA17251(BBS4);circRNA44240(BBS4)	1	660	4	8389	0.279513
GO:0051930	regulation of sensory perception of pain	biological_process	9	circRNA19481(FAM19A4)	1	660	4	8389	0.279513
GO:1901381	positive regulation of potassium ion transmembrane transport	biological_process	11	ciRNA2609(KCNQ1)	1	660	4	8389	0.279513
GO:0035102	PRC1 complex	cellular_component	7	circRNA4599(PHC3)	1	660	4	8389	0.279513
GO:0051697	protein delipidation	biological_process	9	circRNA2080(ATG4C);circRNA36820(ATG4C)	1	660	4	8389	0.279513
GO:0021702	cerebellar Purkinje cell differentiation	biological_process	7	circRNA19188(AGTPBP1);circRNA32411(AGTPBP1)	1	660	4	8389	0.279513
GO:0033627	cell adhesion mediated by integrin	biological_process	5	circRNA3932(ITGA2)	1	660	4	8389	0.279513
GO:0030301	cholesterol transport	biological_process	9	circRNA10700(CFTR)	1	660	4	8389	0.279513
GO:0010961	cellular magnesium ion homeostasis	biological_process	11	ciRNA6860(KEL)	1	660	4	8389	0.279513
GO:0040019	positive regulation of embryonic development	biological_process	8	circRNA18967(PLCB1)	1	660	4	8389	0.279513
GO:0002829	negative regulation of type 2 immune response	biological_process	8	ciRNA1192(IL27RA)	1	660	4	8389	0.279513
GO:0043141	ATP-dependent 5'-3' DNA helicase activity	molecular_function	12	circRNA3370(HELB)	1	660	4	8389	0.279513
GO:0004703	G-protein coupled receptor kinase activity	molecular_function	9	circRNA12800(GRK3);circRNA19424(GRK3);circRNA19425(GRK3)	1	660	4	8389	0.279513
GO:0002116	semaphorin receptor complex	cellular_component	5	circRNA3535(PLXNC1)	1	660	4	8389	0.279513
GO:2000766	negative regulation of cytoplasmic translation	biological_process	11	ciRNA1441(CPEB4);ciRNA2384(CPEB4)	1	660	4	8389	0.279513
GO:1904659	glucose transmembrane transport	biological_process	11	circRNA6922(SLC2A9);circRNA6923(SLC2A9)	1	660	4	8389	0.279513
GO:0007435	salivary gland morphogenesis	biological_process	7	circRNA44154(POLB)	1	660	4	8389	0.279513
GO:0002089	lens morphogenesis in camera-type eye	biological_process	5	circRNA16218(TDRD7);circRNA38323(TDRD7)	1	660	4	8389	0.279513
GO:0050691	regulation of defense response to virus by host	biological_process	8	circRNA18325(RNF216)	1	660	4	8389	0.279513
GO:0030913	paranodal junction assembly	biological_process	8	circRNA34955(EPB41L3)	1	660	4	8389	0.279513
GO:0016616	oxidoreductase activity, acting on the CH-OH group of donors, NAD or NADP as acceptor	molecular_function	6	ciRNA1856(UEVLD)	1	660	4	8389	0.279513
GO:0000796	condensin complex	cellular_component	6	circRNA34345(NCAPG)	1	660	4	8389	0.279513
GO:0048311	mitochondrion distribution	biological_process	7	circRNA31408(SLC4A5)	1	660	4	8389	0.279513
GO:0036289	peptidyl-serine autophosphorylation	biological_process	11	circRNA34523(RIPK1)	1	660	4	8389	0.279513
GO:0061133	endopeptidase activator activity	molecular_function	7	circRNA34697(PSMD14);circRNA8057(PSMD14)	1	660	4	8389	0.279513
GO:1904261	positive regulation of basement membrane assembly involved in embryonic body morphogenesis	biological_process	9	circRNA12519(PHLDB2)	1	660	4	8389	0.279513
GO:0060770	negative regulation of epithelial cell proliferation involved in prostate gland development	biological_process	9	circRNA33095(EAF2)	1	660	4	8389	0.279513
GO:0015075	ion transmembrane transporter activity	molecular_function	5	circRNA19194(SFXN4)	1	660	4	8389	0.279513
GO:2000096	positive regulation of Wnt signaling pathway, planar cell polarity pathway	biological_process	11	circRNA2535(MLLT3)	1	660	4	8389	0.279513
GO:0051984	positive regulation of chromosome segregation	biological_process	7	circRNA992(SMC6)	1	660	4	8389	0.279513
GO:0060059	embryonic retina morphogenesis in camera-type eye	biological_process	6	circRNA35982(HIPK2)	1	660	4	8389	0.279513
GO:0034720	histone H3-K4 demethylation	biological_process	13	circRNA17710(KDM1B)	1	660	4	8389	0.279513
GO:0071468	cellular response to acidic pH	biological_process	7	circRNA12893(IMPACT);circRNA12896(IMPACT);circRNA34989(IMPACT)	1	660	4	8389	0.279513
GO:0045294	alpha-catenin binding	molecular_function	5	circRNA3745(VCL)	1	660	4	8389	0.279513
GO:0035242	protein-arginine omega-N asymmetric methyltransferase activity	molecular_function	9	circRNA11521(PRMT3)	1	660	4	8389	0.279513
GO:0061001	regulation of dendritic spine morphogenesis	biological_process	10	circRNA11322(DNM3)	1	660	4	8389	0.279513
GO:0002162	dystroglycan binding	molecular_function	5	circRNA3745(VCL)	1	660	4	8389	0.279513
GO:0046415	urate metabolic process	biological_process	6	circRNA6922(SLC2A9);circRNA6923(SLC2A9)	1	660	4	8389	0.279513
GO:0008611	ether lipid biosynthetic process	biological_process	8	circRNA13063(AGPS)	1	660	4	8389	0.279513
GO:0016504	peptidase activator activity	molecular_function	6	circRNA753(PSME4)	1	660	4	8389	0.279513
GO:0048672	positive regulation of collateral sprouting	biological_process	8	circRNA14025(SEMA4D)	1	660	4	8389	0.279513
GO:0034098	VCP-NPL4-UFD1 AAA ATPase complex	cellular_component	7	circRNA12728(FAF1)	1	660	4	8389	0.279513
GO:0055012	ventricular cardiac muscle cell differentiation	biological_process	8	ciRNA1644(NRG1)	1	660	4	8389	0.279513
GO:0071438	invadopodium membrane	cellular_component	6	circRNA17810(DPP4)	1	660	4	8389	0.279513
GO:0086004	regulation of cardiac muscle cell contraction	biological_process	11	circRNA8243(SUMO1)	1	660	4	8389	0.279513
GO:0022409	positive regulation of cell-cell adhesion	biological_process	7	ciRNA1296(MYO10)	1	660	4	8389	0.279513
GO:0050869	negative regulation of B cell activation	biological_process	9	circRNA16642(SAMSN1)	1	660	4	8389	0.279513
GO:0032735	positive regulation of interleukin-12 production	biological_process	8	circRNA18967(PLCB1)	1	660	4	8389	0.279513
GO:0046834	lipid phosphorylation	biological_process	8	circRNA12192(AGK);circRNA18988(AGK)	1	660	4	8389	0.279513
GO:2000637	positive regulation of gene silencing by miRNA	biological_process	8	circRNA17922(PUM1)	1	660	4	8389	0.279513
GO:0022027	interkinetic nuclear migration	biological_process	8	circRNA2083(DOCK7);circRNA2084(DOCK7)	1	660	4	8389	0.279513
GO:0048617	embryonic foregut morphogenesis	biological_process	6	circRNA12473(SMAD3)	1	660	4	8389	0.279513
GO:0031643	positive regulation of myelination	biological_process	7	ciRNA1644(NRG1)	1	660	4	8389	0.279513
GO:0032050	clathrin heavy chain binding	molecular_function	6	circRNA11469(PICALM);circRNA11478(PICALM);circRNA27869(PICALM);circRNA27870(PICALM);circRNA36217(PICALM);circRNA36224(PICALM)	1	660	4	8389	0.279513
GO:0071557	histone H3-K27 demethylation	biological_process	13	circRNA13231(KDM6A)	1	660	4	8389	0.279513
GO:0060307	regulation of ventricular cardiac muscle cell membrane repolarization	biological_process	11	ciRNA2609(KCNQ1)	1	660	4	8389	0.279513
GO:0007202	activation of phospholipase C activity	biological_process	11	circRNA10176(ARHGAP6)	1	660	4	8389	0.279513
GO:0060993	kidney morphogenesis	biological_process	6	circRNA12258(GCNT1)	1	660	4	8389	0.279513
GO:0060055	angiogenesis involved in wound healing	biological_process	6	circRNA12957(PIK3CB)	1	660	4	8389	0.279513
GO:0048208	COPII vesicle coating	biological_process	8	circRNA4873(ANKRD28)	1	660	4	8389	0.279513
GO:0018344	protein geranylgeranylation	biological_process	10	circRNA33972(PGGT1B)	1	660	4	8389	0.279513
GO:0051900	regulation of mitochondrial depolarization	biological_process	7	circRNA37356(GCLM)	1	660	4	8389	0.279513
GO:0016831	carboxy-lyase activity	molecular_function	6	circRNA10049(PDXDC1)	1	660	4	8389	0.279513
GO:0030296	protein tyrosine kinase activator activity	molecular_function	8	ciRNA1644(NRG1)	1	660	4	8389	0.279513
GO:0009100	glycoprotein metabolic process	biological_process	7	circRNA2728(ERP44)	1	660	4	8389	0.279513
GO:0070233	negative regulation of T cell apoptotic process	biological_process	12	circRNA2624(DOCK8)	1	660	4	8389	0.279513
GO:0097431	mitotic spindle pole	cellular_component	7	circRNA11051(ASPM);circRNA37687(ASPM)	1	660	4	8389	0.279513
GO:0050544	arachidonic acid binding	molecular_function	8	ciRNA85(S100A9)	1	660	4	8389	0.279513
GO:0001965	G-protein alpha-subunit binding	molecular_function	5	ciRNA5314(GPSM2)	1	660	4	8389	0.279513
GO:0043550	regulation of lipid kinase activity	biological_process	8	circRNA36340(RBL1)	1	660	4	8389	0.279513
GO:0016322	neuron remodeling	biological_process	7	circRNA2673(LOC102409250)	1	660	4	8389	0.279513
GO:0030643	cellular phosphate ion homeostasis	biological_process	11	circRNA15295(GPCPD1);circRNA36399(GPCPD1);circRNA38265(GPCPD1);circRNA38266(GPCPD1);circRNA38267(GPCPD1)	1	660	4	8389	0.279513
GO:0010950	positive regulation of endopeptidase activity	biological_process	11	circRNA34697(PSMD14);circRNA8057(PSMD14)	1	660	4	8389	0.279513
GO:0044853	plasma membrane raft	cellular_component	7	circRNA32851(LCP2)	1	660	4	8389	0.279513
GO:0031698	beta-2 adrenergic receptor binding	molecular_function	8	circRNA13873(NEDD4)	1	660	4	8389	0.279513
GO:0030517	negative regulation of axon extension	biological_process	8	circRNA10714(IFRD1);circRNA10715(IFRD1)	1	660	4	8389	0.279513
GO:0048156	tau protein binding	molecular_function	6	circRNA37067(BIN1)	1	660	4	8389	0.279513
GO:0008253	5'-nucleotidase activity	molecular_function	9	ciRNA1183(NT5C2)	1	660	4	8389	0.279513
GO:0060158	phospholipase C-activating dopamine receptor signaling pathway	biological_process	7	circRNA2673(LOC102409250)	1	660	4	8389	0.279513
GO:0008045	motor neuron axon guidance	biological_process	7	circRNA33379(FOXP1)	1	660	4	8389	0.279513
GO:0035197	siRNA binding	molecular_function	8	circRNA17951(MBD2)	1	660	4	8389	0.279513
GO:0044774	mitotic DNA integrity checkpoint	biological_process	6	ciRNA2476(HSD17B7)	1	660	4	8389	0.279513
GO:0048671	negative regulation of collateral sprouting	biological_process	8	circRNA10714(IFRD1);circRNA10715(IFRD1)	1	660	4	8389	0.279513
GO:0042578	phosphoric ester hydrolase activity	molecular_function	6	circRNA4179(SYNJ1);circRNA4183(SYNJ1)	1	660	4	8389	0.279513
GO:1900246	positive regulation of RIG-I signaling pathway	biological_process	8	circRNA17922(PUM1)	1	660	4	8389	0.279513
GO:0033148	positive regulation of intracellular estrogen receptor signaling pathway	biological_process	10	circRNA43517(PAK1)	1	660	4	8389	0.279513
GO:0007288	sperm axoneme assembly	biological_process	5	circRNA33733(TTLL5);circRNA33736(TTLL5)	1	660	4	8389	0.279513
GO:0021756	striatum development	biological_process	5	circRNA17251(BBS4);circRNA44240(BBS4)	1	660	4	8389	0.279513
GO:0090201	negative regulation of release of cytochrome c from mitochondria	biological_process	10	circRNA4474(OPA1)	1	660	4	8389	0.279513
GO:0043047	single-stranded telomeric DNA binding	molecular_function	9	circRNA1530(RAD50)	1	660	4	8389	0.279513
GO:0033689	negative regulation of osteoblast proliferation	biological_process	8	circRNA12473(SMAD3)	1	660	4	8389	0.279513
GO:0061088	regulation of sequestering of zinc ion	biological_process	6	circRNA1926(SLC30A7)	1	660	4	8389	0.279513
GO:0045724	positive regulation of cilium assembly	biological_process	10	circRNA17251(BBS4);circRNA44240(BBS4)	1	660	4	8389	0.279513
GO:0043496	regulation of protein homodimerization activity	biological_process	7	ciRNA5103(AIDA)	1	660	4	8389	0.279513
GO:0000183	chromatin silencing at rDNA	biological_process	6	circRNA17951(MBD2)	1	660	4	8389	0.279513
GO:0031262	Ndc80 complex	cellular_component	4	circRNA1601(SPC24)	1	660	4	8389	0.279513
GO:0045576	mast cell activation	biological_process	7	circRNA32851(LCP2)	1	660	4	8389	0.279513
GO:0004169	dolichyl-phosphate-mannose-protein mannosyltransferase activity	molecular_function	8	circRNA17387(ALG5)	1	660	4	8389	0.279513
GO:0043020	NADPH oxidase complex	cellular_component	6	circRNA18419(LOC102415288)	1	660	4	8389	0.279513
GO:0070940	dephosphorylation of RNA polymerase II C-terminal domain	biological_process	10	circRNA37107(RPAP2)	1	660	4	8389	0.279513
GO:0042118	endothelial cell activation	biological_process	5	circRNA17947(TCF4)	1	660	4	8389	0.279513
GO:0016571	histone methylation	biological_process	11	circRNA4894(SATB1)	1	660	4	8389	0.279513
GO:0000124	SAGA complex	cellular_component	8	circRNA15165(WDR75)	1	660	4	8389	0.279513
GO:1901522	positive regulation of transcription from RNA polymerase II promoter involved in cellular response to chemical stimulus	biological_process	11	circRNA7799(RUNX2);ciRNA1862(RUNX2)	1	660	4	8389	0.279513
GO:1902966	positive regulation of protein localization to early endosome	biological_process	10	circRNA18164(SORL1);circRNA9365(SORL1)	1	660	4	8389	0.279513
GO:0048513	animal organ development	biological_process	5	ciRNA1644(NRG1)	1	660	4	8389	0.279513
GO:0001952	regulation of cell-matrix adhesion	biological_process	7	circRNA12957(PIK3CB)	1	660	4	8389	0.279513
GO:0098789	pre-mRNA cleavage required for polyadenylation	biological_process	12	circRNA17510(FIP1L1)	1	660	4	8389	0.279513
GO:0050688	regulation of defense response to virus	biological_process	7	circRNA11642(TSPAN32)	1	660	4	8389	0.279513
GO:0006664	glycolipid metabolic process	biological_process	8	circRNA4254(ST3GAL6);circRNA4262(ST3GAL6)	1	660	4	8389	0.279513
GO:0010793	regulation of mRNA export from nucleus	biological_process	8	circRNA7929(IWS1)	1	660	4	8389	0.279513
GO:0034184	positive regulation of maintenance of mitotic sister chromatid cohesion	biological_process	12	circRNA2645(SMC5)	1	660	4	8389	0.279513
GO:0042832	defense response to protozoan	biological_process	8	circRNA11642(TSPAN32)	1	660	4	8389	0.279513
GO:0003896	DNA primase activity	molecular_function	10	circRNA7896(PRIM2)	1	660	4	8389	0.279513
GO:0008366	axon ensheathment	biological_process	5	ciRNA1644(NRG1)	1	660	4	8389	0.279513
GO:0070317	negative regulation of G0 to G1 transition	biological_process	9	circRNA12942(TFDP2)	1	660	4	8389	0.279513
GO:0002827	positive regulation of T-helper 1 type immune response	biological_process	10	ciRNA1192(IL27RA)	1	660	4	8389	0.279513
GO:0070201	regulation of establishment of protein localization	biological_process	7	circRNA5942(KIAA0586)	1	660	4	8389	0.279513
GO:0097504	Gemini of coiled bodies	cellular_component	8	circRNA42567(LOC102398348)	1	660	4	8389	0.279513
GO:0071763	nuclear membrane organization	biological_process	6	circRNA43356(TOR1AIP1)	1	660	4	8389	0.279513
GO:0033601	positive regulation of mammary gland epithelial cell proliferation	biological_process	9	circRNA19013(RREB1)	1	660	4	8389	0.279513
GO:0005828	kinetochore microtubule	cellular_component	9	circRNA9407(ZW10)	1	660	4	8389	0.279513
GO:2000009	negative regulation of protein localization to cell surface	biological_process	7	circRNA11469(PICALM);circRNA11478(PICALM);circRNA27869(PICALM);circRNA27870(PICALM);circRNA36217(PICALM);circRNA36224(PICALM)	1	660	4	8389	0.279513
GO:0045842	positive regulation of mitotic metaphase/anaphase transition	biological_process	12	circRNA2645(SMC5)	1	660	4	8389	0.279513
GO:0006390	mitochondrial transcription	biological_process	10	circRNA15841(PPARGC1B)	1	660	4	8389	0.279513
GO:0001502	cartilage condensation	biological_process	4	circRNA17740(MAPK14);ciRNA5132(MAPK14)	1	660	4	8389	0.279513
GO:0071896	protein localization to adherens junction	biological_process	7	circRNA15432(MPP7)	1	660	4	8389	0.279513
GO:0015179	L-amino acid transmembrane transporter activity	molecular_function	8	circRNA6221(SLC7A7)	1	660	4	8389	0.279513
GO:1901888	regulation of cell junction assembly	biological_process	6	circRNA31990(RAP1A)	1	660	4	8389	0.279513
GO:0034080	CENP-A containing nucleosome assembly	biological_process	9	ciRNA5065(ITGB3BP)	1	660	4	8389	0.279513
GO:0010891	negative regulation of sequestering of triglyceride	biological_process	7	ciRNA5312(OSBPL8)	1	660	4	8389	0.279513
GO:0038066	p38MAPK cascade	biological_process	13	circRNA17740(MAPK14);ciRNA5132(MAPK14)	1	660	4	8389	0.279513
GO:0010470	regulation of gastrulation	biological_process	7	circRNA12519(PHLDB2)	1	660	4	8389	0.279513
GO:1900027	regulation of ruffle assembly	biological_process	10	circRNA15698(WDPCP)	1	660	4	8389	0.279513
GO:0034388	Pwp2p-containing subcomplex of 90S preribosome	cellular_component	4	circRNA2446(UTP6)	1	660	4	8389	0.279513
GO:0042043	neurexin family protein binding	molecular_function	6	circRNA12991(SYTL3);circRNA31199(SYTL3)	1	660	4	8389	0.279513
GO:0048841	regulation of axon extension involved in axon guidance	biological_process	8	circRNA3535(PLXNC1)	1	660	4	8389	0.279513
GO:0003073	regulation of systemic arterial blood pressure	biological_process	6	circRNA31408(SLC4A5)	1	660	4	8389	0.279513
GO:0043434	response to peptide hormone	biological_process	6	circRNA20151(STAT4);circRNA34741(STAT4)	1	660	4	8389	0.279513
GO:1901016	regulation of potassium ion transmembrane transporter activity	biological_process	8	circRNA13873(NEDD4)	1	660	4	8389	0.279513
GO:0008469	histone-arginine N-methyltransferase activity	molecular_function	9	circRNA11521(PRMT3)	1	660	4	8389	0.279513
GO:0030194	positive regulation of blood coagulation	biological_process	8	ciRNA85(S100A9)	1	660	4	8389	0.279513
GO:0035615	clathrin adaptor activity	molecular_function	6	circRNA11469(PICALM);circRNA11478(PICALM);circRNA27869(PICALM);circRNA27870(PICALM);circRNA36217(PICALM);circRNA36224(PICALM)	1	660	4	8389	0.279513
GO:0010543	regulation of platelet activation	biological_process	8	circRNA34291(TXK)	1	660	4	8389	0.279513
GO:0060712	spongiotrophoblast layer development	biological_process	6	circRNA15617(BIRC6)	1	660	4	8389	0.279513
GO:0086005	ventricular cardiac muscle cell action potential	biological_process	9	ciRNA2609(KCNQ1)	1	660	4	8389	0.279513
GO:0048016	inositol phosphate-mediated signaling	biological_process	7	circRNA15177(ITPR2)	1	660	4	8389	0.279513
GO:0043203	axon hillock	cellular_component	6	ciRNA1390(TPX2)	1	660	4	8389	0.279513
GO:0007100	mitotic centrosome separation	biological_process	6	circRNA13010(KIF11)	1	660	4	8389	0.279513
GO:0005227	calcium activated cation channel activity	molecular_function	8	circRNA4983(ANO10)	1	660	4	8389	0.279513
GO:0070187	shelterin complex	cellular_component	7	circRNA33540(TERF1)	1	660	4	8389	0.279513
GO:0032481	positive regulation of type I interferon production	biological_process	8	circRNA2299(LRRFIP1)	1	660	4	8389	0.279513
GO:0045180	basal cortex	cellular_component	9	circRNA12519(PHLDB2)	1	660	4	8389	0.279513
GO:0071872	cellular response to epinephrine stimulus	biological_process	9	ciRNA2609(KCNQ1)	1	660	4	8389	0.279513
GO:0006198	cAMP catabolic process	biological_process	12	circRNA35242(PDE3B);circRNA9319(PDE3B);circRNA9320(PDE3B)	1	660	4	8389	0.279513
GO:0046641	positive regulation of alpha-beta T cell proliferation	biological_process	12	circRNA4348(CD80)	1	660	4	8389	0.279513
GO:0050684	regulation of mRNA processing	biological_process	8	circRNA7929(IWS1)	1	660	4	8389	0.279513
GO:0032933	SREBP signaling pathway	biological_process	6	circRNA33430(SCAP)	1	660	4	8389	0.279513
GO:0002523	leukocyte migration involved in inflammatory response	biological_process	5	ciRNA85(S100A9)	1	660	4	8389	0.279513
GO:0070431	nucleotide-binding oligomerization domain containing 2 signaling pathway	biological_process	10	ciRNA2665(OTULIN)	1	660	4	8389	0.279513
GO:0032876	negative regulation of DNA endoreduplication	biological_process	9	circRNA9468(MRE11)	1	660	4	8389	0.279513
GO:0042129	regulation of T cell proliferation	biological_process	10	circRNA15639(SOS1)	1	660	4	8389	0.279513
GO:0003831	beta-N-acetylglucosaminylglycopeptide beta-1,4-galactosyltransferase activity	molecular_function	8	circRNA26033(B4GALT6);circRNA34995(B4GALT6);circRNA44194(B4GALT6)	1	660	4	8389	0.279513
GO:0070939	Dsl1/NZR complex	cellular_component	7	circRNA9407(ZW10)	1	660	4	8389	0.279513
GO:0030015	CCR4-NOT core complex	cellular_component	4	circRNA13685(CNOT2)	1	660	4	8389	0.279513
GO:0070938	contractile ring	cellular_component	4	circRNA148(UTRN);circRNA15477(UTRN);circRNA15480(UTRN)	1	660	4	8389	0.279513
GO:0002755	MyD88-dependent toll-like receptor signaling pathway	biological_process	9	circRNA37561(TNIP1)	1	660	4	8389	0.279513
GO:0002318	myeloid progenitor cell differentiation	biological_process	7	circRNA10927(BRAF);circRNA19984(BRAF)	1	660	4	8389	0.279513
GO:0000813	ESCRT I complex	cellular_component	5	ciRNA2455(MVB12B)	1	660	4	8389	0.279513
GO:0070552	BRISC complex	cellular_component	4	circRNA37678(BRCC3)	1	660	4	8389	0.279513
GO:1990124	messenger ribonucleoprotein complex	cellular_component	5	ciRNA1441(CPEB4);ciRNA2384(CPEB4)	1	660	4	8389	0.279513
GO:0044257	cellular protein catabolic process	biological_process	8	circRNA34523(RIPK1)	1	660	4	8389	0.279513
GO:0008541	proteasome regulatory particle, lid subcomplex	cellular_component	4	circRNA34697(PSMD14);circRNA8057(PSMD14)	1	660	4	8389	0.279513
GO:0035970	peptidyl-threonine dephosphorylation	biological_process	10	circRNA31466(PPM1B)	1	660	4	8389	0.279513
GO:0032909	regulation of transforming growth factor beta2 production	biological_process	8	circRNA12473(SMAD3)	1	660	4	8389	0.279513
GO:0005641	nuclear envelope lumen	cellular_component	6	circRNA18164(SORL1);circRNA9365(SORL1)	1	660	4	8389	0.279513
GO:0032924	activin receptor signaling pathway	biological_process	8	circRNA12473(SMAD3)	1	660	4	8389	0.279513
GO:0071558	histone demethylase activity (H3-K27 specific)	molecular_function	6	circRNA13231(KDM6A)	1	660	4	8389	0.279513
GO:2001214	positive regulation of vasculogenesis	biological_process	8	circRNA31990(RAP1A)	1	660	4	8389	0.279513
GO:0034452	dynactin binding	molecular_function	6	circRNA17251(BBS4);circRNA44240(BBS4)	1	660	4	8389	0.279513
GO:0060998	regulation of dendritic spine development	biological_process	12	circRNA38342(DISC1)	1	660	4	8389	0.279513
GO:0005092	GDP-dissociation inhibitor activity	molecular_function	7	ciRNA5314(GPSM2)	1	660	4	8389	0.279513
GO:0005764	lysosome	cellular_component	8	circRNA14303(VPS36);circRNA15713(PCYOX1);circRNA18419(LOC102415288);circRNA18433(RRAGB);circRNA19563(CAPN1);circRNA33792(AP5M1);ciRNA1654(MARCH3);ciRNA2609(KCNQ1)	8	660	79	8389	0.280805
GO:0003682	chromatin binding	molecular_function	4	circRNA11945(WAC);circRNA12172(NFKB1);circRNA16925(TAF2);circRNA17947(TCF4);circRNA18358(PRKCB);circRNA23348(STAG1);circRNA2681(TLE4);circRNA33379(FOXP1);circRNA36298(NFATC2);circRNA37333(EXO1);circRNA4360(POLQ);circRNA4894(SATB1);circRNA5443(ATAD2);circRNA6849(TDRD3);circRNA7799(RUNX2);circRNA9183(PHF21A);circRNA9184(PHF21A);ciRNA1862(RUNX2)	16	660	173	8389	0.28561
GO:0016477	cell migration	biological_process	6	circRNA10241(USP9X);circRNA10722(ELMO1);circRNA13743(PEAK1);circRNA18576(ELMO1);circRNA19543(DOCK1);circRNA36298(NFATC2);circRNA5419(LYN);circRNA761(CCDC88A);ciRNA2356(PEAK1)	7	660	68	8389	0.285779
GO:0006508	proteolysis	biological_process	7	circRNA1231(ERAP2);circRNA14397(ADAM32);circRNA15341(ADAMDEC1);circRNA16925(TAF2);circRNA17277(DPP8);circRNA17810(DPP4);circRNA19188(AGTPBP1);circRNA19563(CAPN1);circRNA26959(TBL1X);circRNA31693(LNPEP);circRNA32411(AGTPBP1);circRNA37561(TNIP1);ciRNA6860(KEL)	12	660	126	8389	0.287155
GO:0043022	ribosome binding	molecular_function	6	circRNA12893(IMPACT);circRNA12896(IMPACT);circRNA17434(MTRF1);circRNA34989(IMPACT);ciRNA1441(CPEB4);ciRNA2384(CPEB4)	3	660	24	8389	0.291593
GO:1902476	chloride transmembrane transport	biological_process	10	circRNA10700(CFTR);circRNA1903(CLCC1);circRNA4983(ANO10)	3	660	24	8389	0.291593
GO:0000082	G1/S transition of mitotic cell cycle	biological_process	7	circRNA34799(USP37);circRNA36782(PLK3);ciRNA619(PPP3CA)	3	660	24	8389	0.291593
GO:0071222	cellular response to lipopolysaccharide	biological_process	8	circRNA12172(NFKB1);circRNA1589(HNRNPM);circRNA17740(MAPK14);circRNA4348(CD80);ciRNA5132(MAPK14)	4	660	35	8389	0.295183
GO:0016567	protein ubiquitination	biological_process	11	circRNA15300(MDM2);circRNA15617(BIRC6);circRNA15760(ZER1);circRNA17904(TRIP12);circRNA26585(HECTD4);circRNA298(HACE1);circRNA34822(TRIP12);circRNA39722(FBXO7);circRNA398(UBE3D);circRNA4295(CBLB);circRNA617(NLRC4);circRNA742(FBXO11);circRNA8016(DCAF17);circRNA9448(BIRC3);ciRNA1654(MARCH3)	14	660	151	8389	0.299714
GO:0005789	endoplasmic reticulum membrane	cellular_component	5	circRNA12317(PIGN);circRNA1231(ERAP2);circRNA13982(SOAT1);circRNA15177(ITPR2);circRNA16434(RAB21);circRNA17387(ALG5);circRNA18736(DHRS3);circRNA2728(ERP44);circRNA31785(SEC24A);circRNA3196(FAR2);circRNA33430(SCAP);circRNA34908(KDSR);circRNA34909(KDSR);circRNA3557(TMTC2);circRNA36075(SOAT1);circRNA36654(SACM1L);circRNA36709(LNPK);circRNA6316(ERO1A);ciRNA1217(XXYLT1)	17	660	187	8389	0.301909
GO:0008203	cholesterol metabolic process	biological_process	8	circRNA13982(SOAT1);circRNA33430(SCAP);circRNA36075(SOAT1)	2	660	14	8389	0.302873
GO:0032008	positive regulation of TOR signaling	biological_process	10	circRNA12663(RHEB);circRNA18433(RRAGB)	2	660	14	8389	0.302873
GO:0001540	amyloid-beta binding	molecular_function	6	circRNA18164(SORL1);circRNA37613(GSAP);circRNA9365(SORL1)	2	660	14	8389	0.302873
GO:0010467	gene expression	biological_process	6	circRNA15357(ZBTB25);circRNA1589(HNRNPM)	2	660	14	8389	0.302873
GO:0048278	vesicle docking	biological_process	6	circRNA16131(STX8);circRNA18814(STX5)	2	660	14	8389	0.302873
GO:0006284	base-excision repair	biological_process	9	circRNA18441(HUWE1);circRNA4360(POLQ)	2	660	14	8389	0.302873
GO:0006491	N-glycan processing	biological_process	8	circRNA15965(MAN1A2);circRNA31336(MAN1A1)	2	660	14	8389	0.302873
GO:0008023	transcription elongation factor complex	cellular_component	4	circRNA2535(MLLT3);ciRNA825(AFF1)	2	660	14	8389	0.302873
GO:0043484	regulation of RNA splicing	biological_process	8	circRNA10452(MBNL3);circRNA8975(CLK3)	2	660	14	8389	0.302873
GO:0070527	platelet aggregation	biological_process	7	circRNA11642(TSPAN32);circRNA3745(VCL)	2	660	14	8389	0.302873
GO:1900026	positive regulation of substrate adhesion-dependent cell spreading	biological_process	10	circRNA10927(BRAF);circRNA19013(RREB1);circRNA19984(BRAF)	2	660	14	8389	0.302873
GO:0000793	condensed chromosome	cellular_component	7	circRNA34345(NCAPG);ciRNA2476(HSD17B7)	2	660	14	8389	0.302873
GO:0006695	cholesterol biosynthetic process	biological_process	9	circRNA10700(CFTR);ciRNA2476(HSD17B7)	2	660	14	8389	0.302873
GO:0001782	B cell homeostasis	biological_process	6	circRNA15639(SOS1);circRNA5419(LYN)	2	660	14	8389	0.302873
GO:0001707	mesoderm formation	biological_process	6	circRNA12473(SMAD3);circRNA9514(NF2)	2	660	14	8389	0.302873
GO:0042391	regulation of membrane potential	biological_process	5	circRNA13873(NEDD4);circRNA19481(FAM19A4)	2	660	14	8389	0.302873
GO:0008270	zinc ion binding	molecular_function	8	circRNA10221(TAB3);circRNA11675(PTPN1);circRNA12215(NRDC);circRNA12219(NRDC);circRNA1231(ERAP2);circRNA12413(LOC102391826);circRNA12473(SMAD3);circRNA12806(TRIM21);circRNA13716(RNF11);circRNA13765(APIP);circRNA14136(DZIP3);circRNA142(SHPRH);circRNA14397(ADAM32);circRNA1469(NSD1);circRNA148(UTRN);circRNA15341(ADAMDEC1);circRNA15471(SHPRH);circRNA15477(UTRN);circRNA15480(UTRN);circRNA15726(DTNB);ci…	49	660	577	8389	0.30432
GO:0000978	RNA polymerase II proximal promoter sequence-specific DNA binding	molecular_function	10	circRNA12473(SMAD3);circRNA13231(KDM6A);circRNA17947(TCF4);circRNA17951(MBD2);circRNA3120(AEBP2);circRNA31494(GCFC2);circRNA33379(FOXP1);circRNA34291(TXK);circRNA36298(NFATC2);circRNA7799(RUNX2);ciRNA1652(PBX1);ciRNA1862(RUNX2);ciRNA5428(ZNF148)	12	660	128	8389	0.30581
GO:0006470	protein dephosphorylation	biological_process	9	circRNA13137(STYX);circRNA13975(PPP1CB);circRNA31466(PPM1B);ciRNA1211(BTRC);ciRNA619(PPP3CA)	5	660	47	8389	0.309564
GO:0007010	cytoskeleton organization	biological_process	6	circRNA11642(TSPAN32);circRNA12897(BRWD1);circRNA19175(LARP4);circRNA19543(DOCK1);circRNA33257(BRWD1);circRNA3479(LARP4);ciRNA5114(MAST2)	5	660	47	8389	0.309564
GO:0006897	endocytosis	biological_process	7	circRNA11322(DNM3);circRNA11469(PICALM);circRNA11478(PICALM);circRNA16712(AP2M1);circRNA27869(PICALM);circRNA27870(PICALM);circRNA36217(PICALM);circRNA36224(PICALM);circRNA37067(BIN1);circRNA4179(SYNJ1);circRNA4183(SYNJ1);circRNA8799(ATP9B);circRNA8800(ATP9B);ciRNA1654(MARCH3)	7	660	70	8389	0.311371
GO:0045111	intermediate filament cytoskeleton	cellular_component	7	circRNA12519(PHLDB2);circRNA1999(PKN2);circRNA8975(CLK3)	3	660	25	8389	0.313778
GO:0032154	cleavage furrow	cellular_component	5	circRNA16434(RAB21);circRNA1999(PKN2);circRNA9514(NF2)	3	660	25	8389	0.313778
GO:0090263	positive regulation of canonical Wnt signaling pathway	biological_process	10	circRNA11051(ASPM);circRNA12172(NFKB1);circRNA12473(SMAD3);circRNA37687(ASPM)	3	660	25	8389	0.313778
GO:0043086	negative regulation of catalytic activity	biological_process	6	circRNA4459(PPP1R2);circRNA7008(ANXA3);ciRNA2466(PHACTR2)	3	660	25	8389	0.313778
GO:0000979	RNA polymerase II core promoter sequence-specific DNA binding	molecular_function	10	circRNA1469(NSD1);circRNA19013(RREB1);circRNA7799(RUNX2);ciRNA1862(RUNX2)	3	660	25	8389	0.313778
GO:0000977	RNA polymerase II regulatory region sequence-specific DNA binding	molecular_function	9	circRNA12172(NFKB1);circRNA33095(EAF2);circRNA34080(KLF12);circRNA4894(SATB1);circRNA9183(PHF21A);circRNA9184(PHF21A);ciRNA1652(PBX1)	6	660	59	8389	0.318488
GO:0045944	positive regulation of transcription by RNA polymerase II	biological_process	10	circRNA12172(NFKB1);circRNA12473(SMAD3);circRNA12942(TFDP2);circRNA15260(UBE3A);circRNA15841(PPARGC1B);circRNA16925(TAF2);circRNA17740(MAPK14);circRNA17947(TCF4);circRNA18154(SOX6);circRNA20151(STAT4);circRNA210(AHI1);circRNA23348(STAG1);circRNA26421(SOX6);circRNA26959(TBL1X);circRNA31310(CCNC);circRNA33095(EAF2);circRNA33379(FOXP1);circRNA34080(KLF12);circRNA34220(ZBTB49);circRNA34291(TXK);circR…	32	660	372	8389	0.322723
GO:0005575	cellular_component	cellular_component	2	circRNA11335(C5H1orf112);circRNA1371(ARHGAP26);circRNA16584(OTULINL);circRNA17510(FIP1L1);circRNA18277(ABHD18);circRNA19961(C11H15orf41);circRNA2299(LRRFIP1);circRNA2544(CCDC171);circRNA31755(ARHGAP26);circRNA3557(TMTC2);circRNA35878(ATXN7L1);circRNA36733(KIAA1147);circRNA4254(ST3GAL6);circRNA4262(ST3GAL6);circRNA5718(FAM53B);circRNA8721(TTC39C);ciRNA1652(PBX1);ciRNA5103(AIDA)	16	660	178	8389	0.325674
GO:0005576	extracellular region	cellular_component	3	circRNA17740(MAPK14);circRNA17810(DPP4);circRNA18277(ABHD18);circRNA1891(CHI3L2);circRNA19440(ARMC8);circRNA19481(FAM19A4);circRNA2080(ATG4C);circRNA33224(ARMC8);circRNA36820(ATG4C);circRNA36873(ARMC8);circRNA44225(ARMC8);ciRNA5132(MAPK14);ciRNA5283(C22H18orf54)	8	660	83	8389	0.328246
GO:0003924	GTPase activity	molecular_function	9	circRNA11322(DNM3);circRNA16434(RAB21);circRNA16745(GFM1);circRNA18433(RRAGB);circRNA1989(LOC102400458);circRNA20141(GNB1);circRNA2673(LOC102409250);circRNA31990(RAP1A);circRNA4474(OPA1)	9	660	95	8389	0.330887
GO:0051091	positive regulation of DNA binding transcription factor activity	biological_process	6	circRNA12806(TRIM21);circRNA15841(PPARGC1B);circRNA35982(HIPK2);ciRNA619(PPP3CA)	4	660	37	8389	0.331778
GO:0006338	chromatin remodeling	biological_process	6	circRNA20986(CHD1);circRNA36785(SCMH1);circRNA37556(CHD1L);circRNA4894(SATB1)	4	660	37	8389	0.331778
GO:0000132	establishment of mitotic spindle orientation	biological_process	10	circRNA9407(ZW10);ciRNA5314(GPSM2)	2	660	15	8389	0.332765
GO:0008217	regulation of blood pressure	biological_process	5	circRNA1231(ERAP2);circRNA31693(LNPEP)	2	660	15	8389	0.332765
GO:0050681	androgen receptor binding	molecular_function	9	circRNA1469(NSD1);circRNA18358(PRKCB)	2	660	15	8389	0.332765
GO:0001501	skeletal system development	biological_process	6	circRNA12764(HSPB11);circRNA2673(LOC102409250);circRNA32110(HSPB11)	2	660	15	8389	0.332765
GO:0031514	motile cilium	cellular_component	5	circRNA17251(BBS4);circRNA19973(ARL13B);circRNA44240(BBS4)	2	660	15	8389	0.332765
GO:0045860	positive regulation of protein kinase activity	biological_process	11	circRNA31990(RAP1A);circRNA32851(LCP2)	2	660	15	8389	0.332765
GO:0009267	cellular response to starvation	biological_process	8	circRNA18433(RRAGB);circRNA31826(FNIP1)	2	660	15	8389	0.332765
GO:0045785	positive regulation of cell adhesion	biological_process	6	ciRNA1644(NRG1);ciRNA5118(VAV3)	2	660	15	8389	0.332765
GO:0008076	voltage-gated potassium channel complex	cellular_component	9	circRNA8243(SUMO1);ciRNA2609(KCNQ1)	2	660	15	8389	0.332765
GO:0031594	neuromuscular junction	cellular_component	4	circRNA148(UTRN);circRNA15477(UTRN);circRNA15480(UTRN);ciRNA1644(NRG1)	2	660	15	8389	0.332765
GO:0045022	early endosome to late endosome transport	biological_process	8	circRNA12131(KIF16B);circRNA16131(STX8);circRNA36504(KIF16B)	2	660	15	8389	0.332765
GO:0001750	photoreceptor outer segment	cellular_component	5	circRNA17251(BBS4);circRNA2673(LOC102409250);circRNA44240(BBS4)	2	660	15	8389	0.332765
GO:0008219	cell death	biological_process	4	circRNA12728(FAF1);circRNA5871(SUSD6)	2	660	15	8389	0.332765
GO:0043552	positive regulation of phosphatidylinositol 3-kinase activity	biological_process	10	circRNA5419(LYN);ciRNA5118(VAV3)	2	660	15	8389	0.332765
GO:0006487	protein N-linked glycosylation	biological_process	10	circRNA17387(ALG5);circRNA8150(MGAT5)	2	660	15	8389	0.332765
GO:0090503	RNA phosphodiester bond hydrolysis, exonucleolytic	biological_process	10	circRNA13685(CNOT2);circRNA34103(PAN3);circRNA36865(PAN3);circRNA6645(PAN3)	2	660	15	8389	0.332765
GO:0005902	microvillus	cellular_component	7	circRNA24437(IQGAP2);circRNA34417(WWOX)	2	660	15	8389	0.332765
GO:0008344	adult locomotory behavior	biological_process	5	circRNA17922(PUM1);circRNA44005(GIGYF2)	2	660	15	8389	0.332765
GO:0038083	peptidyl-tyrosine autophosphorylation	biological_process	11	circRNA1188(FER);circRNA34291(TXK);circRNA5419(LYN)	3	660	26	8389	0.335999
GO:0060271	cilium assembly	biological_process	7	circRNA15698(WDPCP);circRNA19626(ASAP1);circRNA210(AHI1);circRNA33587(ASAP1)	3	660	26	8389	0.335999
GO:0050731	positive regulation of peptidyl-tyrosine phosphorylation	biological_process	11	circRNA14025(SEMA4D);circRNA4348(CD80);ciRNA2585(CD44)	3	660	26	8389	0.335999
GO:0004114	3',5'-cyclic-nucleotide phosphodiesterase activity	molecular_function	9	circRNA35242(PDE3B);circRNA9319(PDE3B);circRNA9320(PDE3B)	1	660	5	8389	0.336224
GO:0008061	chitin binding	molecular_function	5	circRNA1891(CHI3L2)	1	660	5	8389	0.336224
GO:0030225	macrophage differentiation	biological_process	8	circRNA36592(GAB3)	1	660	5	8389	0.336224
GO:0042753	positive regulation of circadian rhythm	biological_process	6	ciRNA1211(BTRC)	1	660	5	8389	0.336224
GO:0038191	neuropilin binding	molecular_function	6	circRNA14025(SEMA4D)	1	660	5	8389	0.336224
GO:1904837	beta-catenin-TCF complex assembly	biological_process	7	circRNA2681(TLE4)	1	660	5	8389	0.336224
GO:0010952	positive regulation of peptidase activity	biological_process	10	circRNA753(PSME4)	1	660	5	8389	0.336224
GO:0005916	fascia adherens	cellular_component	6	circRNA3745(VCL)	1	660	5	8389	0.336224
GO:0006626	protein targeting to mitochondrion	biological_process	12	circRNA39722(FBXO7)	1	660	5	8389	0.336224
GO:0034983	peptidyl-lysine deacetylation	biological_process	11	circRNA18537(HDAC9)	1	660	5	8389	0.336224
GO:0050905	neuromuscular process	biological_process	6	circRNA19188(AGTPBP1);circRNA32411(AGTPBP1)	1	660	5	8389	0.336224
GO:0006032	chitin catabolic process	biological_process	8	circRNA1891(CHI3L2)	1	660	5	8389	0.336224
GO:0042805	actinin binding	molecular_function	6	circRNA12172(NFKB1)	1	660	5	8389	0.336224
GO:0046085	adenosine metabolic process	biological_process	6	ciRNA1183(NT5C2)	1	660	5	8389	0.336224
GO:0034142	toll-like receptor 4 signaling pathway	biological_process	9	ciRNA1283(LY96)	1	660	5	8389	0.336224
GO:0043194	axon initial segment	cellular_component	6	circRNA37067(BIN1)	1	660	5	8389	0.336224
GO:0006379	mRNA cleavage	biological_process	10	circRNA7923(WDR33)	1	660	5	8389	0.336224
GO:0003014	renal system process	biological_process	5	circRNA31408(SLC4A5)	1	660	5	8389	0.336224
GO:0050892	intestinal absorption	biological_process	6	ciRNA2609(KCNQ1)	1	660	5	8389	0.336224
GO:0030520	intracellular estrogen receptor signaling pathway	biological_process	7	circRNA15841(PPARGC1B)	1	660	5	8389	0.336224
GO:0080009	mRNA methylation	biological_process	11	circRNA7240(METTL14)	1	660	5	8389	0.336224
GO:0035253	ciliary rootlet	cellular_component	6	ciRNA5445(CROCC)	1	660	5	8389	0.336224
GO:2000273	positive regulation of receptor activity	biological_process	9	circRNA15841(PPARGC1B)	1	660	5	8389	0.336224
GO:0021549	cerebellum development	biological_process	5	circRNA11849(ATRN)	1	660	5	8389	0.336224
GO:0045672	positive regulation of osteoclast differentiation	biological_process	10	circRNA15841(PPARGC1B)	1	660	5	8389	0.336224
GO:0010043	response to zinc ion	biological_process	7	circRNA1926(SLC30A7)	1	660	5	8389	0.336224
GO:0033135	regulation of peptidyl-serine phosphorylation	biological_process	10	circRNA1469(NSD1)	1	660	5	8389	0.336224
GO:1902166	negative regulation of intrinsic apoptotic signaling pathway in response to DNA damage by p53 class mediator	biological_process	10	ciRNA2585(CD44)	1	660	5	8389	0.336224
GO:0008016	regulation of heart contraction	biological_process	8	ciRNA2609(KCNQ1)	1	660	5	8389	0.336224
GO:0034498	early endosome to Golgi transport	biological_process	9	circRNA18814(STX5)	1	660	5	8389	0.336224
GO:0009725	response to hormone	biological_process	5	circRNA5419(LYN)	1	660	5	8389	0.336224
GO:0030315	T-tubule	cellular_component	5	circRNA37067(BIN1)	1	660	5	8389	0.336224
GO:0048839	inner ear development	biological_process	5	ciRNA2609(KCNQ1)	1	660	5	8389	0.336224
GO:0035722	interleukin-12-mediated signaling pathway	biological_process	7	circRNA18967(PLCB1)	1	660	5	8389	0.336224
GO:0006665	sphingolipid metabolic process	biological_process	8	circRNA34908(KDSR);circRNA34909(KDSR)	1	660	5	8389	0.336224
GO:0050998	nitric-oxide synthase binding	molecular_function	6	circRNA11322(DNM3)	1	660	5	8389	0.336224
GO:0005640	nuclear outer membrane	cellular_component	6	circRNA35051(SYNE3)	1	660	5	8389	0.336224
GO:0045141	meiotic telomere clustering	biological_process	8	circRNA33540(TERF1)	1	660	5	8389	0.336224
GO:0050768	negative regulation of neurogenesis	biological_process	9	circRNA18164(SORL1);circRNA9365(SORL1)	1	660	5	8389	0.336224
GO:0015347	sodium-independent organic anion transmembrane transporter activity	molecular_function	8	circRNA1208(SLCO4C1);circRNA1215(SLCO4C1);circRNA15796(SLCO4C1);ciRNA4890(SLCO4C1)	1	660	5	8389	0.336224
GO:0001508	action potential	biological_process	6	circRNA2673(LOC102409250)	1	660	5	8389	0.336224
GO:0048066	developmental pigmentation	biological_process	4	circRNA2673(LOC102409250)	1	660	5	8389	0.336224
GO:0048745	smooth muscle tissue development	biological_process	7	circRNA33379(FOXP1)	1	660	5	8389	0.336224
GO:0043497	regulation of protein heterodimerization activity	biological_process	7	ciRNA1644(NRG1)	1	660	5	8389	0.336224
GO:0048488	synaptic vesicle endocytosis	biological_process	9	circRNA1056(DENND1A)	1	660	5	8389	0.336224
GO:0031674	I band	cellular_component	5	circRNA37067(BIN1)	1	660	5	8389	0.336224
GO:0043122	regulation of I-kappaB kinase/NF-kappaB signaling	biological_process	9	ciRNA1211(BTRC)	1	660	5	8389	0.336224
GO:0031527	filopodium membrane	cellular_component	6	circRNA148(UTRN);circRNA15477(UTRN);circRNA15480(UTRN)	1	660	5	8389	0.336224
GO:0033555	multicellular organismal response to stress	biological_process	5	ciRNA619(PPP3CA)	1	660	5	8389	0.336224
GO:0019885	antigen processing and presentation of endogenous peptide antigen via MHC class I	biological_process	7	circRNA1231(ERAP2)	1	660	5	8389	0.336224
GO:0006171	cAMP biosynthetic process	biological_process	12	circRNA13931(ADCY7)	1	660	5	8389	0.336224
GO:0034454	microtubule anchoring at centrosome	biological_process	10	circRNA17251(BBS4);circRNA44240(BBS4)	1	660	5	8389	0.336224
GO:0060487	lung epithelial cell differentiation	biological_process	7	ciRNA5314(GPSM2)	1	660	5	8389	0.336224
GO:0016233	telomere capping	biological_process	9	circRNA1530(RAD50)	1	660	5	8389	0.336224
GO:0030325	adrenal gland development	biological_process	7	ciRNA1652(PBX1)	1	660	5	8389	0.336224
GO:0033256	I-kappaB/NF-kappaB complex	cellular_component	4	circRNA12172(NFKB1)	1	660	5	8389	0.336224
GO:0030658	transport vesicle membrane	cellular_component	7	circRNA15177(ITPR2)	1	660	5	8389	0.336224
GO:0000731	DNA synthesis involved in DNA repair	biological_process	9	circRNA7806(POLH)	1	660	5	8389	0.336224
GO:0030162	regulation of proteolysis	biological_process	8	circRNA37613(GSAP)	1	660	5	8389	0.336224
GO:0071380	cellular response to prostaglandin E stimulus	biological_process	8	circRNA20141(GNB1)	1	660	5	8389	0.336224
GO:0016307	phosphatidylinositol phosphate kinase activity	molecular_function	7	circRNA13832(PIP5K1B);circRNA32342(PIP5K1B)	1	660	5	8389	0.336224
GO:0002011	morphogenesis of an epithelial sheet	biological_process	7	circRNA11958(ARHGAP12)	1	660	5	8389	0.336224
GO:0019348	dolichol metabolic process	biological_process	7	circRNA17387(ALG5)	1	660	5	8389	0.336224
GO:0032688	negative regulation of interferon-beta production	biological_process	9	circRNA31466(PPM1B)	1	660	5	8389	0.336224
GO:0006278	RNA-dependent DNA biosynthetic process	biological_process	9	circRNA32276(HMBOX1)	1	660	5	8389	0.336224
GO:0016175	superoxide-generating NADPH oxidase activity	molecular_function	7	circRNA18419(LOC102415288)	1	660	5	8389	0.336224
GO:0046033	AMP metabolic process	biological_process	11	circRNA8395(AK2)	1	660	5	8389	0.336224
GO:0071933	Arp2/3 complex binding	molecular_function	5	circRNA24437(IQGAP2)	1	660	5	8389	0.336224
GO:0048387	negative regulation of retinoic acid receptor signaling pathway	biological_process	9	circRNA18736(DHRS3)	1	660	5	8389	0.336224
GO:0043252	sodium-independent organic anion transport	biological_process	9	circRNA1208(SLCO4C1);circRNA1215(SLCO4C1);circRNA15796(SLCO4C1);ciRNA4890(SLCO4C1)	1	660	5	8389	0.336224
GO:0003016	respiratory system process	biological_process	5	circRNA13231(KDM6A)	1	660	5	8389	0.336224
GO:0043666	regulation of phosphoprotein phosphatase activity	biological_process	11	circRNA4459(PPP1R2)	1	660	5	8389	0.336224
GO:0050995	negative regulation of lipid catabolic process	biological_process	8	circRNA35242(PDE3B);circRNA9319(PDE3B);circRNA9320(PDE3B)	1	660	5	8389	0.336224
GO:0042554	superoxide anion generation	biological_process	7	circRNA18419(LOC102415288)	1	660	5	8389	0.336224
GO:0040016	embryonic cleavage	biological_process	5	circRNA12957(PIK3CB)	1	660	5	8389	0.336224
GO:0030667	secretory granule membrane	cellular_component	7	circRNA15177(ITPR2)	1	660	5	8389	0.336224
GO:0045060	negative thymic T cell selection	biological_process	6	circRNA16504(DOCK2);circRNA19028(DOCK2);circRNA3802(DOCK2)	1	660	5	8389	0.336224
GO:0048596	embryonic camera-type eye morphogenesis	biological_process	8	circRNA35982(HIPK2)	1	660	5	8389	0.336224
GO:0055119	relaxation of cardiac muscle	biological_process	7	circRNA17560(PDE5A)	1	660	5	8389	0.336224
GO:0034333	adherens junction assembly	biological_process	7	circRNA3745(VCL)	1	660	5	8389	0.336224
GO:0042572	retinol metabolic process	biological_process	11	circRNA18736(DHRS3)	1	660	5	8389	0.336224
GO:0006108	malate metabolic process	biological_process	9	circRNA27778(FH)	1	660	5	8389	0.336224
GO:0008327	methyl-CpG binding	molecular_function	6	circRNA17951(MBD2)	1	660	5	8389	0.336224
GO:0044030	regulation of DNA methylation	biological_process	9	circRNA17710(KDM1B)	1	660	5	8389	0.336224
GO:0031953	negative regulation of protein autophosphorylation	biological_process	11	circRNA12893(IMPACT);circRNA12896(IMPACT);circRNA34989(IMPACT)	1	660	5	8389	0.336224
GO:0048011	neurotrophin TRK receptor signaling pathway	biological_process	8	circRNA15639(SOS1)	1	660	5	8389	0.336224
GO:0019395	fatty acid oxidation	biological_process	10	circRNA17740(MAPK14);ciRNA5132(MAPK14)	1	660	5	8389	0.336224
GO:0060736	prostate gland growth	biological_process	5	circRNA15260(UBE3A)	1	660	5	8389	0.336224
GO:0043388	positive regulation of DNA binding	biological_process	7	circRNA35982(HIPK2)	1	660	5	8389	0.336224
GO:0005041	low-density lipoprotein particle receptor activity	molecular_function	5	circRNA3066(OLR1)	1	660	5	8389	0.336224
GO:0006275	regulation of DNA replication	biological_process	9	circRNA761(CCDC88A)	1	660	5	8389	0.336224
GO:0070742	C2H2 zinc finger domain binding	molecular_function	6	circRNA17951(MBD2)	1	660	5	8389	0.336224
GO:0005114	type II transforming growth factor beta receptor binding	molecular_function	8	circRNA31638(ENG)	1	660	5	8389	0.336224
GO:0043142	single-stranded DNA-dependent ATPase activity	molecular_function	12	circRNA4360(POLQ)	1	660	5	8389	0.336224
GO:0006071	glycerol metabolic process	biological_process	8	circRNA15524(COQ3)	1	660	5	8389	0.336224
GO:0004568	chitinase activity	molecular_function	7	circRNA1891(CHI3L2)	1	660	5	8389	0.336224
GO:1990090	cellular response to nerve growth factor stimulus	biological_process	8	circRNA31990(RAP1A)	1	660	5	8389	0.336224
GO:0021785	branchiomotor neuron axon guidance	biological_process	8	circRNA3535(PLXNC1)	1	660	5	8389	0.336224
GO:0050804	modulation of chemical synaptic transmission	biological_process	8	ciRNA619(PPP3CA)	1	660	5	8389	0.336224
GO:0005201	extracellular matrix structural constituent	molecular_function	4	circRNA4274(IMPG2);circRNA4275(IMPG2)	1	660	5	8389	0.336224
GO:0090527	actin filament reorganization	biological_process	7	circRNA7106(FRYL)	1	660	5	8389	0.336224
GO:0007608	sensory perception of smell	biological_process	8	circRNA17251(BBS4);circRNA44240(BBS4)	1	660	5	8389	0.336224
GO:0008378	galactosyltransferase activity	molecular_function	7	circRNA26033(B4GALT6);circRNA34995(B4GALT6);circRNA44194(B4GALT6)	1	660	5	8389	0.336224
GO:0045651	positive regulation of macrophage differentiation	biological_process	10	circRNA34523(RIPK1)	1	660	5	8389	0.336224
GO:0003836	beta-galactoside (CMP) alpha-2,3-sialyltransferase activity	molecular_function	7	circRNA4254(ST3GAL6);circRNA4262(ST3GAL6)	1	660	5	8389	0.336224
GO:0007253	cytoplasmic sequestering of NF-kappaB	biological_process	8	circRNA12728(FAF1)	1	660	5	8389	0.336224
GO:0033263	CORVET complex	cellular_component	8	circRNA36802(VPS8)	1	660	5	8389	0.336224
GO:0006928	movement of cell or subcellular component	biological_process	4	circRNA17740(MAPK14);ciRNA5132(MAPK14)	1	660	5	8389	0.336224
GO:0090330	regulation of platelet aggregation	biological_process	9	circRNA5419(LYN)	1	660	5	8389	0.336224
GO:0060711	labyrinthine layer development	biological_process	6	circRNA15617(BIRC6)	1	660	5	8389	0.336224
GO:0006536	glutamate metabolic process	biological_process	11	circRNA37356(GCLM)	1	660	5	8389	0.336224
GO:0032486	Rap protein signal transduction	biological_process	8	circRNA31990(RAP1A)	1	660	5	8389	0.336224
GO:0052629	phosphatidylinositol-3,5-bisphosphate 3-phosphatase activity	molecular_function	11	ciRNA4943(MTMR2)	1	660	5	8389	0.336224
GO:0007422	peripheral nervous system development	biological_process	6	ciRNA1644(NRG1)	1	660	5	8389	0.336224
GO:0006621	protein retention in ER lumen	biological_process	9	circRNA36851(ANKRD13C)	1	660	5	8389	0.336224
GO:0016614	oxidoreductase activity, acting on CH-OH group of donors	molecular_function	5	circRNA13063(AGPS)	1	660	5	8389	0.336224
GO:0070382	exocytic vesicle	cellular_component	8	circRNA12991(SYTL3);circRNA31199(SYTL3)	1	660	5	8389	0.336224
GO:0051880	G-quadruplex DNA binding	molecular_function	7	circRNA1530(RAD50)	1	660	5	8389	0.336224
GO:1902287	semaphorin-plexin signaling pathway involved in axon guidance	biological_process	8	circRNA3535(PLXNC1)	1	660	5	8389	0.336224
GO:0008015	blood circulation	biological_process	6	circRNA20151(STAT4);circRNA34741(STAT4)	1	660	5	8389	0.336224
GO:0030949	positive regulation of vascular endothelial growth factor receptor signaling pathway	biological_process	9	circRNA18358(PRKCB)	1	660	5	8389	0.336224
GO:0006911	phagocytosis, engulfment	biological_process	8	circRNA10722(ELMO1);circRNA18576(ELMO1)	1	660	5	8389	0.336224
GO:2000394	positive regulation of lamellipodium morphogenesis	biological_process	7	circRNA19013(RREB1)	1	660	5	8389	0.336224
GO:0042584	chromaffin granule membrane	cellular_component	8	circRNA17530(ATP8A1)	1	660	5	8389	0.336224
GO:0031314	extrinsic component of mitochondrial inner membrane	cellular_component	6	circRNA15524(COQ3)	1	660	5	8389	0.336224
GO:0060306	regulation of membrane repolarization	biological_process	9	ciRNA2609(KCNQ1)	1	660	5	8389	0.336224
GO:0035562	negative regulation of chromatin binding	biological_process	7	ciRNA619(PPP3CA)	1	660	5	8389	0.336224
GO:0090141	positive regulation of mitochondrial fission	biological_process	10	circRNA5972(DDHD1)	1	660	5	8389	0.336224
GO:0050321	tau-protein kinase activity	molecular_function	8	circRNA19369(MARK2)	1	660	5	8389	0.336224
GO:0000987	proximal promoter sequence-specific DNA binding	molecular_function	9	circRNA12473(SMAD3)	1	660	5	8389	0.336224
GO:0003677	DNA binding	molecular_function	6	circRNA1050(RABGAP1);circRNA11054(RCOR3);circRNA12942(TFDP2);circRNA142(SHPRH);circRNA15357(ZBTB25);circRNA15471(SHPRH);circRNA15639(SOS1);circRNA17710(KDM1B);circRNA18154(SOX6);circRNA18220(SSH1);circRNA18334(GTF2I);circRNA20151(STAT4);circRNA2299(LRRFIP1);circRNA26421(SOX6);circRNA31795(MIER2);circRNA32276(HMBOX1);circRNA32420(ERCC6L2);circRNA32458(KIAA1958);circRNA34235(LIN54);circRNA34741(STA…	30	660	350	8389	0.337196
GO:0043066	negative regulation of apoptotic process	biological_process	9	circRNA12413(LOC102391826);circRNA12473(SMAD3);circRNA13509(RHBDD1);circRNA13765(APIP);circRNA210(AHI1);circRNA2802(NAA35);circRNA33743(AREL1);circRNA36782(PLK3);circRNA36895(CAMK1D);circRNA37406(APIP);circRNA38253(ITCH);circRNA9208(APIP);ciRNA5424(GLO1)	11	660	120	8389	0.343847
GO:0045893	positive regulation of transcription, DNA-templated	biological_process	9	circRNA11469(PICALM);circRNA11478(PICALM);circRNA11945(WAC);circRNA12473(SMAD3);circRNA13449(MAP3K2);circRNA1469(NSD1);circRNA18967(PLCB1);circRNA26959(TBL1X);circRNA27869(PICALM);circRNA27870(PICALM);circRNA3090(ATF7IP);circRNA32276(HMBOX1);circRNA36217(PICALM);circRNA36224(PICALM);circRNA42567(LOC102398348);circRNA7799(RUNX2);circRNA7932(MAP3K2);ciRNA1211(BTRC);ciRNA1862(RUNX2);ciRNA5026(ELF2)	13	660	145	8389	0.353097
GO:0003730	mRNA 3'-UTR binding	molecular_function	8	circRNA17922(PUM1);circRNA37361(LOC112585110);ciRNA1441(CPEB4);ciRNA2384(CPEB4)	3	660	27	8389	0.358181
GO:0070125	mitochondrial translational elongation	biological_process	9	circRNA16745(GFM1);circRNA7012(MRPL1);ciRNA5298(MRPL22)	3	660	27	8389	0.358181
GO:0030145	manganese ion binding	molecular_function	8	circRNA31466(PPM1B);circRNA6391(DCP2);circRNA9468(MRE11)	3	660	27	8389	0.358181
GO:0001666	response to hypoxia	biological_process	5	circRNA12473(SMAD3);circRNA18358(PRKCB);circRNA33430(SCAP)	3	660	27	8389	0.358181
GO:0017148	negative regulation of translation	biological_process	10	circRNA13685(CNOT2);circRNA19611(TIA1);circRNA44005(GIGYF2)	3	660	27	8389	0.358181
GO:0031201	SNARE complex	cellular_component	6	circRNA16131(STX8);circRNA18814(STX5);circRNA36424(NAPB)	3	660	27	8389	0.358181
GO:0043197	dendritic spine	cellular_component	7	circRNA10549(PPP1R9A);circRNA11322(DNM3);circRNA19626(ASAP1);circRNA33587(ASAP1)	3	660	27	8389	0.358181
GO:0071230	cellular response to amino acid stimulus	biological_process	7	circRNA18433(RRAGB);ciRNA1441(CPEB4);ciRNA2384(CPEB4)	2	660	16	8389	0.362276
GO:0005080	protein kinase C binding	molecular_function	8	circRNA18358(PRKCB);circRNA18537(HDAC9)	2	660	16	8389	0.362276
GO:0042177	negative regulation of protein catabolic process	biological_process	8	circRNA12473(SMAD3);ciRNA1644(NRG1)	2	660	16	8389	0.362276
GO:0019706	protein-cysteine S-palmitoyltransferase activity	molecular_function	8	circRNA33434(ZDHHC3);circRNA41274(ZDHHC20)	2	660	16	8389	0.362276
GO:0032760	positive regulation of tumor necrosis factor production	biological_process	9	circRNA34523(RIPK1);ciRNA1283(LY96)	2	660	16	8389	0.362276
GO:0051592	response to calcium ion	biological_process	7	circRNA6332(HOMER1);ciRNA619(PPP3CA)	2	660	16	8389	0.362276
GO:0032391	photoreceptor connecting cilium	cellular_component	6	circRNA17251(BBS4);circRNA38308(SPATA7);circRNA44240(BBS4);circRNA5790(SPATA7)	2	660	16	8389	0.362276
GO:0000281	mitotic cytokinesis	biological_process	7	circRNA17251(BBS4);circRNA44240(BBS4);circRNA6008(USP8)	2	660	16	8389	0.362276
GO:0042475	odontogenesis of dentin-containing tooth	biological_process	7	circRNA7799(RUNX2);circRNA9514(NF2);ciRNA1862(RUNX2)	2	660	16	8389	0.362276
GO:0034260	negative regulation of GTPase activity	biological_process	8	circRNA17251(BBS4);circRNA17410(LRCH1);circRNA44240(BBS4)	2	660	16	8389	0.362276
GO:0002102	podosome	cellular_component	4	circRNA15134(PTPN12);circRNA3745(VCL)	2	660	16	8389	0.362276
GO:0045184	establishment of protein localization	biological_process	6	circRNA12519(PHLDB2);circRNA15698(WDPCP)	2	660	16	8389	0.362276
GO:0008237	metallopeptidase activity	molecular_function	7	circRNA16925(TAF2);circRNA37678(BRCC3)	2	660	16	8389	0.362276
GO:0030176	integral component of endoplasmic reticulum membrane	cellular_component	7	circRNA10920(SLC37A3);circRNA13509(RHBDD1);circRNA18632(SLC37A3);circRNA34446(AMFR);circRNA36186(LBR)	4	660	39	8389	0.368578
GO:0000165	MAPK cascade	biological_process	11	circRNA15639(SOS1);circRNA17225(MAP4K5);ciRNA1644(NRG1);ciRNA4924(NLK)	4	660	39	8389	0.368578
GO:0005102	receptor binding	molecular_function	5	circRNA1188(FER);circRNA13325(SCP2);circRNA17810(DPP4);circRNA34291(TXK);circRNA36851(ANKRD13C);circRNA5419(LYN);circRNA8283(PECR);circRNA8284(PECR);circRNA9967(LOC102402106);ciRNA1644(NRG1);ciRNA4960(LOC112583892)	10	660	111	8389	0.375583
GO:0030335	positive regulation of cell migration	biological_process	8	circRNA1188(FER);circRNA12473(SMAD3);circRNA14025(SEMA4D);circRNA17530(ATP8A1);circRNA43517(PAK1);circRNA5419(LYN)	6	660	63	8389	0.375902
GO:0030170	pyridoxal phosphate binding	molecular_function	6	circRNA10049(PDXDC1);circRNA11417(MARC2);circRNA8121(KYNU);circRNA8123(KYNU)	3	660	28	8389	0.380254
GO:0043524	negative regulation of neuron apoptotic process	biological_process	10	circRNA10927(BRAF);circRNA19984(BRAF);circRNA35982(HIPK2);ciRNA1441(CPEB4);ciRNA2384(CPEB4)	3	660	28	8389	0.380254
GO:0045444	fat cell differentiation	biological_process	6	circRNA17251(BBS4);circRNA18967(PLCB1);circRNA44240(BBS4);ciRNA5312(OSBPL8)	3	660	28	8389	0.380254
GO:0007030	Golgi organization	biological_process	6	circRNA15456(SYNE1);circRNA298(HACE1);circRNA31219(SYNE1);circRNA31222(SYNE1);circRNA6000(ATP8B4);circRNA9407(ZW10)	4	660	40	8389	0.386949
GO:0016363	nuclear matrix	cellular_component	6	circRNA11090(CENPF);circRNA1589(HNRNPM);circRNA4894(SATB1);circRNA9666(NCOR2)	4	660	40	8389	0.386949
GO:0008289	lipid binding	molecular_function	4	circRNA1188(FER);circRNA16712(AP2M1);circRNA19369(MARK2);ciRNA2455(MVB12B)	4	660	40	8389	0.386949
GO:0032781	positive regulation of ATPase activity	biological_process	8	circRNA43356(TOR1AIP1)	1	660	6	8389	0.388478
GO:0030902	hindbrain development	biological_process	5	circRNA210(AHI1)	1	660	6	8389	0.388478
GO:0004652	polynucleotide adenylyltransferase activity	molecular_function	8	circRNA6328(TENT2)	1	660	6	8389	0.388478
GO:0008301	DNA binding, bending	molecular_function	7	circRNA33540(TERF1)	1	660	6	8389	0.388478
GO:0006970	response to osmotic stress	biological_process	5	circRNA36782(PLK3)	1	660	6	8389	0.388478
GO:0035871	protein K11-linked deubiquitination	biological_process	10	circRNA34799(USP37)	1	660	6	8389	0.388478
GO:0072357	PTW/PP1 phosphatase complex	cellular_component	5	circRNA13975(PPP1CB)	1	660	6	8389	0.388478
GO:0034450	ubiquitin-ubiquitin ligase activity	molecular_function	8	circRNA18170(UBE4A)	1	660	6	8389	0.388478
GO:0045056	transcytosis	biological_process	7	circRNA11469(PICALM);circRNA11478(PICALM);circRNA27869(PICALM);circRNA27870(PICALM);circRNA36217(PICALM);circRNA36224(PICALM)	1	660	6	8389	0.388478
GO:0010613	positive regulation of cardiac muscle hypertrophy	biological_process	10	circRNA17560(PDE5A)	1	660	6	8389	0.388478
GO:0031226	intrinsic component of plasma membrane	cellular_component	5	ciRNA1283(LY96)	1	660	6	8389	0.388478
GO:0002218	activation of innate immune response	biological_process	5	circRNA617(NLRC4)	1	660	6	8389	0.388478
GO:0005160	transforming growth factor beta receptor binding	molecular_function	7	circRNA12473(SMAD3)	1	660	6	8389	0.388478
GO:0042267	natural killer cell mediated cytotoxicity	biological_process	5	circRNA3640(LYST)	1	660	6	8389	0.388478
GO:0006369	termination of RNA polymerase II transcription	biological_process	9	circRNA17510(FIP1L1)	1	660	6	8389	0.388478
GO:0005244	voltage-gated ion channel activity	molecular_function	9	circRNA18419(LOC102415288)	1	660	6	8389	0.388478
GO:0045190	isotype switching	biological_process	8	circRNA37333(EXO1)	1	660	6	8389	0.388478
GO:0001829	trophectodermal cell differentiation	biological_process	6	circRNA13685(CNOT2)	1	660	6	8389	0.388478
GO:0014898	cardiac muscle hypertrophy in response to stress	biological_process	6	ciRNA619(PPP3CA)	1	660	6	8389	0.388478
GO:0005869	dynactin complex	cellular_component	5	circRNA17165(ACTR10)	1	660	6	8389	0.388478
GO:0017049	GTP-Rho binding	molecular_function	10	circRNA8686(ROCK1)	1	660	6	8389	0.388478
GO:0048663	neuron fate commitment	biological_process	6	ciRNA1644(NRG1)	1	660	6	8389	0.388478
GO:0032793	positive regulation of CREB transcription factor activity	biological_process	7	circRNA36895(CAMK1D)	1	660	6	8389	0.388478
GO:0003222	ventricular trabecula myocardium morphogenesis	biological_process	9	ciRNA1644(NRG1)	1	660	6	8389	0.388478
GO:0033147	negative regulation of intracellular estrogen receptor signaling pathway	biological_process	10	circRNA13685(CNOT2)	1	660	6	8389	0.388478
GO:0030127	COPII vesicle coat	cellular_component	8	circRNA31785(SEC24A)	1	660	6	8389	0.388478
GO:0016929	SUMO-specific protease activity	molecular_function	9	circRNA37305(SENP6)	1	660	6	8389	0.388478
GO:0072687	meiotic spindle	cellular_component	7	circRNA11051(ASPM);circRNA37687(ASPM)	1	660	6	8389	0.388478
GO:0042113	B cell activation	biological_process	7	circRNA18358(PRKCB)	1	660	6	8389	0.388478
GO:0045995	regulation of embryonic development	biological_process	7	circRNA17904(TRIP12);circRNA34822(TRIP12)	1	660	6	8389	0.388478
GO:0031313	extrinsic component of endosome membrane	cellular_component	6	circRNA6008(USP8)	1	660	6	8389	0.388478
GO:0005548	phospholipid transporter activity	molecular_function	5	ciRNA5312(OSBPL8)	1	660	6	8389	0.388478
GO:0032281	AMPA glutamate receptor complex	cellular_component	8	circRNA36654(SACM1L)	1	660	6	8389	0.388478
GO:0000288	nuclear-transcribed mRNA catabolic process, deadenylation-dependent decay	biological_process	12	circRNA13685(CNOT2)	1	660	6	8389	0.388478
GO:0000729	DNA double-strand break processing	biological_process	8	ciRNA2476(HSD17B7)	1	660	6	8389	0.388478
GO:0009880	embryonic pattern specification	biological_process	5	circRNA12473(SMAD3)	1	660	6	8389	0.388478
GO:2000177	regulation of neural precursor cell proliferation	biological_process	7	circRNA9514(NF2)	1	660	6	8389	0.388478
GO:0046847	filopodium assembly	biological_process	8	circRNA11322(DNM3)	1	660	6	8389	0.388478
GO:0070578	RISC-loading complex	cellular_component	7	circRNA32158(AGO3)	1	660	6	8389	0.388478
GO:0030534	adult behavior	biological_process	4	circRNA17251(BBS4);circRNA44240(BBS4)	1	660	6	8389	0.388478
GO:0071850	mitotic cell cycle arrest	biological_process	6	circRNA15153(CDC14A);circRNA1938(CDC14A)	1	660	6	8389	0.388478
GO:0034501	protein localization to kinetochore	biological_process	10	circRNA9407(ZW10)	1	660	6	8389	0.388478
GO:0015171	amino acid transmembrane transporter activity	molecular_function	7	circRNA16397(SLC38A2)	1	660	6	8389	0.388478
GO:0005229	intracellular calcium activated chloride channel activity	molecular_function	7	circRNA4983(ANO10)	1	660	6	8389	0.388478
GO:0045780	positive regulation of bone resorption	biological_process	9	circRNA15841(PPARGC1B)	1	660	6	8389	0.388478
GO:0045059	positive thymic T cell selection	biological_process	6	circRNA16504(DOCK2);circRNA19028(DOCK2);circRNA3802(DOCK2)	1	660	6	8389	0.388478
GO:0007183	SMAD protein complex assembly	biological_process	8	circRNA12473(SMAD3)	1	660	6	8389	0.388478
GO:2001234	negative regulation of apoptotic signaling pathway	biological_process	9	circRNA18720(LOC102408240)	1	660	6	8389	0.388478
GO:0017154	semaphorin receptor activity	molecular_function	6	circRNA3535(PLXNC1)	1	660	6	8389	0.388478
GO:0060394	negative regulation of pathway-restricted SMAD protein phosphorylation	biological_process	11	circRNA38305(SNX25)	1	660	6	8389	0.388478
GO:1900025	negative regulation of substrate adhesion-dependent cell spreading	biological_process	10	circRNA19083(AP1AR)	1	660	6	8389	0.388478
GO:0001671	ATPase activator activity	molecular_function	6	circRNA43356(TOR1AIP1)	1	660	6	8389	0.388478
GO:0097711	ciliary basal body-plasma membrane docking	biological_process	6	circRNA19918(RAB3IP);circRNA32666(RAB3IP)	1	660	6	8389	0.388478
GO:0070933	histone H4 deacetylation	biological_process	12	circRNA18537(HDAC9)	1	660	6	8389	0.388478
GO:0031258	lamellipodium membrane	cellular_component	6	circRNA17810(DPP4)	1	660	6	8389	0.388478
GO:0071157	negative regulation of cell cycle arrest	biological_process	9	ciRNA2476(HSD17B7)	1	660	6	8389	0.388478
GO:0032784	regulation of DNA-templated transcription, elongation	biological_process	9	circRNA7929(IWS1)	1	660	6	8389	0.388478
GO:0002063	chondrocyte development	biological_process	6	circRNA7799(RUNX2);ciRNA1862(RUNX2)	1	660	6	8389	0.388478
GO:0018095	protein polyglutamylation	biological_process	11	circRNA33733(TTLL5);circRNA33736(TTLL5)	1	660	6	8389	0.388478
GO:0019208	phosphatase regulator activity	molecular_function	5	circRNA34240(BMP2K)	1	660	6	8389	0.388478
GO:0048240	sperm capacitation	biological_process	5	circRNA10700(CFTR)	1	660	6	8389	0.388478
GO:0035097	histone methyltransferase complex	cellular_component	6	circRNA13231(KDM6A)	1	660	6	8389	0.388478
GO:0051893	regulation of focal adhesion assembly	biological_process	8	circRNA15698(WDPCP)	1	660	6	8389	0.388478
GO:0008637	apoptotic mitochondrial changes	biological_process	7	circRNA37356(GCLM)	1	660	6	8389	0.388478
GO:0071782	endoplasmic reticulum tubular network	cellular_component	7	circRNA36709(LNPK)	1	660	6	8389	0.388478
GO:0051604	protein maturation	biological_process	7	circRNA18164(SORL1);circRNA9365(SORL1)	1	660	6	8389	0.388478
GO:0048754	branching morphogenesis of an epithelial tube	biological_process	6	circRNA43517(PAK1)	1	660	6	8389	0.388478
GO:0016747	transferase activity, transferring acyl groups other than amino-acyl groups	molecular_function	6	circRNA13325(SCP2)	1	660	6	8389	0.388478
GO:1903076	regulation of protein localization to plasma membrane	biological_process	9	circRNA16131(STX8)	1	660	6	8389	0.388478
GO:0050772	positive regulation of axonogenesis	biological_process	10	circRNA10927(BRAF);circRNA19984(BRAF)	1	660	6	8389	0.388478
GO:0010324	membrane invagination	biological_process	6	circRNA3839(FCHO2)	1	660	6	8389	0.388478
GO:0060999	positive regulation of dendritic spine development	biological_process	13	ciRNA1644(NRG1)	1	660	6	8389	0.388478
GO:0008236	serine-type peptidase activity	molecular_function	6	circRNA17277(DPP8)	1	660	6	8389	0.388478
GO:0015074	DNA integration	biological_process	8	ciRNA2476(HSD17B7)	1	660	6	8389	0.388478
GO:0007189	adenylate cyclase-activating G-protein coupled receptor signaling pathway	biological_process	8	circRNA2673(LOC102409250)	1	660	6	8389	0.388478
GO:0035068	micro-ribonucleoprotein complex	cellular_component	5	circRNA32158(AGO3)	1	660	6	8389	0.388478
GO:0008509	anion transmembrane transporter activity	molecular_function	6	circRNA31408(SLC4A5)	1	660	6	8389	0.388478
GO:0000266	mitochondrial fission	biological_process	7	circRNA11322(DNM3)	1	660	6	8389	0.388478
GO:0050679	positive regulation of epithelial cell proliferation	biological_process	8	circRNA33379(FOXP1)	1	660	6	8389	0.388478
GO:0001967	suckling behavior	biological_process	5	circRNA6603(DACH1)	1	660	6	8389	0.388478
GO:0000786	nucleosome	cellular_component	5	circRNA142(SHPRH);circRNA15471(SHPRH)	1	660	6	8389	0.388478
GO:0035005	1-phosphatidylinositol-4-phosphate 3-kinase activity	molecular_function	8	circRNA12957(PIK3CB)	1	660	6	8389	0.388478
GO:0051928	positive regulation of calcium ion transport	biological_process	9	circRNA6332(HOMER1)	1	660	6	8389	0.388478
GO:0010369	chromocenter	cellular_component	7	circRNA36785(SCMH1)	1	660	6	8389	0.388478
GO:0032897	negative regulation of viral transcription	biological_process	9	circRNA12806(TRIM21)	1	660	6	8389	0.388478
GO:0097539	ciliary transition fiber	cellular_component	4	circRNA11090(CENPF)	1	660	6	8389	0.388478
GO:2000146	negative regulation of cell motility	biological_process	7	circRNA19083(AP1AR)	1	660	6	8389	0.388478
GO:0060039	pericardium development	biological_process	7	circRNA12473(SMAD3)	1	660	6	8389	0.388478
GO:0000467	exonucleolytic trimming to generate mature 3'-end of 5.8S rRNA from tricistronic rRNA transcript (SSU-rRNA, 5.8S rRNA, LSU-rRNA)	biological_process	12	circRNA42845(ERI2)	1	660	6	8389	0.388478
GO:0038061	NIK/NF-kappaB signaling	biological_process	6	circRNA12172(NFKB1)	1	660	6	8389	0.388478
GO:0002931	response to ischemia	biological_process	5	ciRNA1441(CPEB4);ciRNA2384(CPEB4)	1	660	6	8389	0.388478
GO:0070198	protein localization to chromosome, telomeric region	biological_process	9	circRNA33540(TERF1)	1	660	6	8389	0.388478
GO:0017016	Ras GTPase binding	molecular_function	8	circRNA31990(RAP1A)	1	660	6	8389	0.388478
GO:0042382	paraspeckles	cellular_component	8	circRNA1589(HNRNPM)	1	660	6	8389	0.388478
GO:0070652	HAUS complex	cellular_component	5	circRNA32292(HAUS6);circRNA36662(HAUS6)	1	660	6	8389	0.388478
GO:0016574	histone ubiquitination	biological_process	12	circRNA18441(HUWE1)	1	660	6	8389	0.388478
GO:0051591	response to cAMP	biological_process	8	circRNA20151(STAT4);circRNA34741(STAT4)	1	660	6	8389	0.388478
GO:0005452	inorganic anion exchanger activity	molecular_function	8	circRNA31408(SLC4A5)	1	660	6	8389	0.388478
GO:0044322	endoplasmic reticulum quality control compartment	cellular_component	7	circRNA13509(RHBDD1)	1	660	6	8389	0.388478
GO:0016266	O-glycan processing	biological_process	11	circRNA15831(GALNT10)	1	660	6	8389	0.388478
GO:0051489	regulation of filopodium assembly	biological_process	10	ciRNA1296(MYO10)	1	660	6	8389	0.388478
GO:0008540	proteasome regulatory particle, base subcomplex	cellular_component	4	circRNA17916(PSMD1)	1	660	6	8389	0.388478
GO:2001223	negative regulation of neuron migration	biological_process	9	ciRNA1644(NRG1)	1	660	6	8389	0.388478
GO:0010717	regulation of epithelial to mesenchymal transition	biological_process	7	circRNA12519(PHLDB2)	1	660	6	8389	0.388478
GO:0007141	male meiosis I	biological_process	8	circRNA7827(UBR2)	1	660	6	8389	0.388478
GO:0030837	negative regulation of actin filament polymerization	biological_process	9	circRNA17251(BBS4);circRNA44240(BBS4)	1	660	6	8389	0.388478
GO:0004653	polypeptide N-acetylgalactosaminyltransferase activity	molecular_function	8	circRNA15831(GALNT10)	1	660	6	8389	0.388478
GO:1901796	regulation of signal transduction by p53 class mediator	biological_process	9	circRNA17740(MAPK14);ciRNA5132(MAPK14)	1	660	6	8389	0.388478
GO:0035269	protein O-linked mannosylation	biological_process	11	circRNA17387(ALG5)	1	660	6	8389	0.388478
GO:0070507	regulation of microtubule cytoskeleton organization	biological_process	7	circRNA12519(PHLDB2)	1	660	6	8389	0.388478
GO:0005739	mitochondrion	cellular_component	6	circRNA10927(BRAF);circRNA11322(DNM3);circRNA12172(NFKB1);circRNA12192(AGK);circRNA1282(RARS);circRNA13063(AGPS);circRNA13325(SCP2);circRNA13605(ACSS3);circRNA15080(ADHFE1);circRNA15841(PPARGC1B);circRNA16378(MSRB3);circRNA16712(AP2M1);circRNA16745(GFM1);circRNA17434(MTRF1);circRNA17740(MAPK14);circRNA18419(LOC102415288);circRNA18988(AGK);circRNA19066(TRMT2B);circRNA19188(AGTPBP1);circRNA19369(MA…	40	660	483	8389	0.389259
GO:0042393	histone binding	molecular_function	5	circRNA18358(PRKCB);circRNA26959(TBL1X);circRNA36496(SFMBT2);circRNA5443(ATAD2);circRNA9183(PHF21A);circRNA9184(PHF21A)	5	660	52	8389	0.389593
GO:0031410	cytoplasmic vesicle	cellular_component	6	circRNA11322(DNM3);circRNA11469(PICALM);circRNA11478(PICALM);circRNA27869(PICALM);circRNA27870(PICALM);circRNA36217(PICALM);circRNA36224(PICALM);circRNA38253(ITCH);circRNA761(CCDC88A);ciRNA1182(RIN3)	5	660	52	8389	0.389593
GO:0007155	cell adhesion	biological_process	4	circRNA1188(FER);circRNA17810(DPP4);circRNA31638(ENG);circRNA3745(VCL);circRNA5020(CNTN3);ciRNA2585(CD44)	6	660	64	8389	0.390339
GO:0016757	transferase activity, transferring glycosyl groups	molecular_function	5	circRNA20105(ALG9);circRNA26033(B4GALT6);circRNA34995(B4GALT6);circRNA44194(B4GALT6)	2	660	17	8389	0.391281
GO:0031648	protein destabilization	biological_process	6	circRNA12806(TRIM21);ciRNA1211(BTRC)	2	660	17	8389	0.391281
GO:0042552	myelination	biological_process	6	circRNA11849(ATRN);ciRNA6860(KEL)	2	660	17	8389	0.391281
GO:0004386	helicase activity	molecular_function	9	circRNA17476(HELQ);circRNA4360(POLQ)	2	660	17	8389	0.391281
GO:0005844	polysome	cellular_component	5	circRNA12893(IMPACT);circRNA12896(IMPACT);circRNA2802(NAA35);circRNA34989(IMPACT)	2	660	17	8389	0.391281
GO:0042149	cellular response to glucose starvation	biological_process	9	circRNA12893(IMPACT);circRNA12896(IMPACT);circRNA34989(IMPACT);ciRNA1441(CPEB4);ciRNA2384(CPEB4)	2	660	17	8389	0.391281
GO:0048873	homeostasis of number of cells within a tissue	biological_process	8	circRNA27778(FH);circRNA44005(GIGYF2)	2	660	17	8389	0.391281
GO:0030968	endoplasmic reticulum unfolded protein response	biological_process	5	circRNA34446(AMFR);circRNA6316(ERO1A)	2	660	17	8389	0.391281
GO:0032729	positive regulation of interferon-gamma production	biological_process	8	circRNA34291(TXK);ciRNA1192(IL27RA)	2	660	17	8389	0.391281
GO:0006816	calcium ion transport	biological_process	10	circRNA18358(PRKCB);ciRNA619(PPP3CA)	2	660	17	8389	0.391281
GO:0016575	histone deacetylation	biological_process	11	circRNA26959(TBL1X);ciRNA1663(TBL1XR1);ciRNA1664(TBL1XR1)	2	660	17	8389	0.391281
GO:0032007	negative regulation of TOR signaling	biological_process	10	circRNA31826(FNIP1);circRNA7827(UBR2)	2	660	17	8389	0.391281
GO:0003779	actin binding	molecular_function	6	circRNA12893(IMPACT);circRNA12896(IMPACT);circRNA148(UTRN);circRNA15477(UTRN);circRNA15480(UTRN);circRNA18220(SSH1);circRNA34955(EPB41L3);circRNA34989(IMPACT);circRNA3745(VCL);circRNA44600(EPB41);circRNA761(CCDC88A);circRNA9514(NF2);ciRNA1296(MYO10);ciRNA2466(PHACTR2);ciRNA5445(CROCC)	11	660	125	8389	0.395061
GO:0032508	DNA duplex unwinding	biological_process	9	circRNA1530(RAD50);circRNA3370(HELB);circRNA9468(MRE11)	3	660	29	8389	0.402158
GO:0002244	hematopoietic progenitor cell differentiation	biological_process	6	circRNA17605(LOC102415279);circRNA19543(DOCK1);circRNA6328(TENT2)	3	660	29	8389	0.402158
GO:0005788	endoplasmic reticulum lumen	cellular_component	7	circRNA1231(ERAP2);circRNA1392(SIL1);circRNA2728(ERP44)	3	660	29	8389	0.402158
GO:0005813	centrosome	cellular_component	7	circRNA11090(CENPF);circRNA12152(ITSN2);circRNA12764(HSPB11);circRNA13433(ORC2);circRNA14336(COP1);circRNA15153(CDC14A);circRNA17251(BBS4);circRNA1938(CDC14A);circRNA19918(RAB3IP);circRNA1999(PKN2);circRNA210(AHI1);circRNA31573(ITSN2);circRNA32110(HSPB11);circRNA32292(HAUS6);circRNA32666(RAB3IP);circRNA33574(TBC1D31);circRNA33733(TTLL5);circRNA33736(TTLL5);circRNA34345(NCAPG);circRNA36662(HAUS6);…	21	660	249	8389	0.402275
GO:0000790	nuclear chromatin	cellular_component	7	circRNA1188(FER);circRNA12473(SMAD3);circRNA1530(RAD50);circRNA17951(MBD2);circRNA18967(PLCB1);circRNA7799(RUNX2);circRNA9666(NCOR2);ciRNA1862(RUNX2)	7	660	78	8389	0.416501
GO:0005070	SH3/SH2 adaptor activity	molecular_function	7	circRNA10176(ARHGAP6);circRNA37068(BLNK)	2	660	18	8389	0.419676
GO:0034765	regulation of ion transmembrane transport	biological_process	8	circRNA18419(LOC102415288);circRNA473(LOC102391440)	2	660	18	8389	0.419676
GO:0007417	central nervous system development	biological_process	6	circRNA210(AHI1);circRNA5419(LYN)	2	660	18	8389	0.419676
GO:0005262	calcium channel activity	molecular_function	8	circRNA9283(DENND5A);ciRNA568(DENND5B)	2	660	18	8389	0.419676
GO:0030890	positive regulation of B cell proliferation	biological_process	11	circRNA36298(NFATC2);ciRNA5118(VAV3)	2	660	18	8389	0.419676
GO:0032580	Golgi cisterna membrane	cellular_component	8	circRNA26033(B4GALT6);circRNA298(HACE1);circRNA34995(B4GALT6);circRNA44194(B4GALT6)	2	660	18	8389	0.419676
GO:0005544	calcium-dependent phospholipid binding	molecular_function	6	circRNA12991(SYTL3);circRNA31199(SYTL3);circRNA7008(ANXA3)	2	660	18	8389	0.419676
GO:0005801	cis-Golgi network	cellular_component	6	circRNA37307(SCFD1);circRNA6778(COG3);circRNA8956(SCFD1);circRNA8963(SCFD1)	2	660	18	8389	0.419676
GO:0042771	intrinsic apoptotic signaling pathway in response to DNA damage by p53 class mediator	biological_process	8	circRNA18018(PPP2R5C);circRNA35982(HIPK2)	2	660	18	8389	0.419676
GO:0071356	cellular response to tumor necrosis factor	biological_process	8	circRNA13246(ERBIN);circRNA32882(ERBIN);circRNA34523(RIPK1)	2	660	18	8389	0.419676
GO:0051092	positive regulation of NF-kappaB transcription factor activity	biological_process	7	circRNA1188(FER);circRNA17034(TRAPPC9);circRNA18358(PRKCB);circRNA34523(RIPK1);circRNA5772(RPS6KA5)	5	660	54	8389	0.421597
GO:0045121	membrane raft	cellular_component	6	circRNA17810(DPP4);circRNA18419(LOC102415288);circRNA3745(VCL);circRNA5419(LYN);ciRNA2609(KCNQ1)	5	660	54	8389	0.421597
GO:0043235	receptor complex	cellular_component	4	circRNA12473(SMAD3);circRNA3066(OLR1);circRNA34523(RIPK1);circRNA4274(IMPG2);circRNA4275(IMPG2)	4	660	42	8389	0.423443
GO:0048268	clathrin coat assembly	biological_process	8	circRNA11469(PICALM);circRNA11478(PICALM);circRNA14273(EPS15);circRNA27869(PICALM);circRNA27870(PICALM);circRNA36217(PICALM);circRNA36224(PICALM);circRNA3839(FCHO2)	3	660	30	8389	0.423835
GO:0005884	actin filament	cellular_component	7	circRNA10176(ARHGAP6);circRNA19369(MARK2);circRNA3745(VCL)	3	660	30	8389	0.423835
GO:0008360	regulation of cell shape	biological_process	8	circRNA12897(BRWD1);circRNA14025(SEMA4D);circRNA33257(BRWD1);circRNA34955(EPB41L3);circRNA35051(SYNE3);ciRNA1296(MYO10);ciRNA682(MKLN1)	6	660	67	8389	0.433533
GO:0030424	axon	cellular_component	6	circRNA11322(DNM3);circRNA20151(STAT4);circRNA2083(DOCK7);circRNA2084(DOCK7);circRNA34741(STAT4);circRNA37067(BIN1);circRNA38342(DISC1);circRNA6332(HOMER1)	6	660	67	8389	0.433533
GO:0048471	perinuclear region of cytoplasm	cellular_component	6	circRNA11322(DNM3);circRNA11469(PICALM);circRNA11478(PICALM);circRNA12419(VPS53);circRNA12728(FAF1);circRNA1316(CYFIP2);circRNA13873(NEDD4);circRNA16131(STX8);circRNA1926(SLC30A7);circRNA1999(PKN2);circRNA27869(PICALM);circRNA27870(PICALM);circRNA31693(LNPEP);circRNA31785(SEC24A);circRNA31990(RAP1A);circRNA36217(PICALM);circRNA36224(PICALM);circRNA36851(ANKRD13C);circRNA38342(DISC1);circRNA4179(S…	18	660	216	8389	0.435173
GO:0033276	transcription factor TFTC complex	cellular_component	8	circRNA16925(TAF2)	1	660	7	8389	0.436623
GO:1902902	negative regulation of autophagosome assembly	biological_process	11	circRNA37307(SCFD1);circRNA8956(SCFD1);circRNA8963(SCFD1)	1	660	7	8389	0.436623
GO:1902187	negative regulation of viral release from host cell	biological_process	7	circRNA12806(TRIM21)	1	660	7	8389	0.436623
GO:0070531	BRCA1-A complex	cellular_component	4	circRNA37678(BRCC3)	1	660	7	8389	0.436623
GO:0007088	regulation of mitotic nuclear division	biological_process	8	circRNA18720(LOC102408240)	1	660	7	8389	0.436623
GO:0035278	miRNA mediated inhibition of translation	biological_process	12	circRNA32158(AGO3)	1	660	7	8389	0.436623
GO:0004181	metallocarboxypeptidase activity	molecular_function	9	circRNA19188(AGTPBP1);circRNA32411(AGTPBP1)	1	660	7	8389	0.436623
GO:0045879	negative regulation of smoothened signaling pathway	biological_process	9	circRNA7799(RUNX2);ciRNA1862(RUNX2)	1	660	7	8389	0.436623
GO:2000145	regulation of cell motility	biological_process	6	circRNA1999(PKN2)	1	660	7	8389	0.436623
GO:0004708	MAP kinase kinase activity	molecular_function	9	circRNA17740(MAPK14);ciRNA5132(MAPK14)	1	660	7	8389	0.436623
GO:0032797	SMN complex	cellular_component	4	circRNA20173(GEMIN2)	1	660	7	8389	0.436623
GO:0038096	Fc-gamma receptor signaling pathway involved in phagocytosis	biological_process	8	circRNA1316(CYFIP2)	1	660	7	8389	0.436623
GO:0017015	regulation of transforming growth factor beta receptor signaling pathway	biological_process	9	circRNA12473(SMAD3)	1	660	7	8389	0.436623
GO:0042555	MCM complex	cellular_component	4	circRNA15521(MMS22L)	1	660	7	8389	0.436623
GO:0035924	cellular response to vascular endothelial growth factor stimulus	biological_process	8	circRNA17740(MAPK14);ciRNA5132(MAPK14)	1	660	7	8389	0.436623
GO:0038128	ERBB2 signaling pathway	biological_process	9	circRNA15639(SOS1)	1	660	7	8389	0.436623
GO:0006801	superoxide metabolic process	biological_process	6	circRNA18419(LOC102415288)	1	660	7	8389	0.436623
GO:0000185	activation of MAPKKK activity	biological_process	13	circRNA17225(MAP4K5)	1	660	7	8389	0.436623
GO:0016973	poly(A)+ mRNA export from nucleus	biological_process	12	circRNA10434(THOC2)	1	660	7	8389	0.436623
GO:0007398	ectoderm development	biological_process	6	circRNA9514(NF2)	1	660	7	8389	0.436623
GO:0021522	spinal cord motor neuron differentiation	biological_process	7	circRNA44005(GIGYF2)	1	660	7	8389	0.436623
GO:0051291	protein heterooligomerization	biological_process	8	circRNA34523(RIPK1)	1	660	7	8389	0.436623
GO:0010457	centriole-centriole cohesion	biological_process	5	ciRNA5445(CROCC)	1	660	7	8389	0.436623
GO:0071345	cellular response to cytokine stimulus	biological_process	7	circRNA12473(SMAD3)	1	660	7	8389	0.436623
GO:0038180	nerve growth factor signaling pathway	biological_process	7	circRNA31990(RAP1A)	1	660	7	8389	0.436623
GO:0070266	necroptotic process	biological_process	7	circRNA34523(RIPK1)	1	660	7	8389	0.436623
GO:0017160	Ral GTPase binding	molecular_function	9	circRNA34520(EXOC2)	1	660	7	8389	0.436623
GO:0051018	protein kinase A binding	molecular_function	5	circRNA34167(AKAP11)	1	660	7	8389	0.436623
GO:0031053	primary miRNA processing	biological_process	11	circRNA12473(SMAD3)	1	660	7	8389	0.436623
GO:1902043	positive regulation of extrinsic apoptotic signaling pathway via death domain receptors	biological_process	11	circRNA12728(FAF1)	1	660	7	8389	0.436623
GO:0007276	gamete generation	biological_process	5	ciRNA5428(ZNF148)	1	660	7	8389	0.436623
GO:0006820	anion transport	biological_process	7	circRNA10920(SLC37A3);circRNA18632(SLC37A3)	1	660	7	8389	0.436623
GO:0017158	regulation of calcium ion-dependent exocytosis	biological_process	9	circRNA12991(SYTL3);circRNA31199(SYTL3)	1	660	7	8389	0.436623
GO:1901409	positive regulation of phosphorylation of RNA polymerase II C-terminal domain	biological_process	11	circRNA31310(CCNC)	1	660	7	8389	0.436623
GO:0035280	miRNA loading onto RISC involved in gene silencing by miRNA	biological_process	10	circRNA32158(AGO3)	1	660	7	8389	0.436623
GO:0043996	histone acetyltransferase activity (H4-K8 specific	molecular_function	13	circRNA3467(KANSL2)	1	660	7	8389	0.436623
GO:0008643	carbohydrate transport	biological_process	7	circRNA10920(SLC37A3);circRNA18632(SLC37A3)	1	660	7	8389	0.436623
GO:0030665	clathrin-coated vesicle membrane	cellular_component	8	circRNA1056(DENND1A)	1	660	7	8389	0.436623
GO:0050767	regulation of neurogenesis	biological_process	8	circRNA2083(DOCK7);circRNA2084(DOCK7)	1	660	7	8389	0.436623
GO:0043542	endothelial cell migration	biological_process	9	circRNA17810(DPP4)	1	660	7	8389	0.436623
GO:0046972	histone acetyltransferase activity (H4-K16 specific	molecular_function	13	circRNA3467(KANSL2)	1	660	7	8389	0.436623
GO:0001895	retina homeostasis	biological_process	8	circRNA3552(POC1B);circRNA38216(POC1B)	1	660	7	8389	0.436623
GO:0014002	astrocyte development	biological_process	7	ciRNA85(S100A9)	1	660	7	8389	0.436623
GO:0050750	low-density lipoprotein particle receptor binding	molecular_function	7	circRNA11469(PICALM);circRNA11478(PICALM);circRNA27869(PICALM);circRNA27870(PICALM);circRNA36217(PICALM);circRNA36224(PICALM)	1	660	7	8389	0.436623
GO:0006811	ion transport	biological_process	6	circRNA18419(LOC102415288)	1	660	7	8389	0.436623
GO:0031573	intra-S DNA damage checkpoint	biological_process	9	circRNA9468(MRE11)	1	660	7	8389	0.436623
GO:0098794	postsynapse	cellular_component	4	ciRNA619(PPP3CA)	1	660	7	8389	0.436623
GO:0007159	leukocyte cell-cell adhesion	biological_process	6	circRNA37561(TNIP1)	1	660	7	8389	0.436623
GO:0048568	embryonic organ development	biological_process	6	ciRNA1652(PBX1)	1	660	7	8389	0.436623
GO:0048791	calcium ion-regulated exocytosis of neurotransmitter	biological_process	10	circRNA12991(SYTL3);circRNA31199(SYTL3)	1	660	7	8389	0.436623
GO:2000010	positive regulation of protein localization to cell surface	biological_process	7	ciRNA1644(NRG1)	1	660	7	8389	0.436623
GO:0022408	negative regulation of cell-cell adhesion	biological_process	7	circRNA9514(NF2)	1	660	7	8389	0.436623
GO:0034464	BBSome	cellular_component	4	circRNA17251(BBS4);circRNA44240(BBS4)	1	660	7	8389	0.436623
GO:0034058	endosomal vesicle fusion	biological_process	8	circRNA36802(VPS8)	1	660	7	8389	0.436623
GO:0031116	positive regulation of microtubule polymerization	biological_process	10	circRNA33540(TERF1)	1	660	7	8389	0.436623
GO:0043995	histone acetyltransferase activity (H4-K5 specific	molecular_function	13	circRNA3467(KANSL2)	1	660	7	8389	0.436623
GO:0007259	JAK-STAT cascade	biological_process	7	circRNA20151(STAT4);circRNA34741(STAT4)	1	660	7	8389	0.436623
GO:0005068	transmembrane receptor protein tyrosine kinase adaptor activity	molecular_function	8	circRNA37068(BLNK)	1	660	7	8389	0.436623
GO:0035249	synaptic transmission, glutamatergic	biological_process	10	circRNA36424(NAPB)	1	660	7	8389	0.436623
GO:0051560	mitochondrial calcium ion homeostasis	biological_process	12	circRNA38342(DISC1)	1	660	7	8389	0.436623
GO:0097352	autophagosome maturation	biological_process	7	circRNA14358(TECPR1)	1	660	7	8389	0.436623
GO:0000002	mitochondrial genome maintenance	biological_process	7	circRNA4474(OPA1)	1	660	7	8389	0.436623
GO:0042307	positive regulation of protein import into nucleus	biological_process	10	circRNA17740(MAPK14);ciRNA5132(MAPK14)	1	660	7	8389	0.436623
GO:0043046	DNA methylation involved in gamete generation	biological_process	11	circRNA17710(KDM1B)	1	660	7	8389	0.436623
GO:0051279	regulation of release of sequestered calcium ion into cytosol	biological_process	7	circRNA5419(LYN)	1	660	7	8389	0.436623
GO:0032757	positive regulation of interleukin-8 production	biological_process	8	circRNA34523(RIPK1)	1	660	7	8389	0.436623
GO:0090023	positive regulation of neutrophil chemotaxis	biological_process	10	circRNA36895(CAMK1D)	1	660	7	8389	0.436623
GO:0043560	insulin receptor substrate binding	molecular_function	5	circRNA12957(PIK3CB)	1	660	7	8389	0.436623
GO:0007095	mitotic G2 DNA damage checkpoint	biological_process	9	circRNA9468(MRE11)	1	660	7	8389	0.436623
GO:0009954	proximal/distal pattern formation	biological_process	6	ciRNA1652(PBX1)	1	660	7	8389	0.436623
GO:0060444	branching involved in mammary gland duct morphogenesis	biological_process	7	ciRNA1211(BTRC)	1	660	7	8389	0.436623
GO:0004143	diacylglycerol kinase activity	molecular_function	7	circRNA6799(DGKH)	1	660	7	8389	0.436623
GO:0014911	positive regulation of smooth muscle cell migration	biological_process	9	circRNA12446(DOCK5);ciRNA4928(DOCK5)	1	660	7	8389	0.436623
GO:0048535	lymph node development	biological_process	7	circRNA44154(POLB)	1	660	7	8389	0.436623
GO:0001935	endothelial cell proliferation	biological_process	5	circRNA12957(PIK3CB)	1	660	7	8389	0.436623
GO:0035326	enhancer binding	molecular_function	8	circRNA12473(SMAD3)	1	660	7	8389	0.436623
GO:1903861	positive regulation of dendrite extension	biological_process	12	circRNA12152(ITSN2);circRNA31573(ITSN2);circRNA967(ITSN2)	1	660	7	8389	0.436623
GO:0017091	AU-rich element binding	molecular_function	7	circRNA19611(TIA1)	1	660	7	8389	0.436623
GO:0048872	homeostasis of number of cells	biological_process	6	circRNA44154(POLB)	1	660	7	8389	0.436623
GO:0001824	blastocyst development	biological_process	5	circRNA18720(LOC102408240)	1	660	7	8389	0.436623
GO:0043518	negative regulation of DNA damage response, signal transduction by p53 class mediator	biological_process	11	ciRNA2585(CD44)	1	660	7	8389	0.436623
GO:0051457	maintenance of protein location in nucleus	biological_process	8	circRNA17251(BBS4);circRNA44240(BBS4)	1	660	7	8389	0.436623
GO:0009314	response to radiation	biological_process	5	circRNA36782(PLK3)	1	660	7	8389	0.436623
GO:0043536	positive regulation of blood vessel endothelial cell migration	biological_process	11	circRNA17740(MAPK14);ciRNA5132(MAPK14)	1	660	7	8389	0.436623
GO:0030178	negative regulation of Wnt signaling pathway	biological_process	9	circRNA34417(WWOX)	1	660	7	8389	0.436623
GO:0006999	nuclear pore organization	biological_process	7	circRNA13761(NUP35)	1	660	7	8389	0.436623
GO:0045214	sarcomere organization	biological_process	9	circRNA33379(FOXP1)	1	660	7	8389	0.436623
GO:0030169	low-density lipoprotein particle binding	molecular_function	7	circRNA18164(SORL1);circRNA9365(SORL1)	1	660	7	8389	0.436623
GO:0005245	voltage-gated calcium channel activity	molecular_function	9	circRNA473(LOC102391440)	1	660	7	8389	0.436623
GO:0042405	nuclear inclusion body	cellular_component	6	circRNA25343(NUP153);circRNA7716(NUP153)	1	660	7	8389	0.436623
GO:0034236	protein kinase A catalytic subunit binding	molecular_function	8	ciRNA2609(KCNQ1)	1	660	7	8389	0.436623
GO:0031571	mitotic G1 DNA damage checkpoint	biological_process	9	circRNA44005(GIGYF2)	1	660	7	8389	0.436623
GO:0016926	protein desumoylation	biological_process	11	circRNA37305(SENP6)	1	660	7	8389	0.436623
GO:0030660	Golgi-associated vesicle membrane	cellular_component	7	circRNA33824(SPPL2A)	1	660	7	8389	0.436623
GO:0042770	signal transduction in response to DNA damage	biological_process	7	circRNA17740(MAPK14);ciRNA5132(MAPK14)	1	660	7	8389	0.436623
GO:0035579	specific granule membrane	cellular_component	8	circRNA17530(ATP8A1)	1	660	7	8389	0.436623
GO:0061036	positive regulation of cartilage development	biological_process	7	circRNA18154(SOX6);circRNA26421(SOX6);circRNA9326(SOX6);circRNA9329(SOX6);ciRNA1380(SOX6);ciRNA1381(SOX6);ciRNA6694(SOX6)	1	660	7	8389	0.436623
GO:0006750	glutathione biosynthetic process	biological_process	9	circRNA37356(GCLM)	1	660	7	8389	0.436623
GO:0090305	nucleic acid phosphodiester bond hydrolysis	biological_process	8	circRNA1530(RAD50);circRNA37333(EXO1);circRNA9468(MRE11);ciRNA2476(HSD17B7)	4	660	43	8389	0.441496
GO:0019899	enzyme binding	molecular_function	5	circRNA10700(CFTR);circRNA11054(RCOR3);circRNA17740(MAPK14);circRNA18967(PLCB1);circRNA33361(ARPC4);circRNA34417(WWOX);circRNA44154(POLB);circRNA5419(LYN);ciRNA5132(MAPK14);ciRNA619(PPP3CA)	9	660	105	8389	0.445414
GO:0001102	RNA polymerase II activating transcription factor binding	molecular_function	8	circRNA12473(SMAD3);circRNA35982(HIPK2)	2	660	19	8389	0.447378
GO:0030593	neutrophil chemotaxis	biological_process	7	ciRNA5118(VAV3);ciRNA85(S100A9)	2	660	19	8389	0.447378
GO:0017048	Rho GTPase binding	molecular_function	9	circRNA15359(LOC102391418);circRNA3745(VCL)	2	660	19	8389	0.447378
GO:0008180	COP9 signalosome	cellular_component	4	circRNA2083(DOCK7);circRNA2084(DOCK7);circRNA31283(THEMIS)	2	660	19	8389	0.447378
GO:0098655	cation transmembrane transport	biological_process	8	circRNA17530(ATP8A1);circRNA4983(ANO10)	2	660	19	8389	0.447378
GO:0030674	protein binding, bridging	molecular_function	5	circRNA1530(RAD50);circRNA33361(ARPC4)	2	660	19	8389	0.447378
GO:0043621	protein self-association	molecular_function	5	circRNA17947(TCF4);circRNA33379(FOXP1)	2	660	19	8389	0.447378
GO:0010501	RNA secondary structure unwinding	biological_process	9	circRNA12209(DDX31);circRNA32158(AGO3);circRNA3709(DDX50)	3	660	32	8389	0.466313
GO:0008150	biological_process	biological_process	2	circRNA11335(C5H1orf112);circRNA16584(OTULINL);circRNA17510(FIP1L1);circRNA18277(ABHD18);circRNA19961(C11H15orf41);circRNA2299(LRRFIP1);circRNA2544(CCDC171);circRNA2681(TLE4);circRNA3557(TMTC2);circRNA35878(ATXN7L1);circRNA36654(SACM1L);circRNA36733(KIAA1147);circRNA41228(LOC102411048);circRNA41232(LOC102411048);circRNA5718(FAM53B);circRNA6543(LOC102411048);circRNA8721(TTC39C);ciRNA1652(PBX1);ciR…	16	660	195	8389	0.468577
GO:0043025	neuronal cell body	cellular_component	5	circRNA1056(DENND1A);circRNA11469(PICALM);circRNA11478(PICALM);circRNA15639(SOS1);circRNA18334(GTF2I);circRNA27869(PICALM);circRNA27870(PICALM);circRNA36217(PICALM);circRNA36224(PICALM);ciRNA1296(MYO10)	5	660	57	8389	0.468966
GO:0009446	putrescine biosynthetic process	biological_process	11	circRNA9967(LOC102402106);ciRNA4960(LOC112583892)	2	660	20	8389	0.474321
GO:1901307	positive regulation of spermidine biosynthetic process	biological_process	9	circRNA9967(LOC102402106);ciRNA4960(LOC112583892)	2	660	20	8389	0.474321
GO:0032880	regulation of protein localization	biological_process	6	circRNA11469(PICALM);circRNA11478(PICALM);circRNA15698(WDPCP);circRNA27869(PICALM);circRNA27870(PICALM);circRNA36217(PICALM);circRNA36224(PICALM)	2	660	20	8389	0.474321
GO:0019005	SCF ubiquitin ligase complex	cellular_component	7	circRNA12806(TRIM21);ciRNA1211(BTRC)	2	660	20	8389	0.474321
GO:0001228	transcriptional activator activity, RNA polymerase II transcription regulatory region sequence-specific DNA binding	molecular_function	6	circRNA23348(STAG1);circRNA33095(EAF2)	2	660	20	8389	0.474321
GO:0032147	activation of protein kinase activity	biological_process	12	circRNA19369(MARK2);ciRNA1390(TPX2)	2	660	20	8389	0.474321
GO:0009447	putrescine catabolic process	biological_process	11	circRNA9967(LOC102402106);ciRNA4960(LOC112583892)	2	660	20	8389	0.474321
GO:0043433	negative regulation of DNA binding transcription factor activity	biological_process	6	circRNA8243(SUMO1);ciRNA1652(PBX1)	2	660	20	8389	0.474321
GO:0016042	lipid catabolic process	biological_process	6	circRNA18967(PLCB1);circRNA5972(DDHD1)	2	660	20	8389	0.474321
GO:0031252	cell leading edge	cellular_component	4	circRNA12519(PHLDB2);circRNA2624(DOCK8)	2	660	20	8389	0.474321
GO:0005758	mitochondrial intermembrane space	cellular_component	6	circRNA4474(OPA1);circRNA8395(AK2)	2	660	20	8389	0.474321
[truncated: 688 more rows]
