# Supplementary material for: Expression Profiling of Circular RNAs in Early Pregnant Jianghuai Buffaloes
Source: Animals (Basel). 2022 Oct 13;12(20):2748. doi: 10.3390/ani12202748 (PMC9597768; doi:10.3390/ani12202748)
Supplement: Supplementary file 1 [file animals-12-02748-s001.zip › Table S5.xlsx]

## Sheet: Sheet1
pathway_id	pathway_name	Genes	S gene number	TS gene number	B gene number	TB gene number	pvalue
ko04976	Bile secretion	circRNA10700(CFTR);circRNA10714(IFRD1);circRNA10715(IFRD1);circRNA13410(LOC102394150);circRNA13619(LOC102413663);circRNA13931(ADCY7);circRNA18206(LOC102392665);circRNA31370(LOC102412250);circRNA31408(SLC4A5);circRNA34012(LOC112577759);circRNA34018(LOC112577759);circRNA34042(LOC102412565);circRNA34046(LOC102413340);circRNA36907(LOC102404242);circRNA41190(LOC102413663);circRNA41228(LOC102411048);ci…	19	295	83	4070	4.47871e-06
ko04024	cAMP signaling pathway	circRNA10700(CFTR);circRNA10927(BRAF);circRNA12172(NFKB1);circRNA12957(PIK3CB);circRNA13410(LOC102394150);circRNA13619(LOC102413663);circRNA13931(ADCY7);circRNA13975(PPP1CB);circRNA18206(LOC102392665);circRNA19984(BRAF);circRNA31370(LOC102412250);circRNA31990(RAP1A);circRNA34012(LOC112577759);circRNA34018(LOC112577759);circRNA34042(LOC102412565);circRNA34046(LOC102413340);circRNA35242(PDE3B);circ…	26	295	143	4070	7.96491e-06
ko01523	Antifolate resistance	circRNA12172(NFKB1);circRNA13410(LOC102394150);circRNA13619(LOC102413663);circRNA18206(LOC102392665);circRNA31370(LOC102412250);circRNA34012(LOC112577759);circRNA34018(LOC112577759);circRNA34042(LOC102412565);circRNA34046(LOC102413340);circRNA36907(LOC102404242);circRNA41190(LOC102413663);circRNA41228(LOC102411048);circRNA41232(LOC102411048);circRNA457(LOC102412250);circRNA6443(LOC102404242);circ…	16	295	68	4070	1.79167e-05
ko02010	ABC transporters	circRNA10700(CFTR);circRNA13410(LOC102394150);circRNA13619(LOC102413663);circRNA13966(LOC102392421);circRNA18206(LOC102392665);circRNA31370(LOC102412250);circRNA34012(LOC112577759);circRNA34018(LOC112577759);circRNA34042(LOC102412565);circRNA34046(LOC102413340);circRNA36907(LOC102404242);circRNA41190(LOC102413663);circRNA41228(LOC102411048);circRNA41232(LOC102411048);circRNA457(LOC102412250);circ…	17	295	90	4070	0.000192175
ko04666	Fc gamma R-mediated phagocytosis	circRNA12957(PIK3CB);circRNA13832(PIP5K1B);circRNA16504(DOCK2);circRNA18358(PRKCB);circRNA19028(DOCK2);circRNA19626(ASAP1);circRNA20134(PTPRC);circRNA20135(PTPRC);circRNA32342(PIP5K1B);circRNA33361(ARPC4);circRNA33587(ASAP1);circRNA36592(GAB3);circRNA37067(BIN1);circRNA3802(DOCK2);circRNA43517(PAK1);circRNA5419(LYN);ciRNA1296(MYO10);ciRNA5118(VAV3)	13	295	68	4070	0.000968357
ko04062	Chemokine signaling pathway	circRNA10722(ELMO1);circRNA10927(BRAF);circRNA12172(NFKB1);circRNA12800(GRK3);circRNA12957(PIK3CB);circRNA13931(ADCY7);circRNA15639(SOS1);circRNA16504(DOCK2);circRNA18358(PRKCB);circRNA18576(ELMO1);circRNA18967(PLCB1);circRNA19028(DOCK2);circRNA19424(GRK3);circRNA19425(GRK3);circRNA19984(BRAF);circRNA20141(GNB1);circRNA31990(RAP1A);circRNA3802(DOCK2);circRNA43517(PAK1);circRNA5419(LYN);circRNA868…	16	295	97	4070	0.00140275
ko04120	Ubiquitin mediated proteolysis	circRNA12438(TTC39B);circRNA13873(NEDD4);circRNA14336(COP1);circRNA15260(UBE3A);circRNA15300(MDM2);circRNA15617(BIRC6);circRNA16174(TTC39B);circRNA17605(LOC102415279);circRNA17904(TRIP12);circRNA18170(UBE4A);circRNA18441(HUWE1);circRNA33743(AREL1);circRNA34822(TRIP12);circRNA35097(UBE2Q2);circRNA38253(ITCH);circRNA4295(CBLB);circRNA5346(UBE2W);circRNA9448(BIRC3);ciRNA1211(BTRC);ciRNA1768(UBE2R2);…	19	295	125	4070	0.00142585
ko04218	Cellular senescence	circRNA12172(NFKB1);circRNA12266(RALGAPA1);circRNA12473(SMAD3);circRNA12663(RHEB);circRNA12957(PIK3CB);circRNA13975(PPP1CB);circRNA15177(ITPR2);circRNA15300(MDM2);circRNA1530(RAD50);circRNA17740(MAPK14);circRNA19563(CAPN1);circRNA34235(LIN54);circRNA35067(RALGAPA1);circRNA35982(HIPK2);circRNA36298(NFATC2);circRNA36340(RBL1);circRNA9468(MRE11);ciRNA1211(BTRC);ciRNA1881(GTDC1);ciRNA5132(MAPK14);ciR…	19	295	126	4070	0.00157068
ko04971	Gastric acid secretion	circRNA10700(CFTR);circRNA10714(IFRD1);circRNA10715(IFRD1);circRNA13931(ADCY7);circRNA15177(ITPR2);circRNA18358(PRKCB);circRNA18967(PLCB1);circRNA2673(LOC102409250);ciRNA2609(KCNQ1)	8	295	36	4070	0.00349271
ko04972	Pancreatic secretion	circRNA10700(CFTR);circRNA10714(IFRD1);circRNA10715(IFRD1);circRNA13931(ADCY7);circRNA15177(ITPR2);circRNA18358(PRKCB);circRNA18967(PLCB1);circRNA2673(LOC102409250);circRNA31990(RAP1A);ciRNA2609(KCNQ1)	9	295	45	4070	0.00423076
ko04660	T cell receptor signaling pathway	circRNA12172(NFKB1);circRNA12957(PIK3CB);circRNA15639(SOS1);circRNA17462(CLNK);circRNA17740(MAPK14);circRNA20134(PTPRC);circRNA20135(PTPRC);circRNA32851(LCP2);circRNA34214(CLNK);circRNA36298(NFATC2);circRNA4295(CBLB);circRNA43517(PAK1);ciRNA5118(VAV3);ciRNA5132(MAPK14);ciRNA619(PPP3CA)	12	295	71	4070	0.00444023
ko04724	Glutamatergic synapse	circRNA12800(GRK3);circRNA13931(ADCY7);circRNA15177(ITPR2);circRNA16397(SLC38A2);circRNA18358(PRKCB);circRNA18967(PLCB1);circRNA19424(GRK3);circRNA19425(GRK3);circRNA20141(GNB1);circRNA2673(LOC102409250);circRNA6332(HOMER1);ciRNA619(PPP3CA)	10	295	54	4070	0.0046908
ko04611	Platelet activation	circRNA12957(PIK3CB);circRNA13931(ADCY7);circRNA13975(PPP1CB);circRNA15177(ITPR2);circRNA17462(CLNK);circRNA17740(MAPK14);circRNA18967(PLCB1);circRNA2673(LOC102409250);circRNA31990(RAP1A);circRNA32851(LCP2);circRNA34214(CLNK);circRNA3932(ITGA2);circRNA5419(LYN);circRNA8686(ROCK1);ciRNA5132(MAPK14)	13	295	84	4070	0.00675829
ko04720	Long-term potentiation	circRNA10927(BRAF);circRNA13975(PPP1CB);circRNA15177(ITPR2);circRNA18358(PRKCB);circRNA18967(PLCB1);circRNA19984(BRAF);circRNA2673(LOC102409250);circRNA31990(RAP1A);ciRNA619(PPP3CA)	8	295	42	4070	0.00932013
ko04912	GnRH signaling pathway	circRNA13449(MAP3K2);circRNA13931(ADCY7);circRNA15177(ITPR2);circRNA15639(SOS1);circRNA17740(MAPK14);circRNA18358(PRKCB);circRNA18967(PLCB1);circRNA2673(LOC102409250);circRNA36424(NAPB);circRNA7932(MAP3K2);ciRNA5132(MAPK14)	9	295	54	4070	0.0143029
ko04662	B cell receptor signaling pathway	circRNA12172(NFKB1);circRNA12957(PIK3CB);circRNA15639(SOS1);circRNA18358(PRKCB);circRNA36298(NFATC2);circRNA37068(BLNK);circRNA5419(LYN);ciRNA5118(VAV3);ciRNA619(PPP3CA)	9	295	56	4070	0.017948
ko04540	Gap junction	circRNA13449(MAP3K2);circRNA13931(ADCY7);circRNA15177(ITPR2);circRNA15639(SOS1);circRNA18358(PRKCB);circRNA18967(PLCB1);circRNA2673(LOC102409250);circRNA36424(NAPB);circRNA7932(MAP3K2)	8	295	49	4070	0.02294
ko05163	Human cytomegalovirus infection	circRNA12172(NFKB1);circRNA12266(RALGAPA1);circRNA12663(RHEB);circRNA12957(PIK3CB);circRNA13931(ADCY7);circRNA15177(ITPR2);circRNA15300(MDM2);circRNA15639(SOS1);circRNA17740(MAPK14);circRNA18358(PRKCB);circRNA18967(PLCB1);circRNA20141(GNB1);circRNA2673(LOC102409250);circRNA34523(RIPK1);circRNA35067(RALGAPA1);circRNA36298(NFATC2);circRNA8686(ROCK1);ciRNA5132(MAPK14);ciRNA619(PPP3CA)	17	295	141	4070	0.0247474
ko04810	Regulation of actin cytoskeleton	circRNA10927(BRAF);circRNA12957(PIK3CB);circRNA1316(CYFIP2);circRNA13832(PIP5K1B);circRNA13975(PPP1CB);circRNA15096(ITGA4);circRNA15639(SOS1);circRNA17410(LRCH1);circRNA18220(SSH1);circRNA19543(DOCK1);circRNA19984(BRAF);circRNA24437(IQGAP2);circRNA32342(PIP5K1B);circRNA33361(ARPC4);circRNA34651(ITGA4);circRNA3745(VCL);circRNA3932(ITGA2);circRNA43517(PAK1);circRNA8686(ROCK1);circRNA9039(IQGAP1);ci…	18	295	152	4070	0.0249951
ko04670	Leukocyte transendothelial migration	circRNA12957(PIK3CB);circRNA15096(ITGA4);circRNA17740(MAPK14);circRNA18358(PRKCB);circRNA18419(LOC102415288);circRNA31990(RAP1A);circRNA34291(TXK);circRNA34651(ITGA4);circRNA3745(VCL);circRNA8686(ROCK1);ciRNA5118(VAV3);ciRNA5132(MAPK14)	10	295	69	4070	0.0254796
ko04664	Fc epsilon RI signaling pathway	circRNA12957(PIK3CB);circRNA15639(SOS1);circRNA17462(CLNK);circRNA17740(MAPK14);circRNA32851(LCP2);circRNA34214(CLNK);circRNA36592(GAB3);circRNA5419(LYN);ciRNA5118(VAV3);ciRNA5132(MAPK14)	8	295	50	4070	0.0256541
ko04750	Inflammatory mediator regulation of TRP channels	circRNA12957(PIK3CB);circRNA13931(ADCY7);circRNA13975(PPP1CB);circRNA15177(ITPR2);circRNA17740(MAPK14);circRNA18358(PRKCB);circRNA18967(PLCB1);circRNA2673(LOC102409250);ciRNA5132(MAPK14)	8	295	50	4070	0.0256541
ko04625	C-type lectin receptor signaling pathway	circRNA12172(NFKB1);circRNA12957(PIK3CB);circRNA15177(ITPR2);circRNA15300(MDM2);circRNA17740(MAPK14);circRNA36298(NFATC2);circRNA36782(PLK3);circRNA4295(CBLB);circRNA43517(PAK1);ciRNA5132(MAPK14);ciRNA619(PPP3CA)	10	295	70	4070	0.0278923
ko04730	Long-term depression	circRNA10927(BRAF);circRNA15177(ITPR2);circRNA18358(PRKCB);circRNA18967(PLCB1);circRNA19984(BRAF);circRNA2673(LOC102409250);circRNA5419(LYN)	6	295	33	4070	0.0288726
ko00410	beta-Alanine metabolism	circRNA10049(PDXDC1);circRNA10202(SMS);circRNA34642(HIBCH);circRNA940(HADHA);ciRNA891(HIBCH)	4	295	17	4070	0.0302997
ko04974	Protein digestion and absorption	circRNA16397(SLC38A2);circRNA17810(DPP4);circRNA31283(THEMIS);circRNA6221(SLC7A7);ciRNA2609(KCNQ1)	5	295	25	4070	0.0308678
ko04510	Focal adhesion	circRNA10927(BRAF);circRNA11162(RALGPS2);circRNA12573(RALGPS2);circRNA12957(PIK3CB);circRNA13975(PPP1CB);circRNA15096(ITGA4);circRNA15639(SOS1);circRNA17410(LRCH1);circRNA18358(PRKCB);circRNA19543(DOCK1);circRNA19984(BRAF);circRNA31990(RAP1A);circRNA34651(ITGA4);circRNA3745(VCL);circRNA3932(ITGA2);circRNA43517(PAK1);circRNA8686(ROCK1);circRNA9448(BIRC3);ciRNA5118(VAV3)	16	295	135	4070	0.0332601
ko04022	cGMP - PKG signaling pathway	circRNA13931(ADCY7);circRNA13975(PPP1CB);circRNA15177(ITPR2);circRNA17560(PDE5A);circRNA18334(GTF2I);circRNA18967(PLCB1);circRNA2673(LOC102409250);circRNA35242(PDE3B);circRNA36298(NFATC2);circRNA8686(ROCK1);circRNA9319(PDE3B);circRNA9320(PDE3B);ciRNA619(PPP3CA)	11	295	83	4070	0.035595
ko04961	Endocrine and other factor-regulated calcium reabsorption	circRNA11322(DNM3);circRNA16712(AP2M1);circRNA18358(PRKCB);circRNA18967(PLCB1);circRNA2673(LOC102409250)	5	295	26	4070	0.036029
ko04071	Sphingolipid signaling pathway	circRNA12172(NFKB1);circRNA12957(PIK3CB);circRNA17740(MAPK14);circRNA18018(PPP2R5C);circRNA18358(PRKCB);circRNA18967(PLCB1);circRNA19997(NSMAF);circRNA2673(LOC102409250);circRNA36592(GAB3);circRNA5529(SGMS1);circRNA8686(ROCK1);ciRNA5132(MAPK14)	11	295	85	4070	0.0414031
ko05132	Salmonella infection	circRNA12172(NFKB1);circRNA17740(MAPK14);circRNA1999(PKN2);circRNA33361(ARPC4);circRNA617(NLRC4);circRNA7495(DYNC1LI2);circRNA8686(ROCK1);ciRNA5132(MAPK14)	7	295	47	4070	0.0503179
ko04927	Cortisol synthesis and secretion	circRNA13931(ADCY7);circRNA15177(ITPR2);circRNA18967(PLCB1);circRNA2673(LOC102409250);ciRNA1652(PBX1)	5	295	29	4070	0.0545435
ko04725	Cholinergic synapse	circRNA12957(PIK3CB);circRNA13931(ADCY7);circRNA15177(ITPR2);circRNA18358(PRKCB);circRNA18967(PLCB1);circRNA20141(GNB1);circRNA2673(LOC102409250);ciRNA2609(KCNQ1)	8	295	58	4070	0.0556946
ko04270	Vascular smooth muscle contraction	circRNA10927(BRAF);circRNA13931(ADCY7);circRNA13975(PPP1CB);circRNA15177(ITPR2);circRNA18358(PRKCB);circRNA18967(PLCB1);circRNA19984(BRAF);circRNA2673(LOC102409250);circRNA36424(NAPB);circRNA8686(ROCK1)	9	295	69	4070	0.0592314
ko04144	Endocytosis	circRNA11322(DNM3);circRNA12438(TTC39B);circRNA12473(SMAD3);circRNA12800(GRK3);circRNA13832(PIP5K1B);circRNA13873(NEDD4);circRNA14273(EPS15);circRNA14303(VPS36);circRNA15300(MDM2);circRNA16174(TTC39B);circRNA16712(AP2M1);circRNA19424(GRK3);circRNA19425(GRK3);circRNA19626(ASAP1);circRNA2225(SMAP2);circRNA32342(PIP5K1B);circRNA33361(ARPC4);circRNA33587(ASAP1);circRNA33743(AREL1);circRNA37067(BIN1);…	21	295	205	4070	0.0644972
ko04933	AGE-RAGE signaling pathway in diabetic complications	circRNA12172(NFKB1);circRNA12473(SMAD3);circRNA12957(PIK3CB);circRNA17740(MAPK14);circRNA18358(PRKCB);circRNA18419(LOC102415288);circRNA18967(PLCB1);circRNA36424(NAPB);ciRNA5132(MAPK14)	8	295	60	4070	0.0657035
ko04921	Oxytocin signaling pathway	circRNA13931(ADCY7);circRNA13975(PPP1CB);circRNA15177(ITPR2);circRNA18358(PRKCB);circRNA18967(PLCB1);circRNA2673(LOC102409250);circRNA36298(NFATC2);circRNA36895(CAMK1D);circRNA8686(ROCK1);ciRNA619(PPP3CA)	10	295	81	4070	0.0658138
ko04728	Dopaminergic synapse	circRNA13975(PPP1CB);circRNA15177(ITPR2);circRNA17740(MAPK14);circRNA18018(PPP2R5C);circRNA18358(PRKCB);circRNA18967(PLCB1);circRNA20141(GNB1);circRNA2673(LOC102409250);ciRNA5132(MAPK14);ciRNA619(PPP3CA)	9	295	71	4070	0.0687024
ko04650	Natural killer cell mediated cytotoxicity	circRNA10927(BRAF);circRNA12957(PIK3CB);circRNA15639(SOS1);circRNA17462(CLNK);circRNA18358(PRKCB);circRNA19984(BRAF);circRNA32851(LCP2);circRNA34214(CLNK);circRNA36298(NFATC2);circRNA43517(PAK1);ciRNA5118(VAV3);ciRNA619(PPP3CA)	10	295	82	4070	0.0703827
ko04934	Cushing syndrome	circRNA10927(BRAF);circRNA13931(ADCY7);circRNA15177(ITPR2);circRNA18967(PLCB1);circRNA19984(BRAF);circRNA2673(LOC102409250);circRNA27778(FH);circRNA31990(RAP1A);circRNA6008(USP8);ciRNA1652(PBX1)	9	295	72	4070	0.0737744
ko04924	Renin secretion	circRNA15177(ITPR2);circRNA18967(PLCB1);circRNA2673(LOC102409250);circRNA35242(PDE3B);circRNA9319(PDE3B);circRNA9320(PDE3B);ciRNA619(PPP3CA)	5	295	32	4070	0.0776567
ko05205	Proteoglycans in cancer	circRNA10927(BRAF);circRNA12957(PIK3CB);circRNA13975(PPP1CB);circRNA15177(ITPR2);circRNA15300(MDM2);circRNA15639(SOS1);circRNA17740(MAPK14);circRNA18358(PRKCB);circRNA19984(BRAF);circRNA3932(ITGA2);circRNA43517(PAK1);circRNA8686(ROCK1);circRNA9039(IQGAP1);ciRNA2585(CD44);ciRNA5132(MAPK14)	13	295	117	4070	0.078794
ko04925	Aldosterone synthesis and secretion	circRNA13931(ADCY7);circRNA15177(ITPR2);circRNA18358(PRKCB);circRNA18967(PLCB1);circRNA2673(LOC102409250);circRNA36895(CAMK1D)	6	295	42	4070	0.0796872
ko04064	NF-kappa B signaling pathway	circRNA10221(TAB3);circRNA12172(NFKB1);circRNA18358(PRKCB);circRNA34523(RIPK1);circRNA37068(BLNK);circRNA5419(LYN);circRNA9448(BIRC3);ciRNA1283(LY96)	8	295	63	4070	0.0826837
ko04310	Wnt signaling pathway	circRNA18358(PRKCB);circRNA18967(PLCB1);circRNA2681(TLE4);circRNA26959(TBL1X);circRNA36298(NFATC2);circRNA36424(NAPB);ciRNA1211(BTRC);ciRNA1663(TBL1XR1);ciRNA1664(TBL1XR1);ciRNA4924(NLK);ciRNA619(PPP3CA)	10	295	85	4070	0.0852722
ko04070	Phosphatidylinositol signaling system	circRNA12957(PIK3CB);circRNA13832(PIP5K1B);circRNA15177(ITPR2);circRNA18358(PRKCB);circRNA18967(PLCB1);circRNA32342(PIP5K1B);circRNA36424(NAPB);circRNA36654(SACM1L);circRNA4179(SYNJ1);circRNA4183(SYNJ1);circRNA6799(DGKH);ciRNA4943(MTMR2)	10	295	85	4070	0.0852722
ko00270	Cysteine and methionine metabolism	circRNA10202(SMS);circRNA13765(APIP);circRNA37176(ENOPH1);circRNA37356(GCLM);circRNA37406(APIP);circRNA9208(APIP);ciRNA1856(UEVLD)	5	295	33	4070	0.0863681
ko04970	Salivary secretion	circRNA10714(IFRD1);circRNA10715(IFRD1);circRNA13931(ADCY7);circRNA15177(ITPR2);circRNA18358(PRKCB);circRNA18967(PLCB1);circRNA2673(LOC102409250)	6	295	43	4070	0.0872671
ko00830	Retinol metabolism	circRNA15631(HEATR5B);circRNA15632(HEATR5B);circRNA18736(DHRS3);circRNA35637(PNPLA4)	3	295	15	4070	0.0895897
ko04261	Adrenergic signaling in cardiomyocytes	circRNA13931(ADCY7);circRNA13975(PPP1CB);circRNA17740(MAPK14);circRNA18018(PPP2R5C);circRNA18967(PLCB1);circRNA2673(LOC102409250);circRNA36424(NAPB);circRNA5772(RPS6KA5);ciRNA2609(KCNQ1);ciRNA5132(MAPK14)	9	295	75	4070	0.0903467
ko04713	Circadian entrainment	circRNA13931(ADCY7);circRNA18358(PRKCB);circRNA18967(PLCB1);circRNA20141(GNB1);circRNA2673(LOC102409250);circRNA5772(RPS6KA5)	6	295	44	4070	0.0952288
ko04723	Retrograde endocannabinoid signaling	circRNA13931(ADCY7);circRNA15177(ITPR2);circRNA17740(MAPK14);circRNA18358(PRKCB);circRNA18967(PLCB1);circRNA20141(GNB1);circRNA2673(LOC102409250);ciRNA5132(MAPK14)	7	295	55	4070	0.0999033
ko00640	Propanoate metabolism	circRNA13605(ACSS3);circRNA34642(HIBCH);circRNA940(HADHA);ciRNA1856(UEVLD);ciRNA891(HIBCH)	4	295	25	4070	0.102611
ko05143	African trypanosomiasis	circRNA18358(PRKCB);circRNA18967(PLCB1);circRNA2673(LOC102409250)	3	295	16	4070	0.104603
ko04918	Thyroid hormone synthesis	circRNA13931(ADCY7);circRNA15177(ITPR2);circRNA18358(PRKCB);circRNA18967(PLCB1);circRNA2673(LOC102409250)	5	295	35	4070	0.105247
ko04668	TNF signaling pathway	circRNA10221(TAB3);circRNA12172(NFKB1);circRNA12957(PIK3CB);circRNA17740(MAPK14);circRNA34523(RIPK1);circRNA38253(ITCH);circRNA5772(RPS6KA5);circRNA9448(BIRC3);ciRNA5132(MAPK14)	8	295	68	4070	0.116217
ko04072	Phospholipase D signaling pathway	circRNA11322(DNM3);circRNA12266(RALGAPA1);circRNA12663(RHEB);circRNA12957(PIK3CB);circRNA13832(PIP5K1B);circRNA13931(ADCY7);circRNA15639(SOS1);circRNA18967(PLCB1);circRNA32342(PIP5K1B);circRNA35067(RALGAPA1);circRNA36592(GAB3);circRNA6799(DGKH)	10	295	92	4070	0.12692
ko04910	Insulin signaling pathway	circRNA10927(BRAF);circRNA11675(PTPN1);circRNA12266(RALGAPA1);circRNA12663(RHEB);circRNA12957(PIK3CB);circRNA13975(PPP1CB);circRNA15639(SOS1);circRNA19984(BRAF);circRNA35067(RALGAPA1);circRNA35242(PDE3B);circRNA4295(CBLB);circRNA45949(SORBS1);circRNA9319(PDE3B);circRNA9320(PDE3B)	10	295	92	4070	0.12692
ko04012	ErbB signaling pathway	circRNA10927(BRAF);circRNA12957(PIK3CB);circRNA15639(SOS1);circRNA18358(PRKCB);circRNA19984(BRAF);circRNA4295(CBLB);circRNA43517(PAK1);ciRNA1644(NRG1)	7	295	59	4070	0.13208
ko03450	Non-homologous end-joining	circRNA1530(RAD50);circRNA9468(MRE11)	2	295	9	4070	0.13448
ko05140	Leishmaniasis	circRNA12172(NFKB1);circRNA15096(ITGA4);circRNA17740(MAPK14);circRNA18358(PRKCB);circRNA18419(LOC102415288);circRNA34651(ITGA4);ciRNA5132(MAPK14)	5	295	38	4070	0.136998
ko05231	Choline metabolism in cancer	circRNA12266(RALGAPA1);circRNA12663(RHEB);circRNA12957(PIK3CB);circRNA13832(PIP5K1B);circRNA15295(GPCPD1);circRNA15639(SOS1);circRNA18358(PRKCB);circRNA32342(PIP5K1B);circRNA35067(RALGAPA1);circRNA36399(GPCPD1);circRNA38265(GPCPD1);circRNA38266(GPCPD1);circRNA38267(GPCPD1);circRNA6799(DGKH)	8	295	71	4070	0.139375
ko04926	Relaxin signaling pathway	circRNA12172(NFKB1);circRNA12473(SMAD3);circRNA12957(PIK3CB);circRNA13931(ADCY7);circRNA15639(SOS1);circRNA17740(MAPK14);circRNA18967(PLCB1);circRNA20141(GNB1);ciRNA5132(MAPK14)	8	295	71	4070	0.139375
ko00073	Cutin, suberine and wax biosynthesis	circRNA3196(FAR2)	1	295	2	4070	0.139726
ko00620	Pyruvate metabolism	circRNA12413(LOC102391826);circRNA27778(FH);ciRNA1856(UEVLD);ciRNA5424(GLO1)	4	295	28	4070	0.140676
ko05032	Morphine addiction	circRNA12800(GRK3);circRNA13931(ADCY7);circRNA18358(PRKCB);circRNA19424(GRK3);circRNA19425(GRK3);circRNA20141(GNB1);circRNA35242(PDE3B);circRNA9319(PDE3B);circRNA9320(PDE3B)	5	295	39	4070	0.148428
ko04928	Parathyroid hormone synthesis, secretion and action	circRNA10927(BRAF);circRNA13931(ADCY7);circRNA15177(ITPR2);circRNA18358(PRKCB);circRNA18967(PLCB1);circRNA19984(BRAF);circRNA2673(LOC102409250);circRNA7799(RUNX2);ciRNA1862(RUNX2)	7	295	61	4070	0.149888
ko05146	Amoebiasis	circRNA12172(NFKB1);circRNA12957(PIK3CB);circRNA18358(PRKCB);circRNA18967(PLCB1);circRNA2673(LOC102409250);circRNA3745(VCL)	6	295	50	4070	0.150598
ko04726	Serotonergic synapse	circRNA10927(BRAF);circRNA15177(ITPR2);circRNA18358(PRKCB);circRNA18967(PLCB1);circRNA19984(BRAF);circRNA20141(GNB1);circRNA2673(LOC102409250)	6	295	50	4070	0.150598
ko04621	NOD-like receptor signaling pathway	circRNA10221(TAB3);circRNA12172(NFKB1);circRNA13246(ERBIN);circRNA15177(ITPR2);circRNA17740(MAPK14);circRNA18419(LOC102415288);circRNA18967(PLCB1);circRNA32882(ERBIN);circRNA34523(RIPK1);circRNA36424(NAPB);circRNA37678(BRCC3);circRNA617(NLRC4);circRNA9448(BIRC3);ciRNA5132(MAPK14)	12	295	120	4070	0.157534
ko04370	VEGF signaling pathway	circRNA12957(PIK3CB);circRNA17740(MAPK14);circRNA18358(PRKCB);circRNA36298(NFATC2);ciRNA5132(MAPK14);ciRNA619(PPP3CA)	5	295	40	4070	0.160248
ko05211	Renal cell carcinoma	circRNA10927(BRAF);circRNA12957(PIK3CB);circRNA15639(SOS1);circRNA19984(BRAF);circRNA27778(FH);circRNA31990(RAP1A);circRNA43517(PAK1)	6	295	52	4070	0.171698
ko00562	Inositol phosphate metabolism	circRNA12957(PIK3CB);circRNA13832(PIP5K1B);circRNA18967(PLCB1);circRNA32342(PIP5K1B);circRNA36424(NAPB);circRNA36654(SACM1L);circRNA4179(SYNJ1);circRNA4183(SYNJ1);ciRNA4943(MTMR2)	7	295	64	4070	0.178569
ko04620	Toll-like receptor signaling pathway	circRNA12172(NFKB1);circRNA12957(PIK3CB);circRNA17740(MAPK14);circRNA34523(RIPK1);circRNA4348(CD80);ciRNA1283(LY96);ciRNA5132(MAPK14)	6	295	53	4070	0.182686
ko04657	IL-17 signaling pathway	circRNA10221(TAB3);circRNA12172(NFKB1);circRNA16638(USP25);circRNA17740(MAPK14);circRNA4218(USP25);circRNA4224(USP25);ciRNA5132(MAPK14);ciRNA85(S100A9)	5	295	42	4070	0.184969
ko04914	Progesterone-mediated oocyte maturation	circRNA10927(BRAF);circRNA12957(PIK3CB);circRNA13931(ADCY7);circRNA17740(MAPK14);circRNA19984(BRAF);circRNA32857(STK10);circRNA35242(PDE3B);circRNA9319(PDE3B);circRNA9320(PDE3B);ciRNA1441(CPEB4);ciRNA2384(CPEB4);ciRNA5132(MAPK14)	7	295	65	4070	0.188617
ko00510	N-Glycan biosynthesis	circRNA15965(MAN1A2);circRNA17387(ALG5);circRNA20105(ALG9);circRNA31336(MAN1A1);circRNA8150(MGAT5)	5	295	43	4070	0.197825
ko04922	Glucagon signaling pathway	circRNA15177(ITPR2);circRNA18967(PLCB1);circRNA2673(LOC102409250);circRNA35242(PDE3B);circRNA9319(PDE3B);circRNA9320(PDE3B);ciRNA1856(UEVLD);ciRNA619(PPP3CA);ciRNA908(LOC102414209)	7	295	66	4070	0.19889
ko05100	Bacterial invasion of epithelial cells	circRNA10722(ELMO1);circRNA11322(DNM3);circRNA12957(PIK3CB);circRNA18576(ELMO1);circRNA19543(DOCK1);circRNA33361(ARPC4);circRNA3745(VCL)	6	295	56	4070	0.217215
ko05142	Chagas disease (American trypanosomiasis)	circRNA12172(NFKB1);circRNA12473(SMAD3);circRNA12957(PIK3CB);circRNA17740(MAPK14);circRNA18967(PLCB1);circRNA2673(LOC102409250);ciRNA5132(MAPK14)	6	295	56	4070	0.217215
ko03018	RNA degradation	circRNA1240(TTC37);circRNA13685(CNOT2);circRNA34103(PAN3);circRNA36865(PAN3);circRNA37279(OXR1);circRNA5076(DCP1A);circRNA6391(DCP2);circRNA6645(PAN3)	6	295	56	4070	0.217215
ko04380	Osteoclast differentiation	circRNA12172(NFKB1);circRNA12957(PIK3CB);circRNA17462(CLNK);circRNA17740(MAPK14);circRNA32851(LCP2);circRNA34214(CLNK);circRNA36298(NFATC2);circRNA36592(GAB3);circRNA37068(BLNK);ciRNA5132(MAPK14);ciRNA619(PPP3CA)	9	295	92	4070	0.220434
ko04020	Calcium signaling pathway	circRNA13283(DMXL2);circRNA13931(ADCY7);circRNA15177(ITPR2);circRNA18358(PRKCB);circRNA18967(PLCB1);circRNA2673(LOC102409250);circRNA36424(NAPB);ciRNA619(PPP3CA)	8	295	80	4070	0.220896
ko04911	Insulin secretion	circRNA13931(ADCY7);circRNA18358(PRKCB);circRNA18967(PLCB1);circRNA2673(LOC102409250)	4	295	34	4070	0.229803
ko05219	Bladder cancer	circRNA10927(BRAF);circRNA15300(MDM2);circRNA19984(BRAF);circRNA5772(RPS6KA5)	3	295	23	4070	0.230303
ko04371	Apelin signaling pathway	circRNA12473(SMAD3);circRNA13931(ADCY7);circRNA15177(ITPR2);circRNA18967(PLCB1);circRNA20141(GNB1);circRNA2673(LOC102409250);circRNA35242(PDE3B);circRNA36424(NAPB);circRNA9319(PDE3B);circRNA9320(PDE3B)	8	295	81	4070	0.230908
ko01522	Endocrine resistance	circRNA10927(BRAF);circRNA12957(PIK3CB);circRNA13931(ADCY7);circRNA15300(MDM2);circRNA15639(SOS1);circRNA17740(MAPK14);circRNA19984(BRAF);ciRNA5132(MAPK14)	6	295	58	4070	0.241378
ko05214	Glioma	circRNA10927(BRAF);circRNA12957(PIK3CB);circRNA15300(MDM2);circRNA15639(SOS1);circRNA18358(PRKCB);circRNA19984(BRAF)	5	295	47	4070	0.251977
ko05220	Chronic myeloid leukemia	circRNA10927(BRAF);circRNA12172(NFKB1);circRNA12957(PIK3CB);circRNA15300(MDM2);circRNA15639(SOS1);circRNA19984(BRAF);circRNA36592(GAB3)	6	295	59	4070	0.253752
ko04015	Rap1 signaling pathway	circRNA10927(BRAF);circRNA12915(FYB1);circRNA12957(PIK3CB);circRNA13931(ADCY7);circRNA17462(CLNK);circRNA17740(MAPK14);circRNA18358(PRKCB);circRNA18967(PLCB1);circRNA19984(BRAF);circRNA2673(LOC102409250);circRNA31990(RAP1A);circRNA32851(LCP2);circRNA34214(CLNK);circRNA5854(SIPA1L1);ciRNA5132(MAPK14)	12	295	133	4070	0.254703
ko00430	Taurine and hypotaurine metabolism	circRNA10049(PDXDC1)	1	295	4	4070	0.259986
ko04916	Melanogenesis	circRNA13931(ADCY7);circRNA18358(PRKCB);circRNA18967(PLCB1);circRNA2673(LOC102409250);circRNA36424(NAPB)	5	295	48	4070	0.266073
ko04727	GABAergic synapse	circRNA13931(ADCY7);circRNA16397(SLC38A2);circRNA18358(PRKCB);circRNA20141(GNB1)	4	295	37	4070	0.278696
ko04740	Olfactory transduction	circRNA12800(GRK3);circRNA19188(AGTPBP1);circRNA19424(GRK3);circRNA19425(GRK3);circRNA20141(GNB1);circRNA32411(AGTPBP1)	3	295	26	4070	0.290603
ko04520	Adherens junction	circRNA11675(PTPN1);circRNA12473(SMAD3);circRNA3745(VCL);circRNA45949(SORBS1);circRNA9039(IQGAP1);ciRNA4924(NLK)	6	295	62	4070	0.291831
ko04960	Aldosterone-regulated sodium reabsorption	circRNA12957(PIK3CB);circRNA18358(PRKCB)	2	295	15	4070	0.297366
ko05202	Transcriptional misregulation in cancers	circRNA12172(NFKB1);circRNA13231(KDM6A);circRNA15300(MDM2);circRNA2535(MLLT3);circRNA34240(BMP2K);circRNA36362(CBFA2T2);circRNA7799(RUNX2);ciRNA1652(PBX1);ciRNA1862(RUNX2);ciRNA825(AFF1)	9	295	100	4070	0.298411
ko04068	FoxO signaling pathway	circRNA10927(BRAF);circRNA12473(SMAD3);circRNA12957(PIK3CB);circRNA15300(MDM2);circRNA15639(SOS1);circRNA17740(MAPK14);circRNA19984(BRAF);circRNA36782(PLK3);circRNA6332(HOMER1);ciRNA4924(NLK);ciRNA5132(MAPK14)	9	295	101	4070	0.308639
ko05221	Acute myeloid leukemia	circRNA10927(BRAF);circRNA12172(NFKB1);circRNA12957(PIK3CB);circRNA15639(SOS1);circRNA19984(BRAF);circRNA36362(CBFA2T2)	5	295	51	4070	0.309296
ko04923	Regulation of lipolysis in adipocyte	circRNA12957(PIK3CB);circRNA13931(ADCY7);circRNA35242(PDE3B);circRNA9319(PDE3B);circRNA9320(PDE3B)	3	295	27	4070	0.311002
ko04917	Prolactin signaling pathway	circRNA12172(NFKB1);circRNA12957(PIK3CB);circRNA15639(SOS1);circRNA17740(MAPK14);ciRNA5132(MAPK14)	4	295	39	4070	0.312159
ko05120	Epithelial cell signaling in Helicobacter pylori infection	circRNA17740(MAPK14);ciRNA5132(MAPK14)	1	295	5	4070	0.313676
ko04915	Estrogen signaling pathway	circRNA12957(PIK3CB);circRNA13931(ADCY7);circRNA15177(ITPR2);circRNA15639(SOS1);circRNA18967(PLCB1);circRNA2673(LOC102409250)	6	295	64	4070	0.317843
ko01521	EGFR tyrosine kinase inhibitor resistance	circRNA10927(BRAF);circRNA12957(PIK3CB);circRNA15639(SOS1);circRNA18358(PRKCB);circRNA19984(BRAF);ciRNA1644(NRG1)	5	295	52	4070	0.323934
ko01040	Biosynthesis of unsaturated fatty acids	circRNA8283(PECR);circRNA8284(PECR);circRNA940(HADHA)	2	295	16	4070	0.324904
ko00512	Mucin type O-glycan biosynthesis	circRNA12258(GCNT1);circRNA15831(GALNT10)	2	295	16	4070	0.324904
ko01524	Platinum drug resistance	circRNA12957(PIK3CB);circRNA15300(MDM2);circRNA7806(POLH);circRNA9448(BIRC3)	4	295	40	4070	0.329038
ko04150	mTOR signaling pathway	circRNA10927(BRAF);circRNA12266(RALGAPA1);circRNA12663(RHEB);circRNA12957(PIK3CB);circRNA15639(SOS1);circRNA18358(PRKCB);circRNA18433(RRAGB);circRNA19984(BRAF);circRNA31826(FNIP1);circRNA35067(RALGAPA1);circRNA6747(CAB39L)	9	295	103	4070	0.329324
ko05031	Amphetamine addiction	circRNA13975(PPP1CB);circRNA18358(PRKCB);ciRNA619(PPP3CA)	3	295	28	4070	0.331441
ko04152	AMPK signaling pathway	circRNA10700(CFTR);circRNA12266(RALGAPA1);circRNA12663(RHEB);circRNA12957(PIK3CB);circRNA18018(PPP2R5C);circRNA35067(RALGAPA1);circRNA6747(CAB39L);circRNA7176(TBC1D1)	7	295	78	4070	0.335376
ko04110	Cell cycle	circRNA12473(SMAD3);circRNA12942(TFDP2);circRNA13433(ORC2);circRNA15153(CDC14A);circRNA15300(MDM2);circRNA1938(CDC14A);circRNA23348(STAG1);circRNA25602(ORC4);circRNA34220(ZBTB49);circRNA36340(RBL1)	9	295	105	4070	0.350259
ko03050	Proteasome	circRNA17916(PSMD1);circRNA34697(PSMD14);circRNA753(PSME4);circRNA8057(PSMD14)	3	295	29	4070	0.351862
ko04973	Carbohydrate digestion and absorption	circRNA12957(PIK3CB);circRNA18358(PRKCB)	2	295	17	4070	0.352155
ko00100	Steroid biosynthesis	circRNA13982(SOAT1);circRNA36075(SOAT1);ciRNA2476(HSD17B7)	2	295	17	4070	0.352155
ko04215	Apoptosis - multiple species	circRNA15617(BIRC6);circRNA9448(BIRC3)	2	295	17	4070	0.352155
ko05034	Alcoholism	circRNA10927(BRAF);circRNA13975(PPP1CB);circRNA15639(SOS1);circRNA18537(HDAC9);circRNA19984(BRAF);circRNA20141(GNB1)	5	295	54	4070	0.353412
ko04114	Oocyte meiosis	circRNA13931(ADCY7);circRNA13975(PPP1CB);circRNA15177(ITPR2);circRNA18018(PPP2R5C);ciRNA1211(BTRC);ciRNA1441(CPEB4);ciRNA2384(CPEB4);ciRNA619(PPP3CA)	7	295	80	4070	0.3596
ko04014	Ras signaling pathway	circRNA11162(RALGPS2);circRNA12172(NFKB1);circRNA12573(RALGPS2);circRNA12957(PIK3CB);circRNA15639(SOS1);circRNA18358(PRKCB);circRNA20141(GNB1);circRNA31990(RAP1A);circRNA34520(EXOC2);circRNA36592(GAB3);circRNA43517(PAK1);ciRNA1182(RIN3)	11	295	132	4070	0.359828
ko00220	Arginine biosynthesis	circRNA7758(RIPOR2)	1	295	6	4070	0.363483
ko00120	Primary bile acid biosynthesis	circRNA13325(SCP2)	1	295	6	4070	0.363483
ko00750	Vitamin B6 metabolism	circRNA15631(HEATR5B);circRNA15632(HEATR5B)	1	295	6	4070	0.363483
ko04360	Axon guidance	circRNA12957(PIK3CB);circRNA14025(SEMA4D);circRNA18220(SSH1);circRNA3535(PLXNC1);circRNA36298(NFATC2);circRNA43517(PAK1);circRNA8686(ROCK1);ciRNA619(PPP3CA)	8	295	94	4070	0.371874
ko04392	Hippo signaling pathway - multiple species	circRNA43517(PAK1);circRNA9514(NF2)	2	295	18	4070	0.379015
ko00563	Glycosylphosphatidylinositol(GPI)-anchor biosynthesis	circRNA12317(PIGN);circRNA17038(GPAA1)	2	295	18	4070	0.379015
ko04722	Neurotrophin signaling pathway	circRNA10927(BRAF);circRNA12172(NFKB1);circRNA12957(PIK3CB);circRNA15639(SOS1);circRNA17740(MAPK14);circRNA19984(BRAF);circRNA31990(RAP1A);circRNA5772(RPS6KA5);ciRNA5132(MAPK14)	7	295	82	4070	0.383972
ko05169	Epstein-Barr virus infection	circRNA12172(NFKB1);circRNA12957(PIK3CB);circRNA13873(NEDD4);circRNA15300(MDM2);circRNA17740(MAPK14);circRNA17916(PSMD1);circRNA34523(RIPK1);circRNA34697(PSMD14);circRNA5419(LYN);circRNA8057(PSMD14);circRNA9666(NCOR2);ciRNA2585(CD44);ciRNA5132(MAPK14)	11	295	135	4070	0.388351
ko00380	Tryptophan metabolism	circRNA15631(HEATR5B);circRNA15632(HEATR5B);circRNA8121(KYNU);circRNA8123(KYNU);circRNA940(HADHA)	3	295	31	4070	0.392438
ko04931	Insulin resistance	circRNA11675(PTPN1);circRNA12172(NFKB1);circRNA12957(PIK3CB);circRNA13975(PPP1CB);circRNA15841(PPARGC1B);circRNA18358(PRKCB)	6	295	70	4070	0.397383
ko00790	Folate biosynthesis	circRNA11417(MARC2);circRNA31450(RMDN2);circRNA31452(RMDN2)	2	295	19	4070	0.405399
ko04913	Ovarian Steroidogenesis	circRNA13931(ADCY7);ciRNA2476(HSD17B7)	2	295	19	4070	0.405399
ko04744	Phototransduction	circRNA20141(GNB1)	1	295	7	4070	0.409687
ko05131	Shigellosis	circRNA17740(MAPK14);ciRNA5132(MAPK14)	1	295	7	4070	0.409687
ko04614	Renin-angiotensin system	circRNA31693(LNPEP)	1	295	7	4070	0.409687
ko05133	Pertussis	circRNA12172(NFKB1);circRNA17740(MAPK14);ciRNA1283(LY96);ciRNA5132(MAPK14)	3	295	32	4070	0.412496
ko00280	Valine, leucine and isoleucine degradation	circRNA15631(HEATR5B);circRNA15632(HEATR5B);circRNA34642(HIBCH);circRNA37361(LOC112585110);circRNA940(HADHA);ciRNA891(HIBCH)	4	295	45	4070	0.413547
ko04146	Peroxisome	circRNA13063(AGPS);circRNA13325(SCP2);circRNA18350(XPO6);circRNA3196(FAR2);circRNA34220(ZBTB49);circRNA36709(LNPK);circRNA8283(PECR);circRNA8284(PECR);ciRNA4960(LOC112583892)	8	295	98	4070	0.41723
ko05340	Primary immunodeficiency	circRNA20134(PTPRC);circRNA20135(PTPRC);circRNA37068(BLNK)	2	295	20	4070	0.431235
ko04672	Intestinal immune network for IgA production	circRNA15096(ITGA4);circRNA34651(ITGA4);circRNA4348(CD80)	2	295	20	4070	0.431235
ko04141	Protein processing in endoplasmic reticulum	circRNA12519(PHLDB2);circRNA1392(SIL1);circRNA15965(MAN1A2);circRNA19563(CAPN1);circRNA20004(ERO1B);circRNA31336(MAN1A1);circRNA31785(SEC24A);circRNA34446(AMFR);circRNA34635(UGGT1);circRNA5443(ATAD2);circRNA6316(ERO1A)	11	295	140	4070	0.436206
ko03015	mRNA surveillance pathway	circRNA13975(PPP1CB);circRNA17510(FIP1L1);circRNA18018(PPP2R5C);circRNA7106(FRYL);circRNA7832(TRERF1);circRNA7923(WDR33)	6	295	73	4070	0.437207
ko04658	Th1 and Th2 cell differentiation	circRNA12172(NFKB1);circRNA17740(MAPK14);circRNA20151(STAT4);circRNA34741(STAT4);circRNA36298(NFATC2);ciRNA5132(MAPK14);ciRNA619(PPP3CA)	5	295	60	4070	0.441895
ko05160	Hepatitis C	circRNA10927(BRAF);circRNA12172(NFKB1);circRNA12957(PIK3CB);circRNA15639(SOS1);circRNA17740(MAPK14);circRNA19984(BRAF);circRNA34523(RIPK1);ciRNA5132(MAPK14)	6	295	74	4070	0.450392
ko05321	Inflammatiory bowel disease (IBD)	circRNA12172(NFKB1);circRNA12473(SMAD3);circRNA20151(STAT4);circRNA34741(STAT4)	3	295	34	4070	0.451945
ko00310	Lysine degradation	circRNA12420(SETD5);circRNA1469(NSD1);circRNA33367(SETD5);circRNA6746(SETDB2);circRNA940(HADHA);ciRNA2476(HSD17B7)	5	295	61	4070	0.45644
ko00760	Nicotinate and nicotinamide metabolism	circRNA15631(HEATR5B);circRNA15632(HEATR5B);ciRNA1183(NT5C2)	2	295	21	4070	0.456463
ko04659	Th17 cell differentiation	circRNA12172(NFKB1);circRNA12473(SMAD3);circRNA17740(MAPK14);circRNA36298(NFATC2);ciRNA1192(IL27RA);ciRNA5132(MAPK14);ciRNA619(PPP3CA)	6	295	75	4070	0.46351
ko03440	Homologous recombination	circRNA1530(RAD50);circRNA37678(BRCC3);circRNA9468(MRE11)	3	295	35	4070	0.471265
ko03320	PPAR signaling pathway	circRNA13325(SCP2);circRNA3066(OLR1);circRNA45949(SORBS1)	3	295	36	4070	0.490272
ko00600	Sphingolipid metabolism	circRNA26033(B4GALT6);circRNA34908(KDSR);circRNA34909(KDSR);circRNA34995(B4GALT6);circRNA44194(B4GALT6);circRNA5529(SGMS1)	3	295	36	4070	0.490272
ko00130	Ubiquinone and other terpenoid-quinone biosynthesis	circRNA15524(COQ3)	1	295	9	4070	0.492306
ko00730	Thiamine metabolism	circRNA8395(AK2)	1	295	9	4070	0.492306
ko00230	Purine metabolism	circRNA13931(ADCY7);circRNA17560(PDE5A);circRNA35242(PDE3B);circRNA37017(GMPR);circRNA4634(GMPS);circRNA7693(GMPR);circRNA7896(PRIM2);circRNA8395(AK2);circRNA9319(PDE3B);circRNA9320(PDE3B);ciRNA1183(NT5C2)	8	295	105	4070	0.495889
ko04211	Longevity regulating pathway - mammal	circRNA12172(NFKB1);circRNA12266(RALGAPA1);circRNA12663(RHEB);circRNA12957(PIK3CB);circRNA13931(ADCY7);circRNA35067(RALGAPA1)	5	295	64	4070	0.49938
ko05322	Systemic lupus erythematosus	circRNA12806(TRIM21);circRNA4348(CD80)	2	295	23	4070	0.504914
ko00983	Drug metabolism - other enzymes	circRNA1728(UCK2);circRNA45911(UCK2);circRNA4634(GMPS)	2	295	23	4070	0.504914
ko00480	Glutathione metabolism	circRNA10202(SMS);circRNA37356(GCLM)	2	295	23	4070	0.504914
ko05223	Non-small cell lung cancer	circRNA10927(BRAF);circRNA12957(PIK3CB);circRNA15639(SOS1);circRNA18358(PRKCB);circRNA19984(BRAF)	4	295	51	4070	0.511461
ko04010	MAPK signaling pathway	circRNA10927(BRAF);circRNA11162(RALGPS2);circRNA12172(NFKB1);circRNA12573(RALGPS2);circRNA13449(MAP3K2);circRNA15639(SOS1);circRNA17740(MAPK14);circRNA18358(PRKCB);circRNA19984(BRAF);circRNA31466(PPM1B);circRNA31990(RAP1A);circRNA43517(PAK1);circRNA5772(RPS6KA5);circRNA7932(MAP3K2);ciRNA4924(NLK);ciRNA5132(MAPK14);ciRNA619(PPP3CA)	13	295	176	4070	0.514869
ko04622	RIG-I-like receptor signaling pathway	circRNA12172(NFKB1);circRNA17740(MAPK14);circRNA34523(RIPK1);ciRNA5132(MAPK14)	3	295	38	4070	0.527247
ko05215	Prostate cancer	circRNA10927(BRAF);circRNA12172(NFKB1);circRNA12957(PIK3CB);circRNA15300(MDM2);circRNA15639(SOS1);circRNA19984(BRAF)	5	295	66	4070	0.527283
ko04919	Thyroid hormone signaling pathway	circRNA12266(RALGAPA1);circRNA12663(RHEB);circRNA12957(PIK3CB);circRNA15300(MDM2);circRNA18358(PRKCB);circRNA18967(PLCB1);circRNA35067(RALGAPA1)	6	295	81	4070	0.540143
ko04130	SNARE interactions in vesicular transport	circRNA16131(STX8);circRNA18814(STX5)	2	295	25	4070	0.550486
ko00770	Pantothenate and CoA biosynthesis	circRNA10049(PDXDC1)	1	295	11	4070	0.563395
ko00140	Steroid hormone biosynthesis	ciRNA2476(HSD17B7)	1	295	11	4070	0.563395
ko04623	Cytosolic DNA-sensing pathway	circRNA12172(NFKB1);circRNA34523(RIPK1)	2	295	26	4070	0.572142
ko05014	Amyotrophic lateral sclerosis (ALS)	circRNA17740(MAPK14);ciRNA5132(MAPK14);ciRNA619(PPP3CA)	2	295	26	4070	0.572142
ko05414	Dilated cardiomyopathy (DCM)	circRNA13931(ADCY7);circRNA15096(ITGA4);circRNA34651(ITGA4);circRNA3932(ITGA2)	3	295	41	4070	0.579805
ko05418	Fluid shear stress and atherosclerosis	circRNA12172(NFKB1);circRNA12957(PIK3CB);circRNA17740(MAPK14);circRNA7758(RIPOR2);circRNA8243(SUMO1);ciRNA5132(MAPK14)	5	295	70	4070	0.580913
ko05206	MicroRNAs in cancer	circRNA12172(NFKB1);circRNA15300(MDM2);circRNA15639(SOS1);circRNA18358(PRKCB);circRNA5772(RPS6KA5);circRNA8686(ROCK1);ciRNA2585(CD44)	7	295	99	4070	0.58462
ko04721	Synaptic vesicle cycle	circRNA11322(DNM3);circRNA16712(AP2M1)	2	295	27	4070	0.593034
ko00330	Arginine and proline metabolism	circRNA10202(SMS);circRNA9073(LOC112577703);circRNA9074(LOC112577703)	2	295	27	4070	0.593034
ko00982	Drug metabolism - cytochrome P450	circRNA15631(HEATR5B);circRNA15632(HEATR5B)	1	295	12	4070	0.595127
ko04512	ECM-receptor interaction	circRNA15096(ITGA4);circRNA34651(ITGA4);circRNA3932(ITGA2);ciRNA2585(CD44)	3	295	42	4070	0.596489
ko03013	RNA transport	circRNA10434(THOC2);circRNA12298(WDR41);circRNA1316(CYFIP2);circRNA13761(NUP35);circRNA20173(GEMIN2);circRNA25343(NUP153);circRNA3350(XPOT);circRNA5421(TGS1);circRNA7716(NUP153);circRNA8243(SUMO1)	9	295	129	4070	0.598638
ko04217	Necroptosis	circRNA12728(FAF1);circRNA18419(LOC102415288);circRNA19563(CAPN1);circRNA20151(STAT4);circRNA34523(RIPK1);circRNA34741(STAT4);circRNA9448(BIRC3)	6	295	87	4070	0.611709
ko05218	Melanoma	circRNA10927(BRAF);circRNA12957(PIK3CB);circRNA15300(MDM2);circRNA19984(BRAF)	3	295	43	4070	0.612737
ko04340	Hedgehog signaling pathway	circRNA12800(GRK3);circRNA19424(GRK3);circRNA19425(GRK3);ciRNA1211(BTRC)	2	295	28	4070	0.613156
ko05010	Alzheimer disease	circRNA15177(ITPR2);circRNA18967(PLCB1);circRNA19563(CAPN1);circRNA2673(LOC102409250);ciRNA619(PPP3CA)	5	295	73	4070	0.61893
ko00601	Glycosphingolipid biosynthesis - lacto and neolacto series	circRNA4254(ST3GAL6);circRNA4262(ST3GAL6)	1	295	13	4070	0.624559
ko00970	Aminoacyl-tRNA biosynthesis	circRNA1282(RARS);circRNA32936(TARS);ciRNA4445(TARS2)	3	295	44	4070	0.628542
ko04350	TGF-beta signaling pathway	circRNA12473(SMAD3);circRNA36340(RBL1);circRNA8686(ROCK1)	3	295	44	4070	0.628542
ko05167	Kaposi sarcoma-associated herpesvirus infection	circRNA12172(NFKB1);circRNA12957(PIK3CB);circRNA15177(ITPR2);circRNA17740(MAPK14);circRNA20141(GNB1);circRNA36298(NFATC2);circRNA5419(LYN);ciRNA5132(MAPK14);ciRNA619(PPP3CA)	8	295	118	4070	0.631635
ko05134	Legionellosis	circRNA12172(NFKB1);circRNA617(NLRC4)	2	295	29	4070	0.632511
ko04066	HIF-1 signaling pathway	circRNA12172(NFKB1);circRNA12957(PIK3CB);circRNA18358(PRKCB);circRNA18419(LOC102415288)	4	295	60	4070	0.642321
ko03010	Ribosome	circRNA1248(MCTP1);circRNA12722(MCTP1);circRNA7012(MRPL1);ciRNA5298(MRPL22);ciRNA535(KIAA0556)	4	295	60	4070	0.642321
ko05213	Endometrial cancer	circRNA10927(BRAF);circRNA12957(PIK3CB);circRNA15639(SOS1);circRNA19984(BRAF)	3	295	45	4070	0.643898
ko00350	Tyrosine metabolism	circRNA15631(HEATR5B);circRNA15632(HEATR5B)	1	295	14	4070	0.651859
ko04550	Signaling pathways regulating pluripotency of stem cells	circRNA12473(SMAD3);circRNA12957(PIK3CB);circRNA17740(MAPK14);circRNA36834(REST);ciRNA5132(MAPK14)	4	295	61	4070	0.655365
ko05212	Pancreatic cancer	circRNA10927(BRAF);circRNA12172(NFKB1);circRNA12473(SMAD3);circRNA12957(PIK3CB);circRNA19984(BRAF)	4	295	61	4070	0.655365
ko00062	Fatty acid elongation	circRNA940(HADHA)	1	295	15	4070	0.67718
ko03022	Basal transcription factors	circRNA16925(TAF2);circRNA18334(GTF2I)	2	295	32	4070	0.68604
ko05210	Colorectal cancer	circRNA10927(BRAF);circRNA12473(SMAD3);circRNA12957(PIK3CB);circRNA15639(SOS1);circRNA19984(BRAF)	4	295	64	4070	0.692561
ko04530	Tight junction	circRNA10700(CFTR);circRNA13873(NEDD4);circRNA15432(MPP7);circRNA31990(RAP1A);circRNA761(CCDC88A);circRNA8686(ROCK1);circRNA9514(NF2)	7	295	110	4070	0.695767
ko05203	Viral carcinogenesis	circRNA12172(NFKB1);circRNA12957(PIK3CB);circRNA15260(UBE3A);circRNA15300(MDM2);circRNA18537(HDAC9);circRNA36340(RBL1);circRNA36682(SP140);circRNA44154(POLB);circRNA5419(LYN)	9	295	140	4070	0.696484
ko00650	Butanoate metabolism	circRNA940(HADHA)	1	295	16	4070	0.700665
ko05226	Gastric cancer	circRNA10927(BRAF);circRNA12473(SMAD3);circRNA12957(PIK3CB);circRNA15639(SOS1);circRNA16942(CDH17);circRNA19984(BRAF)	5	295	81	4070	0.709735
ko05222	Small cell lung cancer	circRNA12172(NFKB1);circRNA12957(PIK3CB);circRNA3932(ITGA2);circRNA9448(BIRC3)	4	295	66	4070	0.71573
ko00520	Amino sugar and nucleotide sugar metabolism	circRNA3147(CMAS);circRNA34564(LOC102411578);ciRNA1018(LOC102411578)	2	295	34	4070	0.718061
ko00250	Alanine, aspartate and glutamate metabolism	circRNA7758(RIPOR2)	1	295	17	4070	0.722447
ko04210	Apoptosis	circRNA12172(NFKB1);circRNA12957(PIK3CB);circRNA15177(ITPR2);circRNA19563(CAPN1);circRNA34523(RIPK1);circRNA9448(BIRC3)	6	295	98	4070	0.725238
ko00240	Pyrimidine metabolism	circRNA1728(UCK2);circRNA45911(UCK2);circRNA7896(PRIM2);ciRNA1183(NT5C2)	3	295	51	4070	0.726551
ko04115	p53 signaling pathway	circRNA12266(RALGAPA1);circRNA14336(COP1);circRNA15300(MDM2);circRNA35067(RALGAPA1);ciRNA2544(COP1)	3	295	52	4070	0.738763
ko04640	Hematopoietic cell lineage	circRNA15096(ITGA4);circRNA34651(ITGA4);circRNA3932(ITGA2);ciRNA2585(CD44)	3	295	52	4070	0.738763
ko04140	Autophagy - animal	circRNA12266(RALGAPA1);circRNA12663(RHEB);circRNA12957(PIK3CB);circRNA18433(RRAGB);circRNA2080(ATG4C);circRNA25722(PLEKHM3);circRNA35067(RALGAPA1);circRNA36820(ATG4C)	6	295	100	4070	0.743169
ko05330	Allograft rejection	circRNA4348(CD80)	1	295	19	4070	0.761385
ko00900	Terpenoid backbone biosynthesis	circRNA15713(PCYOX1)	1	295	19	4070	0.761385
ko03430	Mismatch repair	circRNA37333(EXO1)	1	295	19	4070	0.761385
ko05016	Huntington disease	circRNA11054(RCOR3);circRNA16712(AP2M1);circRNA18967(PLCB1);circRNA2673(LOC102409250);circRNA36834(REST)	5	295	87	4070	0.767164
ko05145	Toxoplasmosis	circRNA12172(NFKB1);circRNA17740(MAPK14);circRNA9448(BIRC3);ciRNA1283(LY96);ciRNA5132(MAPK14)	4	295	71	4070	0.767987
ko03410	Base excision repair	circRNA44154(POLB)	1	295	20	4070	0.778761
ko05320	Autoimmune thyroid disease	circRNA4348(CD80)	1	295	20	4070	0.778761
ko04330	Notch signaling pathway	circRNA2681(TLE4);circRNA9666(NCOR2)	2	295	39	4070	0.786264
ko04216	Ferroptosis	circRNA18419(LOC102415288);circRNA37356(GCLM)	2	295	39	4070	0.786264
ko05412	Arrhythmogenic right ventricular cardiomyopathy (ARVC)	circRNA15096(ITGA4);circRNA34651(ITGA4);circRNA3932(ITGA2)	2	295	39	4070	0.786264
ko04390	Hippo signaling pathway	circRNA12473(SMAD3);circRNA13975(PPP1CB);circRNA9514(NF2);ciRNA1211(BTRC)	4	295	73	4070	0.786679
ko05165	Human papillomavirus infection	circRNA12172(NFKB1);circRNA12266(RALGAPA1);circRNA12663(RHEB);circRNA12957(PIK3CB);circRNA15096(ITGA4);circRNA15260(UBE3A);circRNA15300(MDM2);circRNA15639(SOS1);circRNA18018(PPP2R5C);circRNA18537(HDAC9);circRNA34651(ITGA4);circRNA35067(RALGAPA1);circRNA36340(RBL1);circRNA3932(ITGA2)	12	295	199	4070	0.79048
ko04930	Type II diabetes mellitus	circRNA12957(PIK3CB)	1	295	21	4070	0.794876
ko05030	Cocaine addiction	circRNA12172(NFKB1)	1	295	21	4070	0.794876
ko04514	Cell adhesion molecules (CAMs)	circRNA15096(ITGA4);circRNA20134(PTPRC);circRNA20135(PTPRC);circRNA34651(ITGA4);circRNA36709(LNPK);circRNA4348(CD80)	4	295	74	4070	0.795567
ko00561	Glycerolipid metabolism	circRNA12192(AGK);circRNA18988(AGK);circRNA6799(DGKH)	2	295	40	4070	0.79803
ko05410	Hypertrophic cardiomyopathy (HCM)	circRNA15096(ITGA4);circRNA34651(ITGA4);circRNA3932(ITGA2)	2	295	40	4070	0.79803
ko04151	PI3K-Akt signaling pathway	circRNA12172(NFKB1);circRNA12266(RALGAPA1);circRNA12663(RHEB);circRNA12957(PIK3CB);circRNA15096(ITGA4);circRNA15300(MDM2);circRNA15639(SOS1);circRNA18018(PPP2R5C);circRNA1999(PKN2);circRNA20141(GNB1);circRNA34651(ITGA4);circRNA35067(RALGAPA1);circRNA3932(ITGA2)	11	295	187	4070	0.809023
ko05332	Graft-versus-host disease	circRNA4348(CD80)	1	295	22	4070	0.809821
ko04940	Type I diabetes mellitus	circRNA4348(CD80)	1	295	22	4070	0.809821
ko05161	Hepatitis B	circRNA12172(NFKB1);circRNA12957(PIK3CB);circRNA18358(PRKCB);circRNA20151(STAT4);circRNA34741(STAT4);circRNA36298(NFATC2)	5	295	93	4070	0.815582
ko05200	Pathways in cancer	circRNA10927(BRAF);circRNA12172(NFKB1);circRNA12473(SMAD3);circRNA12957(PIK3CB);circRNA13931(ADCY7);circRNA15300(MDM2);circRNA15639(SOS1);circRNA18358(PRKCB);circRNA18967(PLCB1);circRNA19984(BRAF);circRNA20141(GNB1);circRNA20151(STAT4);circRNA2673(LOC102409250);circRNA27778(FH);circRNA34741(STAT4);circRNA36362(CBFA2T2);circRNA3932(ITGA2);circRNA5772(RPS6KA5);circRNA8686(ROCK1);circRNA9448(BIRC3)	18	295	296	4070	0.820412
ko05225	Hepatocellular carcinoma	circRNA10927(BRAF);circRNA12473(SMAD3);circRNA12957(PIK3CB);circRNA15639(SOS1);circRNA18358(PRKCB);circRNA19984(BRAF)	5	295	94	4070	0.822816
ko04630	Jak-STAT signaling pathway	circRNA12957(PIK3CB);circRNA15639(SOS1);circRNA20151(STAT4);circRNA34741(STAT4);ciRNA1192(IL27RA)	4	295	79	4070	0.835628
ko04710	Circadian rhythm	ciRNA1211(BTRC)	1	295	24	4070	0.836533
ko04979	Cholesterol metabolism	circRNA13982(SOAT1);circRNA36075(SOAT1)	1	295	24	4070	0.836533
ko04213	Longevity regulating pathway - multiple species	circRNA12957(PIK3CB);circRNA13931(ADCY7)	2	295	44	4070	0.839553
ko04136	Autophagy - other eukaryotes	circRNA2080(ATG4C);circRNA36820(ATG4C)	1	295	25	4070	0.848452
ko00020	Citrate cycle (TCA cycle)	circRNA27778(FH)	1	295	25	4070	0.848452
ko03420	Nucleotide excision repair	circRNA17410(LRCH1);circRNA7622(LOC102396294);circRNA992(SMC6);circRNA9967(LOC102402106)	4	295	82	4070	0.856373
ko05216	Thyroid cancer	circRNA10927(BRAF);circRNA19984(BRAF)	1	295	26	4070	0.859504
ko04714	Thermogenesis	circRNA12266(RALGAPA1);circRNA12663(RHEB);circRNA13931(ADCY7);circRNA15639(SOS1);circRNA17740(MAPK14);circRNA35067(RALGAPA1);ciRNA5132(MAPK14)	5	295	102	4070	0.87277
ko03030	DNA replication	circRNA7896(PRIM2)	1	295	28	4070	0.879256
ko00565	Ether lipid metabolism	circRNA13063(AGPS)	1	295	29	4070	0.888069
ko00071	Fatty acid degradation	circRNA940(HADHA)	1	295	30	4070	0.89624
ko04962	Vasopressin-regulated water reabsorption	circRNA7495(DYNC1LI2)	1	295	30	4070	0.89624
ko04932	Non-alcoholic fatty liver disease (NAFLD)	circRNA12172(NFKB1);circRNA12957(PIK3CB);circRNA38253(ITCH)	3	295	72	4070	0.903338
ko05224	Breast cancer	circRNA10927(BRAF);circRNA12957(PIK3CB);circRNA15639(SOS1);circRNA19984(BRAF)	3	295	73	4070	0.908338
ko03008	Ribosome biogenesis in eukaryotes	circRNA15165(WDR75);circRNA2446(UTP6)	2	295	54	4070	0.911691
ko04145	Phagosome	circRNA18419(LOC102415288);circRNA3066(OLR1);circRNA3932(ITGA2);circRNA7495(DYNC1LI2)	4	295	93	4070	0.914438
ko05152	Tuberculosis	circRNA12172(NFKB1);circRNA17740(MAPK14);circRNA36782(PLK3);ciRNA5132(MAPK14);ciRNA619(PPP3CA)	4	295	98	4070	0.933122
ko00010	Glycolysis / Gluconeogenesis	ciRNA1856(UEVLD)	1	295	36	4070	0.934185
ko03460	Fanconi anemia pathway	circRNA7806(POLH)	1	295	37	4070	0.938998
ko05323	Rheumatoid arthritis	circRNA4348(CD80)	1	295	38	4070	0.94346
ko05230	Central carbon metabolism in cancer	circRNA12957(PIK3CB)	1	295	38	4070	0.94346
ko05162	Measles	circRNA12172(NFKB1);circRNA12957(PIK3CB);circRNA4295(CBLB)	3	295	84	4070	0.949757
ko05416	Viral myocarditis	circRNA4348(CD80)	1	295	40	4070	0.951432
ko05166	HTLV-I infection	circRNA12172(NFKB1);circRNA12473(SMAD3);circRNA12957(PIK3CB);circRNA13931(ADCY7);circRNA36298(NFATC2);circRNA44154(POLB);ciRNA619(PPP3CA)	7	295	160	4070	0.952332
ko00564	Glycerophospholipid metabolism	circRNA15295(GPCPD1);circRNA36399(GPCPD1);circRNA38265(GPCPD1);circRNA38266(GPCPD1);circRNA38267(GPCPD1);circRNA6799(DGKH)	2	295	68	4070	0.963224
ko05168	Herpes simplex infection	circRNA12172(NFKB1);circRNA13975(PPP1CB);circRNA18334(GTF2I);circRNA36682(SP140);ciRNA1768(UBE2R2)	5	295	132	4070	0.968329
ko04920	Adipocytokine signaling pathway	circRNA12172(NFKB1)	1	295	46	4070	0.969229
ko04137	Mitophagy - animal	circRNA6008(USP8)	1	295	50	4070	0.97731
ko05164	Influenza A	circRNA12172(NFKB1);circRNA12957(PIK3CB);circRNA17740(MAPK14);ciRNA5132(MAPK14)	3	295	99	4070	0.978796
ko03040	Spliceosome	circRNA10434(THOC2);circRNA1589(HNRNPM);circRNA816(USP39)	3	295	100	4070	0.980011
ko04080	Neuroactive ligand-receptor interaction	circRNA13283(DMXL2)	1	295	52	4070	0.980519
ko04142	Lysosome	circRNA18164(SORL1);circRNA5266(LAPTM4B);circRNA9365(SORL1)	2	295	105	4070	0.996857
ko04060	Cytokine-cytokine receptor interaction	ciRNA1192(IL27RA)	1	295	82	4070	0.99804
