# Supplementary material for: Expression Profiling of Circular RNAs in Early Pregnant Jianghuai Buffaloes
Source: Animals (Basel). 2022 Oct 13;12(20):2748. doi: 10.3390/ani12202748 (PMC9597768; doi:10.3390/ani12202748)
Supplement: Supplementary file 1 [file animals-12-02748-s001.zip › Table S6.xlsx]

## Sheet: Sheet1
circRNA	miRNA	TargetScan_score	miranda_Energy
ciRNA1018	bta-miR-1	68	-30.44
ciRNA1018	bta-miR-10162-5p	69	-18.66
ciRNA1018	bta-miR-10166-5p	94	-43.74
ciRNA1018	bta-miR-10169-3p	81	-61.07
ciRNA1018	bta-miR-10171-3p	89	-43.69
ciRNA1018	bta-miR-10172-3p	54	-19.19
ciRNA1018	bta-miR-10175-3p	65	-31.45
ciRNA1018	bta-miR-10176-5p	94	-45.67
ciRNA1018	bta-miR-10179-5p	98	-22.67
ciRNA1018	bta-miR-10180-3p	81	-45.73
ciRNA1018	bta-miR-10181-5p	82	-34.13
ciRNA1018	bta-miR-1193	78	-26.55
ciRNA1018	bta-miR-11978	98	-29.02
ciRNA1018	bta-miR-11983	71	-22.15
ciRNA1018	bta-miR-11986c	90	-48.37
ciRNA1018	bta-miR-11989	70	-94.78
ciRNA1018	bta-miR-11991	69	-23.99
ciRNA1018	bta-miR-11996	69	-19.15
ciRNA1018	bta-miR-11998	55	-65.23
ciRNA1018	bta-miR-11999	71	-18.82
ciRNA1018	bta-miR-12000	60	-18.63
ciRNA1018	bta-miR-12002a	98	-24.24
ciRNA1018	bta-miR-12002b	87	-36.03
ciRNA1018	bta-miR-12003	76	-33.56
ciRNA1018	bta-miR-12006	84	-24.95
ciRNA1018	bta-miR-12009	76	-11.16
ciRNA1018	bta-miR-12012	64	-38.79
ciRNA1018	bta-miR-12018	90	-24.6
ciRNA1018	bta-miR-12020	86	-29.3
ciRNA1018	bta-miR-12021	82	-55.9
ciRNA1018	bta-miR-12023	97	-13.19
ciRNA1018	bta-miR-12035	63	-30.19
ciRNA1018	bta-miR-12037	93	-24.09
ciRNA1018	bta-miR-12040	79	-25.18
ciRNA1018	bta-miR-12043	80	-69.85
ciRNA1018	bta-miR-12046	55	-14.67
ciRNA1018	bta-miR-12048	90	-18.52
ciRNA1018	bta-miR-12051	63	-48.78
ciRNA1018	bta-miR-12055	72	-47.01
ciRNA1018	bta-miR-12057	86	-18.5
ciRNA1018	bta-miR-12058	61	-28.5
ciRNA1018	bta-miR-12060	82	-41.86
ciRNA1018	bta-miR-12062	83	-15.37
ciRNA1018	bta-miR-1248	97	-27.4
ciRNA1018	bta-miR-1251	92	-32.53
ciRNA1018	bta-miR-1260b	85	-23.38
ciRNA1018	bta-miR-1287	97	-16.93
ciRNA1018	bta-miR-129-3p	95	-14.7
ciRNA1018	bta-miR-1301	87	-57.78
ciRNA1018	bta-miR-1306	65	-22.73
ciRNA1018	bta-miR-130a	56	-26.8
ciRNA1018	bta-miR-130b	72	-43.77
ciRNA1018	bta-miR-133c	56	-28.21
ciRNA1018	bta-miR-1343-3p	87	-14.05
ciRNA1018	bta-miR-136	54	-11.65
ciRNA1018	bta-miR-1388-3p	71	-14.48
ciRNA1018	bta-miR-1388-5p	58	-25.28
ciRNA1018	bta-miR-139	78	-18.62
ciRNA1018	bta-miR-140	72	-33.56
ciRNA1018	bta-miR-142-5p	98	-10.56
ciRNA1018	bta-miR-143	96	-16.47
ciRNA1018	bta-miR-1434-3p	78	-63.11
ciRNA1018	bta-miR-1434-5p	89	-12.1
ciRNA1018	bta-miR-144	64	-62.21
ciRNA1018	bta-miR-148d	57	-25.2
ciRNA1018	bta-miR-1584-3p	65	-55.4
ciRNA1018	bta-miR-17-3p	82	-13.28
ciRNA1018	bta-miR-182	94	-26.23
ciRNA1018	bta-miR-1842	89	-42.62
ciRNA1018	bta-miR-1843	60	-21.33
ciRNA1018	bta-miR-186	72	-14.47
ciRNA1018	bta-miR-187	57	-44.07
ciRNA1018	bta-miR-188	54	-11.9
ciRNA1018	bta-miR-190a	66	-42.01
ciRNA1018	bta-miR-191b	64	-11.72
ciRNA1018	bta-miR-192	76	-33.88
ciRNA1018	bta-miR-193a-3p	50	-19.91
ciRNA1018	bta-miR-193b	50	-18.83
ciRNA1018	bta-miR-194	91	-11.26
ciRNA1018	bta-miR-1949	97	-13.94
ciRNA1018	bta-miR-197	97	-41.45
ciRNA1018	bta-miR-199a-5p	87	-19.15
ciRNA1018	bta-miR-199b	86	-21.79
ciRNA1018	bta-miR-200b	98	-11.31
ciRNA1018	bta-miR-200c	98	-12.32
ciRNA1018	bta-miR-204	95	-31.84
ciRNA1018	bta-miR-208a	96	-10.66
ciRNA1018	bta-miR-208b	95	-11.09
ciRNA1018	bta-miR-21-3p	91	-39.17
ciRNA1018	bta-miR-21-5p	73	-21.82
ciRNA1018	bta-miR-211	95	-53.22
ciRNA1018	bta-miR-212	65	-41.62
ciRNA1018	bta-miR-215	76	-29.2
ciRNA1018	bta-miR-216b	50	-11.86
ciRNA1018	bta-miR-217	86	-39.23
ciRNA1018	bta-miR-219-3p	79	-48.15
ciRNA1018	bta-miR-219-5p	80	-16.04
ciRNA1018	bta-miR-22-5p	58	-11.29
ciRNA1018	bta-miR-2284a	91	-12.58
ciRNA1018	bta-miR-2284b	92	-15.11
ciRNA1018	bta-miR-2284c	84	-13.01
ciRNA1018	bta-miR-2284d	67	-23.92
ciRNA1018	bta-miR-2284g	94	-25.35
ciRNA1018	bta-miR-2284h-5p	80	-48.6
ciRNA1018	bta-miR-2284i	80	-37.53
ciRNA1018	bta-miR-2284j	76	-32.93
ciRNA1018	bta-miR-2284k	76	-33.22
ciRNA1018	bta-miR-2284l	61	-14.09
ciRNA1018	bta-miR-2284m	80	-10.47
ciRNA1018	bta-miR-2284p	62	-23
ciRNA1018	bta-miR-2284t-5p	65	-12.36
ciRNA1018	bta-miR-2284u	92	-24.16
ciRNA1018	bta-miR-2284v	78	-12.22
ciRNA1018	bta-miR-2284x	77	-30.61
ciRNA1018	bta-miR-2284y	91	-23.65
ciRNA1018	bta-miR-2285a	53	-22.2
ciRNA1018	bta-miR-2285aa	69	-51.57
ciRNA1018	bta-miR-2285ad	96	-34.84
ciRNA1018	bta-miR-2285ae	55	-24.44
ciRNA1018	bta-miR-2285ag-3p	75	-27.96
ciRNA1018	bta-miR-2285ah-5p	98	-76.09
ciRNA1018	bta-miR-2285aj-5p	74	-30.6
ciRNA1018	bta-miR-2285ak-5p	51	-13.81
ciRNA1018	bta-miR-2285ao	97	-47.11
ciRNA1018	bta-miR-2285at	86	-13.29
ciRNA1018	bta-miR-2285au	79	-24.6
ciRNA1018	bta-miR-2285av	91	-21.71
ciRNA1018	bta-miR-2285b	74	-25.5
ciRNA1018	bta-miR-2285bb	53	-27.01
ciRNA1018	bta-miR-2285bc	82	-25.01
ciRNA1018	bta-miR-2285bh	51	-12.42
ciRNA1018	bta-miR-2285bk	90	-15.78
ciRNA1018	bta-miR-2285bm	62	-48.16
ciRNA1018	bta-miR-2285bo	74	-45.78
ciRNA1018	bta-miR-2285bq	85	-11.57
ciRNA1018	bta-miR-2285bs	92	-48.53
ciRNA1018	bta-miR-2285bt	85	-13.53
ciRNA1018	bta-miR-2285bv	89	-11.42
ciRNA1018	bta-miR-2285bx	94	-24.63
ciRNA1018	bta-miR-2285cc	86	-27.27
ciRNA1018	bta-miR-2285ce	73	-24.2
ciRNA1018	bta-miR-2285cf	91	-11.83
ciRNA1018	bta-miR-2285cj	73	-48.67
ciRNA1018	bta-miR-2285cl	91	-10.78
ciRNA1018	bta-miR-2285cn	89	-11.8
ciRNA1018	bta-miR-2285cp	91	-14.68
ciRNA1018	bta-miR-2285cr	91	-24.05
ciRNA1018	bta-miR-2285cs	57	-25.39
ciRNA1018	bta-miR-2285cx	97	-14.08
ciRNA1018	bta-miR-2285da	73	-24.09
ciRNA1018	bta-miR-2285db	89	-24.02
ciRNA1018	bta-miR-2285dd	73	-25.07
ciRNA1018	bta-miR-2285de	92	-22.58
ciRNA1018	bta-miR-2285df	75	-33.49
ciRNA1018	bta-miR-2285dj	57	-23.47
ciRNA1018	bta-miR-2285dl-3p	92	-10.8
ciRNA1018	bta-miR-2285j	86	-25.77
ciRNA1018	bta-miR-2285l	85	-14.85
ciRNA1018	bta-miR-2285n	89	-12.06
ciRNA1018	bta-miR-2285q	87	-14.34
ciRNA1018	bta-miR-2285r	83	-27.51
ciRNA1018	bta-miR-2285s	75	-33.41
ciRNA1018	bta-miR-2285t	83	-25.7
ciRNA1018	bta-miR-2285u	70	-25.03
ciRNA1018	bta-miR-2285w	88	-28.58
ciRNA1018	bta-miR-2285x	95	-68.1
ciRNA1018	bta-miR-2285y	96	-27.45
ciRNA1018	bta-miR-2285z	90	-15.08
ciRNA1018	bta-miR-2286	96	-21.97
ciRNA1018	bta-miR-2290	84	-57.86
ciRNA1018	bta-miR-2292	90	-80.71
ciRNA1018	bta-miR-2297	59	-32.37
ciRNA1018	bta-miR-2298	94	-54.28
ciRNA1018	bta-miR-2301	81	-11.03
ciRNA1018	bta-miR-2305	99	-64.25
ciRNA1018	bta-miR-2307	60	-33.77
ciRNA1018	bta-miR-2311	70	-31.29
ciRNA1018	bta-miR-2313-3p	86	-10.64
ciRNA1018	bta-miR-2317	86	-32.99
ciRNA1018	bta-miR-2322-5p	96	-12.61
ciRNA1018	bta-miR-2325b	59	-30.84
ciRNA1018	bta-miR-2325c	67	-17.25
ciRNA1018	bta-miR-2328-3p	55	-15.19
ciRNA1018	bta-miR-2329-3p	59	-12.26
ciRNA1018	bta-miR-2332	62	-15.57
ciRNA1018	bta-miR-2336	88	-12.35
ciRNA1018	bta-miR-2339	61	-16.62
ciRNA1018	bta-miR-2343	97	-43.47
ciRNA1018	bta-miR-2345	74	-12.99
ciRNA1018	bta-miR-2355-3p	80	-14.33
ciRNA1018	bta-miR-2363	87	-14.21
ciRNA1018	bta-miR-2365	57	-30.93
ciRNA1018	bta-miR-2366	60	-68.19
ciRNA1018	bta-miR-2368-5p	87	-39.75
ciRNA1018	bta-miR-2370-5p	56	-26.02
ciRNA1018	bta-miR-2372	95	-10.69
ciRNA1018	bta-miR-2375	82	-20.48
ciRNA1018	bta-miR-2382-5p	54	-19.97
ciRNA1018	bta-miR-2383	89	-36.27
ciRNA1018	bta-miR-2385-5p	80	-23.41
ciRNA1018	bta-miR-2386	52	-15.76
ciRNA1018	bta-miR-2390	73	-44.69
ciRNA1018	bta-miR-2393	67	-10.86
ciRNA1018	bta-miR-2396	95	-15.78
ciRNA1018	bta-miR-2397-3p	74	-29.51
ciRNA1018	bta-miR-2399-3p	56	-13.01
ciRNA1018	bta-miR-2399-5p	68	-15
ciRNA1018	bta-miR-24-3p	99	-23.68
ciRNA1018	bta-miR-2406	56	-30.91
ciRNA1018	bta-miR-2410	93	-26.66
ciRNA1018	bta-miR-2411-3p	88	-18.78
ciRNA1018	bta-miR-2411-5p	62	-19.5
ciRNA1018	bta-miR-2417	69	-18.14
ciRNA1018	bta-miR-2421	76	-33.98
ciRNA1018	bta-miR-2422	78	-21.6
ciRNA1018	bta-miR-2427	65	-16.38
ciRNA1018	bta-miR-2430	88	-126.49
ciRNA1018	bta-miR-2431-5p	67	-68.53
ciRNA1018	bta-miR-2432	79	-31.38
ciRNA1018	bta-miR-2437	96	-13.12
ciRNA1018	bta-miR-2439-3p	94	-36.79
ciRNA1018	bta-miR-2443	76	-19.31
ciRNA1018	bta-miR-2447	93	-55.61
ciRNA1018	bta-miR-2448-3p	89	-19.62
ciRNA1018	bta-miR-2451	95	-43.9
ciRNA1018	bta-miR-2452	57	-31.57
ciRNA1018	bta-miR-2454-3p	76	-105.03
ciRNA1018	bta-miR-2454-5p	75	-23.39
ciRNA1018	bta-miR-2455	89	-24.26
ciRNA1018	bta-miR-2458	91	-71.73
ciRNA1018	bta-miR-2459	91	-18.87
ciRNA1018	bta-miR-2468	82	-34.25
ciRNA1018	bta-miR-2471-3p	77	-26.6
ciRNA1018	bta-miR-2472	76	-19.42
ciRNA1018	bta-miR-2473	87	-14.87
ciRNA1018	bta-miR-2475	96	-18.84
ciRNA1018	bta-miR-2477	69	-38.45
ciRNA1018	bta-miR-2479	50	-13.05
ciRNA1018	bta-miR-2480	55	-14.33
ciRNA1018	bta-miR-2483-3p	65	-43.19
ciRNA1018	bta-miR-2485	89	-12.94
ciRNA1018	bta-miR-2486-5p	94	-18.64
ciRNA1018	bta-miR-26a	70	-56.82
ciRNA1018	bta-miR-26b	70	-35.22
ciRNA1018	bta-miR-27a-3p	85	-10.97
ciRNA1018	bta-miR-27b	85	-11.79
ciRNA1018	bta-miR-2888	93	-43.34
ciRNA1018	bta-miR-2891	72	-39.67
ciRNA1018	bta-miR-2895	93	-14.66
ciRNA1018	bta-miR-2896	83	-15.28
ciRNA1018	bta-miR-2897	58	-21.26
ciRNA1018	bta-miR-2898	84	-16.81
ciRNA1018	bta-miR-2904	58	-19.94
ciRNA1018	bta-miR-2917	95	-16.55
ciRNA1018	bta-miR-299-2	93	-13.08
ciRNA1018	bta-miR-29e	99	-39.92
ciRNA1018	bta-miR-3065	98	-34.3
ciRNA1018	bta-miR-30a-5p	82	-28.92
ciRNA1018	bta-miR-30b-3p	95	-49.86
ciRNA1018	bta-miR-30b-5p	79	-26.72
ciRNA1018	bta-miR-30c	78	-26.34
ciRNA1018	bta-miR-30d	82	-28.08
ciRNA1018	bta-miR-30e-5p	81	-31.61
ciRNA1018	bta-miR-30f	78	-26.11
ciRNA1018	bta-miR-31	86	-22.57
ciRNA1018	bta-miR-320a	56	-91.48
ciRNA1018	bta-miR-323	94	-23.46
ciRNA1018	bta-miR-329b	89	-35.54
ciRNA1018	bta-miR-33a	89	-50.5
ciRNA1018	bta-miR-33b	89	-12.74
ciRNA1018	bta-miR-3431	85	-28.8
ciRNA1018	bta-miR-345-3p	87	-12.16
ciRNA1018	bta-miR-3600	99	-13.15
ciRNA1018	bta-miR-376a	93	-11.2
ciRNA1018	bta-miR-376b	93	-11.2
ciRNA1018	bta-miR-376d	93	-11.2
ciRNA1018	bta-miR-378	71	-41.77
ciRNA1018	bta-miR-378c	71	-18.7
ciRNA1018	bta-miR-381	60	-21.84
ciRNA1018	bta-miR-421	72	-22.42
ciRNA1018	bta-miR-429	98	-24.01
ciRNA1018	bta-miR-453	71	-20.57
ciRNA1018	bta-miR-4657	98	-17.53
ciRNA1018	bta-miR-490	54	-40.97
ciRNA1018	bta-miR-491	89	-61.94
ciRNA1018	bta-miR-494	89	-11.02
ciRNA1018	bta-miR-495	72	-32.01
ciRNA1018	bta-miR-496	98	-10.79
ciRNA1018	bta-miR-500	81	-14.69
ciRNA1018	bta-miR-502b	52	-19.44
ciRNA1018	bta-miR-503-3p	98	-15.19
ciRNA1018	bta-miR-532	54	-14.93
ciRNA1018	bta-miR-539	70	-13.22
ciRNA1018	bta-miR-542-5p	98	-45.47
ciRNA1018	bta-miR-544a	62	-27.54
ciRNA1018	bta-miR-544b	64	-15.57
ciRNA1018	bta-miR-545-5p	81	-10.25
ciRNA1018	bta-miR-562	99	-15.23
ciRNA1018	bta-miR-568	70	-14.3
ciRNA1018	bta-miR-582	84	-15.71
ciRNA1018	bta-miR-6120-5p	88	-19.01
ciRNA1018	bta-miR-6526	89	-18.18
ciRNA1018	bta-miR-6528	51	-11.73
ciRNA1018	bta-miR-6529a	79	-14.09
ciRNA1018	bta-miR-6531	80	-32.74
ciRNA1018	bta-miR-6534	92	-16.07
ciRNA1018	bta-miR-656	95	-12.94
ciRNA1018	bta-miR-660	79	-14.93
ciRNA1018	bta-miR-664b	80	-13.78
ciRNA1018	bta-miR-677	95	-12.61
ciRNA1018	bta-miR-6775	77	-20.43
ciRNA1018	bta-miR-7	80	-32.62
ciRNA1018	bta-miR-758	56	-31.55
ciRNA1018	bta-miR-760-3p	92	-30.26
ciRNA1018	bta-miR-764	90	-16.41
ciRNA1018	bta-miR-7691	67	-18.32
ciRNA1018	bta-miR-7857-3p	56	-39.62
ciRNA1018	bta-miR-7859	50	-60.9
ciRNA1018	bta-miR-7863	88	-51.74
ciRNA1018	bta-miR-7864	57	-38.32
ciRNA1018	bta-miR-877	63	-17.28
ciRNA1018	bta-miR-885	94	-16.25
ciRNA1018	bta-miR-9-5p	84	-28.85
ciRNA1050	bta-let-7a-3p	72	-14.5
ciRNA1050	bta-miR-10176-5p	80	-33.82
ciRNA1050	bta-miR-11986	89	-15.33
ciRNA1050	bta-miR-11986b	77	-10.77
ciRNA1050	bta-miR-11989	87	-28.94
ciRNA1050	bta-miR-12022	98	-62.95
ciRNA1050	bta-miR-12042	95	-21.46
ciRNA1050	bta-miR-12058	99	-12.44
ciRNA1050	bta-miR-1224	99	-19.81
ciRNA1050	bta-miR-124a	84	-18.78
ciRNA1050	bta-miR-124b	84	-18.78
ciRNA1050	bta-miR-125a	99	-20.89
ciRNA1050	bta-miR-125b	99	-22.23
ciRNA1050	bta-miR-135a	92	-12.58
ciRNA1050	bta-miR-135b	92	-14.21
ciRNA1050	bta-miR-142-5p	97	-13.96
ciRNA1050	bta-miR-1434-3p	81	-13.84
ciRNA1050	bta-miR-144	96	-12.47
ciRNA1050	bta-miR-148c	81	-25.88
ciRNA1050	bta-miR-148d	82	-17.35
ciRNA1050	bta-miR-151-3p	94	-16.66
ciRNA1050	bta-miR-154c	88	-11.39
ciRNA1050	bta-miR-15a	96	-20.36
ciRNA1050	bta-miR-15b	96	-33.86
ciRNA1050	bta-miR-16a	95	-17.78
ciRNA1050	bta-miR-16b	95	-33.62
ciRNA1050	bta-miR-1814c	70	-36.82
ciRNA1050	bta-miR-181a	60	-18.49
ciRNA1050	bta-miR-181b	59	-13.97
ciRNA1050	bta-miR-181c	70	-14.09
ciRNA1050	bta-miR-181d	61	-27.11
ciRNA1050	bta-miR-184	93	-26.58
ciRNA1050	bta-miR-186	98	-14.93
ciRNA1050	bta-miR-188	69	-13.08
ciRNA1050	bta-miR-190b	86	-10.11
ciRNA1050	bta-miR-193a-3p	71	-14.15
ciRNA1050	bta-miR-193b	71	-17.11
ciRNA1050	bta-miR-195	95	-22.62
ciRNA1050	bta-miR-199a-5p	98	-41.41
ciRNA1050	bta-miR-199b	98	-54.05
ciRNA1050	bta-miR-202	89	-12.09
ciRNA1050	bta-miR-205	96	-21.09
ciRNA1050	bta-miR-21-5p	98	-43.87
ciRNA1050	bta-miR-216a	98	-25.72
ciRNA1050	bta-miR-217	90	-38.24
ciRNA1050	bta-miR-224	99	-37.12
ciRNA1050	bta-miR-2284a	81	-12.15
ciRNA1050	bta-miR-2284ab	99	-10.99
ciRNA1050	bta-miR-2284ac	91	-29.87
ciRNA1050	bta-miR-2284b	82	-22.65
ciRNA1050	bta-miR-2284d	69	-18.58
ciRNA1050	bta-miR-2284g	90	-25.54
ciRNA1050	bta-miR-2284j	79	-27.47
ciRNA1050	bta-miR-2284k	51	-29.01
ciRNA1050	bta-miR-2284m	99	-23.71
ciRNA1050	bta-miR-2284n	99	-23.02
ciRNA1050	bta-miR-2284r	91	-17.25
ciRNA1050	bta-miR-2284s	97	-16.23
ciRNA1050	bta-miR-2284u	75	-33.55
ciRNA1050	bta-miR-2284v	99	-12.67
ciRNA1050	bta-miR-2284y	77	-31.68
ciRNA1050	bta-miR-2284z	66	-10.32
ciRNA1050	bta-miR-2285ad	93	-13.01
ciRNA1050	bta-miR-2285af	94	-16.24
ciRNA1050	bta-miR-2285am-5p	67	-12.91
ciRNA1050	bta-miR-2285au	66	-29.32
ciRNA1050	bta-miR-2285av	77	-27.54
ciRNA1050	bta-miR-2285bk	86	-28.48
ciRNA1050	bta-miR-2285bt	65	-12.23
ciRNA1050	bta-miR-2285bx	84	-26.41
ciRNA1050	bta-miR-2285bz	86	-11.28
ciRNA1050	bta-miR-2285cd	97	-14.73
ciRNA1050	bta-miR-2285cf	77	-29.81
ciRNA1050	bta-miR-2285cl	82	-43.96
ciRNA1050	bta-miR-2285cn	95	-31.42
ciRNA1050	bta-miR-2285cp	83	-30.41
ciRNA1050	bta-miR-2285cq	78	-27.77
ciRNA1050	bta-miR-2285cr	74	-51.29
ciRNA1050	bta-miR-2285cs	93	-16.07
ciRNA1050	bta-miR-2285cx	83	-15.52
ciRNA1050	bta-miR-2285db	83	-33.11
ciRNA1050	bta-miR-2285dc	67	-13.93
ciRNA1050	bta-miR-2285de	74	-45.82
ciRNA1050	bta-miR-2285dj	79	-11.98
ciRNA1050	bta-miR-2285t	71	-12.33
ciRNA1050	bta-miR-2285y	93	-11.09
ciRNA1050	bta-miR-2285z	99	-18.33
ciRNA1050	bta-miR-2297	98	-43.76
ciRNA1050	bta-miR-2298	77	-16.66
ciRNA1050	bta-miR-2308	52	-13.62
ciRNA1050	bta-miR-2310	70	-41.41
ciRNA1050	bta-miR-2311	99	-10.49
ciRNA1050	bta-miR-2315	88	-15.13
ciRNA1050	bta-miR-2319b	76	-10.37
ciRNA1050	bta-miR-2324	98	-40.05
ciRNA1050	bta-miR-2325a	70	-24.53
ciRNA1050	bta-miR-2328-5p	86	-26.33
ciRNA1050	bta-miR-2329-5p	94	-10.09
ciRNA1050	bta-miR-2330-3p	88	-12.79
ciRNA1050	bta-miR-2334	85	-27.44
ciRNA1050	bta-miR-2335	93	-13.72
ciRNA1050	bta-miR-2345	81	-27.56
ciRNA1050	bta-miR-2346	63	-19.85
ciRNA1050	bta-miR-2355-3p	76	-13.02
ciRNA1050	bta-miR-2359	77	-10.33
ciRNA1050	bta-miR-2364	94	-15.95
ciRNA1050	bta-miR-2371	90	-13.48
ciRNA1050	bta-miR-2375	52	-27.45
ciRNA1050	bta-miR-2383	83	-17.84
ciRNA1050	bta-miR-2385-3p	84	-16.01
ciRNA1050	bta-miR-2390	83	-32.2
ciRNA1050	bta-miR-2394	84	-16.9
ciRNA1050	bta-miR-2399-3p	99	-19.54
ciRNA1050	bta-miR-2402	88	-16.4
ciRNA1050	bta-miR-2427	97	-10.74
ciRNA1050	bta-miR-2431-3p	99	-18.12
ciRNA1050	bta-miR-2439-3p	85	-25.85
ciRNA1050	bta-miR-2447	90	-17.89
ciRNA1050	bta-miR-2448-3p	97	-16.29
ciRNA1050	bta-miR-2450b	82	-32.03
ciRNA1050	bta-miR-2450d	83	-15.25
ciRNA1050	bta-miR-2463	78	-19.93
ciRNA1050	bta-miR-2902	94	-16.54
ciRNA1050	bta-miR-2904	88	-67
ciRNA1050	bta-miR-323b-3p	93	-12.77
ciRNA1050	bta-miR-331-3p	68	-24.05
ciRNA1050	bta-miR-335	99	-16.25
ciRNA1050	bta-miR-3578	74	-10.57
ciRNA1050	bta-miR-362-5p	71	-16.22
ciRNA1050	bta-miR-367	88	-26.03
ciRNA1050	bta-miR-369-5p	82	-19.46
ciRNA1050	bta-miR-374c	96	-14.53
ciRNA1050	bta-miR-376e	52	-13.57
ciRNA1050	bta-miR-380-3p	90	-13.1
ciRNA1050	bta-miR-412	72	-10.81
ciRNA1050	bta-miR-424-5p	95	-30.66
ciRNA1050	bta-miR-4286	89	-28.48
ciRNA1050	bta-miR-450b	95	-10.5
ciRNA1050	bta-miR-455-3p	99	-35.55
ciRNA1050	bta-miR-4680	94	-13.32
ciRNA1050	bta-miR-497	96	-21.32
ciRNA1050	bta-miR-503-5p	77	-21.29
ciRNA1050	bta-miR-541	98	-19.57
ciRNA1050	bta-miR-543	89	-15
ciRNA1050	bta-miR-592	82	-25.19
ciRNA1050	bta-miR-599	64	-27.2
ciRNA1050	bta-miR-6122-3p	99	-17.27
ciRNA1050	bta-miR-6519	78	-22.82
ciRNA1050	bta-miR-6534	87	-16.65
ciRNA1050	bta-miR-670	99	-17.64
ciRNA1050	bta-miR-6715	95	-16.04
ciRNA1050	bta-miR-9-5p	91	-11.72
ciRNA1136	bta-let-7a-5p	79	-19.47
ciRNA1136	bta-let-7b	81	-21.39
ciRNA1136	bta-let-7c	80	-21.7
ciRNA1136	bta-let-7d	79	-21.34
ciRNA1136	bta-let-7e	79	-20.97
ciRNA1136	bta-let-7f	77	-13.96
ciRNA1136	bta-let-7g	80	-13.54
ciRNA1136	bta-let-7i	80	-21.42
ciRNA1136	bta-miR-101	74	-16.98
ciRNA1136	bta-miR-10172-5p	79	-12.32
ciRNA1136	bta-miR-10173-5p	87	-33.28
ciRNA1136	bta-miR-10174-3p	94	-16.26
ciRNA1136	bta-miR-10178-5p	62	-54.85
ciRNA1136	bta-miR-103	87	-53.85
ciRNA1136	bta-miR-107	87	-52.91
ciRNA1136	bta-miR-11978	63	-30.45
ciRNA1136	bta-miR-11986b	94	-40.97
ciRNA1136	bta-miR-11996	59	-24.44
ciRNA1136	bta-miR-12000	96	-15.94
ciRNA1136	bta-miR-12002b	64	-11.37
ciRNA1136	bta-miR-12005	94	-17.1
ciRNA1136	bta-miR-12022	97	-29.3
ciRNA1136	bta-miR-12023	51	-53.63
ciRNA1136	bta-miR-12024	97	-11.61
ciRNA1136	bta-miR-12032	86	-28.07
ciRNA1136	bta-miR-12051	82	-24.13
ciRNA1136	bta-miR-12052	98	-12.39
ciRNA1136	bta-miR-12055	59	-40.95
ciRNA1136	bta-miR-12059	96	-64.45
ciRNA1136	bta-miR-1248	97	-29.26
ciRNA1136	bta-miR-125a	98	-17.37
ciRNA1136	bta-miR-125b	98	-23.27
ciRNA1136	bta-miR-1260b	98	-49.44
ciRNA1136	bta-miR-128	93	-12.41
ciRNA1136	bta-miR-1343-3p	91	-16.65
ciRNA1136	bta-miR-138	91	-52.98
ciRNA1136	bta-miR-1388-3p	83	-12.34
ciRNA1136	bta-miR-155	98	-14.76
ciRNA1136	bta-miR-1584-3p	76	-51.86
ciRNA1136	bta-miR-1584-5p	97	-34.32
ciRNA1136	bta-miR-1603	89	-17.81
ciRNA1136	bta-miR-1721	80	-16.03
ciRNA1136	bta-miR-181a	72	-15.99
ciRNA1136	bta-miR-182	79	-30.99
ciRNA1136	bta-miR-183	99	-18.1
ciRNA1136	bta-miR-193a-5p	91	-24.04
ciRNA1136	bta-miR-194b	90	-13.78
ciRNA1136	bta-miR-202	94	-17.55
ciRNA1136	bta-miR-204	89	-16.86
ciRNA1136	bta-miR-211	87	-20.58
ciRNA1136	bta-miR-212	61	-22.21
ciRNA1136	bta-miR-216b	58	-15.25
ciRNA1136	bta-miR-219	96	-38
ciRNA1136	bta-miR-2284r	98	-27.79
ciRNA1136	bta-miR-2284t-5p	96	-11.36
ciRNA1136	bta-miR-2285a	99	-11.5
ciRNA1136	bta-miR-2285af	99	-10.02
ciRNA1136	bta-miR-2285ag-3p	94	-14.03
ciRNA1136	bta-miR-2285ah-5p	84	-29.57
ciRNA1136	bta-miR-2285ak-5p	96	-17.29
ciRNA1136	bta-miR-2285be	80	-11.35
ciRNA1136	bta-miR-2285bh	97	-16.54
ciRNA1136	bta-miR-2285bm	64	-15.49
ciRNA1136	bta-miR-2285dk	66	-16.73
ciRNA1136	bta-miR-2285j	56	-10.57
ciRNA1136	bta-miR-2290	74	-23.51
ciRNA1136	bta-miR-2297	80	-24.45
ciRNA1136	bta-miR-2299-5p	74	-15.82
ciRNA1136	bta-miR-2300a-5p	74	-19.13
ciRNA1136	bta-miR-2301	57	-11.37
ciRNA1136	bta-miR-2303	73	-13.95
ciRNA1136	bta-miR-2304	80	-13.23
ciRNA1136	bta-miR-2307	87	-30.56
ciRNA1136	bta-miR-2313-3p	92	-20.29
ciRNA1136	bta-miR-2314	78	-12.78
ciRNA1136	bta-miR-2315	99	-11.79
ciRNA1136	bta-miR-2329-3p	88	-13.99
ciRNA1136	bta-miR-2337	97	-12.65
ciRNA1136	bta-miR-2339	82	-35.65
ciRNA1136	bta-miR-2350	93	-38.75
ciRNA1136	bta-miR-2355-5p	98	-32.71
ciRNA1136	bta-miR-2357	57	-18.11
ciRNA1136	bta-miR-2367-3p	90	-10.33
ciRNA1136	bta-miR-2368-3p	91	-18.99
ciRNA1136	bta-miR-2372	80	-10.71
ciRNA1136	bta-miR-2374	96	-23.76
ciRNA1136	bta-miR-2375	77	-20.06
ciRNA1136	bta-miR-2380	65	-13.39
ciRNA1136	bta-miR-2381	59	-20.88
ciRNA1136	bta-miR-2393	93	-25.1
ciRNA1136	bta-miR-2394	96	-25.61
ciRNA1136	bta-miR-23a	94	-14.2
ciRNA1136	bta-miR-23b-3p	94	-10.68
ciRNA1136	bta-miR-2405	69	-19.5
ciRNA1136	bta-miR-2412	97	-26.69
ciRNA1136	bta-miR-2415-3p	98	-20.33
ciRNA1136	bta-miR-2416	88	-15.29
ciRNA1136	bta-miR-2423	84	-17.19
ciRNA1136	bta-miR-2439-5p	70	-20.6
ciRNA1136	bta-miR-2440	77	-34.68
ciRNA1136	bta-miR-2442	72	-24.41
ciRNA1136	bta-miR-2450a	91	-18.03
ciRNA1136	bta-miR-2453	98	-19.47
ciRNA1136	bta-miR-2454-3p	57	-51.11
ciRNA1136	bta-miR-2461-3p	86	-12.68
ciRNA1136	bta-miR-2464-3p	98	-14.3
ciRNA1136	bta-miR-2467-3p	95	-24.8
ciRNA1136	bta-miR-2470	77	-18.81
ciRNA1136	bta-miR-2475	90	-12.93
ciRNA1136	bta-miR-2478	89	-18.95
ciRNA1136	bta-miR-2486-5p	97	-21.35
ciRNA1136	bta-miR-27a-5p	94	-17.11
ciRNA1136	bta-miR-29e	61	-18.46
ciRNA1136	bta-miR-3064	83	-14.88
ciRNA1136	bta-miR-338	87	-42.34
ciRNA1136	bta-miR-342	90	-30.71
ciRNA1136	bta-miR-3431	99	-19.69
ciRNA1136	bta-miR-345-5p	98	-14.48
ciRNA1136	bta-miR-34a	89	-14.85
ciRNA1136	bta-miR-34b	91	-14.23
ciRNA1136	bta-miR-34c	89	-14.37
ciRNA1136	bta-miR-3578	91	-11.18
ciRNA1136	bta-miR-3596	89	-14.09
ciRNA1136	bta-miR-3600	97	-21.7
ciRNA1136	bta-miR-365-5p	79	-18.94
ciRNA1136	bta-miR-377	76	-19.14
ciRNA1136	bta-miR-379	83	-17.54
ciRNA1136	bta-miR-382	94	-12.67
ciRNA1136	bta-miR-409a	78	-17.18
ciRNA1136	bta-miR-412	73	-21.66
ciRNA1136	bta-miR-449a	92	-14.9
ciRNA1136	bta-miR-449b	92	-15.59
ciRNA1136	bta-miR-449c	92	-14.31
ciRNA1136	bta-miR-487a	98	-18.09
ciRNA1136	bta-miR-541	97	-21.84
ciRNA1136	bta-miR-584	95	-17.09
ciRNA1136	bta-miR-592	88	-11.02
ciRNA1136	bta-miR-599	89	-12.52
ciRNA1136	bta-miR-6120-3p	76	-19.52
ciRNA1136	bta-miR-6523a	96	-20.37
ciRNA1136	bta-miR-6531	73	-17.15
ciRNA1136	bta-miR-670	98	-17.33
ciRNA1136	bta-miR-759	92	-12.94
ciRNA1136	bta-miR-7863	77	-18.32
ciRNA1136	bta-miR-7864	77	-36.88
ciRNA1136	bta-miR-98	79	-17.75
ciRNA1182	bta-let-7a-5p	67	-62.23
ciRNA1182	bta-let-7b	68	-84.91
ciRNA1182	bta-let-7c	67	-45.12
ciRNA1182	bta-let-7d	65	-62.64
ciRNA1182	bta-let-7e	67	-72.1
ciRNA1182	bta-let-7f	65	-58.9
ciRNA1182	bta-let-7g	67	-43.31
ciRNA1182	bta-let-7i	68	-47.35
ciRNA1182	bta-miR-1	87	-34.3
ciRNA1182	bta-miR-101	53	-11.96
ciRNA1182	bta-miR-10161-5p	88	-160.41
ciRNA1182	bta-miR-10164-3p	83	-60.59
ciRNA1182	bta-miR-10165-5p	70	-67.16
ciRNA1182	bta-miR-10166-5p	55	-35.46
ciRNA1182	bta-miR-10167-3p	66	-71.1
ciRNA1182	bta-miR-10169-3p	52	-107.7
ciRNA1182	bta-miR-10171-3p	72	-85.55
ciRNA1182	bta-miR-10172-3p	63	-76.9
ciRNA1182	bta-miR-10173-5p	53	-205.52
ciRNA1182	bta-miR-10175-5p	65	-72.59
ciRNA1182	bta-miR-10176-5p	60	-181.03
ciRNA1182	bta-miR-10178-5p	90	-160.96
ciRNA1182	bta-miR-10179-5p	72	-65.41
ciRNA1182	bta-miR-10180-3p	79	-72.24
ciRNA1182	bta-miR-106a	79	-66.01
ciRNA1182	bta-miR-106b	80	-30.11
ciRNA1182	bta-miR-10a	69	-72.94
ciRNA1182	bta-miR-10b	68	-95.16
ciRNA1182	bta-miR-1179	58	-28.36
ciRNA1182	bta-miR-1193	88	-28.56
ciRNA1182	bta-miR-11972	81	-34.13
ciRNA1182	bta-miR-11986	71	-11.01
ciRNA1182	bta-miR-11986c	75	-25.16
ciRNA1182	bta-miR-11989	81	-119.66
ciRNA1182	bta-miR-11990	91	-102.82
ciRNA1182	bta-miR-11996	76	-63.29
ciRNA1182	bta-miR-11998	76	-31.93
ciRNA1182	bta-miR-11999	54	-21.99
ciRNA1182	bta-miR-12001	73	-87.55
ciRNA1182	bta-miR-12002a	74	-30.78
ciRNA1182	bta-miR-12002b	66	-25.84
ciRNA1182	bta-miR-12003	93	-73.04
ciRNA1182	bta-miR-12004	91	-131.17
ciRNA1182	bta-miR-12005	77	-14.68
ciRNA1182	bta-miR-12007	62	-107.54
ciRNA1182	bta-miR-12010	50	-73.74
ciRNA1182	bta-miR-12011	79	-118.85
ciRNA1182	bta-miR-12016	51	-49.49
ciRNA1182	bta-miR-12019	78	-116.35
ciRNA1182	bta-miR-12022	65	-153.91
ciRNA1182	bta-miR-12023	92	-60.93
ciRNA1182	bta-miR-12028	77	-30.14
ciRNA1182	bta-miR-12030	97	-17.68
ciRNA1182	bta-miR-12031	91	-96.02
ciRNA1182	bta-miR-12032	92	-185.81
ciRNA1182	bta-miR-12035	68	-60.94
ciRNA1182	bta-miR-12038	81	-57.61
ciRNA1182	bta-miR-12039	87	-68.01
ciRNA1182	bta-miR-12042	93	-34.72
ciRNA1182	bta-miR-12046	80	-52.61
ciRNA1182	bta-miR-12049	64	-19.54
ciRNA1182	bta-miR-12050	65	-55.52
ciRNA1182	bta-miR-12051	58	-83.89
ciRNA1182	bta-miR-12052	92	-52.57
ciRNA1182	bta-miR-12053	50	-43.89
ciRNA1182	bta-miR-12054	52	-41.5
ciRNA1182	bta-miR-12055	91	-122.54
ciRNA1182	bta-miR-12057	62	-62.77
ciRNA1182	bta-miR-12058	95	-71.71
ciRNA1182	bta-miR-12059	70	-67.68
ciRNA1182	bta-miR-12060	58	-124.43
ciRNA1182	bta-miR-122	72	-51.26
ciRNA1182	bta-miR-1248	59	-74.77
ciRNA1182	bta-miR-1251	73	-16.23
ciRNA1182	bta-miR-1256	50	-19.66
ciRNA1182	bta-miR-125a	83	-47.17
ciRNA1182	bta-miR-125b	53	-91.17
ciRNA1182	bta-miR-1260b	65	-77.61
ciRNA1182	bta-miR-1271	79	-26.96
ciRNA1182	bta-miR-1284	66	-19.26
ciRNA1182	bta-miR-129	74	-47.45
ciRNA1182	bta-miR-129-3p	74	-19.15
ciRNA1182	bta-miR-129-5p	74	-47.45
ciRNA1182	bta-miR-1291	90	-118.03
ciRNA1182	bta-miR-1301	58	-76.9
ciRNA1182	bta-miR-132	76	-37.2
ciRNA1182	bta-miR-134	86	-52.92
ciRNA1182	bta-miR-1343-3p	55	-62.85
ciRNA1182	bta-miR-1343-5p	56	-62.14
ciRNA1182	bta-miR-138	66	-36.79
ciRNA1182	bta-miR-1388-3p	51	-73.69
ciRNA1182	bta-miR-140	87	-63.69
ciRNA1182	bta-miR-142-3p	57	-44.63
ciRNA1182	bta-miR-143	54	-29.26
ciRNA1182	bta-miR-145	64	-16.79
ciRNA1182	bta-miR-149-3p	62	-135.84
ciRNA1182	bta-miR-149-5p	55	-39.31
ciRNA1182	bta-miR-151-3p	78	-11.74
ciRNA1182	bta-miR-154b	61	-49.94
ciRNA1182	bta-miR-155	82	-14.36
ciRNA1182	bta-miR-1584-5p	53	-101.39
ciRNA1182	bta-miR-15a	56	-72.25
ciRNA1182	bta-miR-15b	58	-95.71
ciRNA1182	bta-miR-1603	79	-38.1
ciRNA1182	bta-miR-16a	56	-49.29
ciRNA1182	bta-miR-16b	56	-47.34
ciRNA1182	bta-miR-17-3p	50	-188.05
ciRNA1182	bta-miR-17-5p	79	-70.9
ciRNA1182	bta-miR-1721	68	-44.72
ciRNA1182	bta-miR-1777b	65	-59.15
ciRNA1182	bta-miR-182	81	-15.59
ciRNA1182	bta-miR-183	58	-50.83
ciRNA1182	bta-miR-1842	61	-93.17
ciRNA1182	bta-miR-185	63	-114.41
ciRNA1182	bta-miR-187	92	-55.77
ciRNA1182	bta-miR-188	63	-167.09
ciRNA1182	bta-miR-18a	52	-46.31
ciRNA1182	bta-miR-18b	52	-48.48
ciRNA1182	bta-miR-190a	60	-12.8
ciRNA1182	bta-miR-190b	66	-34.86
ciRNA1182	bta-miR-193a-5p	87	-121.05
ciRNA1182	bta-miR-194b-3p	57	-17.3
ciRNA1182	bta-miR-195	56	-69.91
ciRNA1182	bta-miR-199a-5p	70	-58.65
ciRNA1182	bta-miR-199b	70	-51.97
ciRNA1182	bta-miR-19a	64	-15.67
ciRNA1182	bta-miR-19b	64	-18.38
ciRNA1182	bta-miR-204	60	-113.65
ciRNA1182	bta-miR-206	88	-72.01
ciRNA1182	bta-miR-20a	79	-14.67
ciRNA1182	bta-miR-20b	80	-51.36
ciRNA1182	bta-miR-211	58	-113.47
ciRNA1182	bta-miR-212	75	-14.41
ciRNA1182	bta-miR-216a	71	-81.83
ciRNA1182	bta-miR-218	66	-16.23
ciRNA1182	bta-miR-219-3p	74	-32.5
ciRNA1182	bta-miR-22-5p	64	-69.42
ciRNA1182	bta-miR-224	93	-35.94
ciRNA1182	bta-miR-2284a	97	-12.15
ciRNA1182	bta-miR-2284ac	63	-68.43
ciRNA1182	bta-miR-2284l	76	-18.92
ciRNA1182	bta-miR-2284q	62	-12.36
ciRNA1182	bta-miR-2285ad	58	-23.7
ciRNA1182	bta-miR-2285ae	73	-12.18
ciRNA1182	bta-miR-2285af	82	-10.8
ciRNA1182	bta-miR-2285ah-5p	95	-64.17
ciRNA1182	bta-miR-2285ar	93	-44.13
ciRNA1182	bta-miR-2285as	59	-40.74
ciRNA1182	bta-miR-2285ay	94	-44.55
ciRNA1182	bta-miR-2285ba	93	-63.26
ciRNA1182	bta-miR-2285bb	55	-26.75
ciRNA1182	bta-miR-2285bd	93	-38.7
ciRNA1182	bta-miR-2285bj	93	-63.15
ciRNA1182	bta-miR-2285bk	97	-10.49
ciRNA1182	bta-miR-2285bm	90	-32.18
ciRNA1182	bta-miR-2285bu	61	-71.2
ciRNA1182	bta-miR-2285bw	72	-24.99
ciRNA1182	bta-miR-2285by	58	-11.7
ciRNA1182	bta-miR-2285cg	88	-11.51
ciRNA1182	bta-miR-2285ck	67	-62.65
ciRNA1182	bta-miR-2285cs	55	-15.94
ciRNA1182	bta-miR-2285ct	67	-10.24
ciRNA1182	bta-miR-2285cx	52	-49.95
ciRNA1182	bta-miR-2285cy	89	-13.37
ciRNA1182	bta-miR-2285dg	79	-11.55
ciRNA1182	bta-miR-2285di	92	-67.53
ciRNA1182	bta-miR-2285dj	57	-14.95
ciRNA1182	bta-miR-2285dm	72	-73.53
ciRNA1182	bta-miR-2285q	56	-58.99
ciRNA1182	bta-miR-2285s	62	-55.44
ciRNA1182	bta-miR-2285t	91	-62.96
ciRNA1182	bta-miR-2285y	59	-22.89
ciRNA1182	bta-miR-2285z	55	-33.27
ciRNA1182	bta-miR-2290	89	-104.53
ciRNA1182	bta-miR-2293	92	-20.36
ciRNA1182	bta-miR-2294	60	-77.05
ciRNA1182	bta-miR-2296	73	-19
ciRNA1182	bta-miR-2298	60	-36.57
ciRNA1182	bta-miR-2299-3p	65	-46.15
ciRNA1182	bta-miR-2299-5p	56	-86.36
ciRNA1182	bta-miR-2300b-3p	90	-59.01
ciRNA1182	bta-miR-2301	70	-47.83
ciRNA1182	bta-miR-2305	56	-145.71
ciRNA1182	bta-miR-2308	67	-20.53
ciRNA1182	bta-miR-2309	92	-85.21
ciRNA1182	bta-miR-2311	55	-31.29
ciRNA1182	bta-miR-2313-3p	52	-37.03
ciRNA1182	bta-miR-2314	88	-65.71
ciRNA1182	bta-miR-2320-5p	82	-161.63
ciRNA1182	bta-miR-2322-5p	63	-45.15
ciRNA1182	bta-miR-2323	83	-34.96
ciRNA1182	bta-miR-2324	75	-50.71
ciRNA1182	bta-miR-2330-5p	76	-58.47
ciRNA1182	bta-miR-2331-3p	67	-51.65
ciRNA1182	bta-miR-2333	68	-71.2
ciRNA1182	bta-miR-2334	83	-66.26
ciRNA1182	bta-miR-2335	87	-24.05
ciRNA1182	bta-miR-2337	58	-51.66
ciRNA1182	bta-miR-2339	77	-61.61
ciRNA1182	bta-miR-2343	96	-81.1
ciRNA1182	bta-miR-2345	97	-23.23
ciRNA1182	bta-miR-2346	73	-70.85
ciRNA1182	bta-miR-2349	62	-68.46
ciRNA1182	bta-miR-2350	51	-67.51
ciRNA1182	bta-miR-2352	67	-58.96
ciRNA1182	bta-miR-2354	53	-16.64
ciRNA1182	bta-miR-2356	86	-71.83
ciRNA1182	bta-miR-2360	64	-181.02
ciRNA1182	bta-miR-2364	51	-111.55
ciRNA1182	bta-miR-2366	55	-122.75
ciRNA1182	bta-miR-2367-5p	51	-18.67
ciRNA1182	bta-miR-2369	88	-15.03
ciRNA1182	bta-miR-2374	50	-92.16
ciRNA1182	bta-miR-2375	56	-130.17
ciRNA1182	bta-miR-2377	57	-17.47
ciRNA1182	bta-miR-2379	68	-54.76
ciRNA1182	bta-miR-2382-5p	57	-57.53
ciRNA1182	bta-miR-2385-3p	55	-16.01
ciRNA1182	bta-miR-2387	58	-75.09
ciRNA1182	bta-miR-2390	97	-49.42
ciRNA1182	bta-miR-2392	90	-117.8
ciRNA1182	bta-miR-2393	65	-12.81
ciRNA1182	bta-miR-2395	98	-14.42
ciRNA1182	bta-miR-2396	96	-37.61
ciRNA1182	bta-miR-2398	58	-16.27
ciRNA1182	bta-miR-24-3p	59	-135.71
ciRNA1182	bta-miR-2402	77	-17.08
ciRNA1182	bta-miR-2406	91	-97.65
ciRNA1182	bta-miR-2409	97	-43.44
ciRNA1182	bta-miR-2410	55	-65.47
ciRNA1182	bta-miR-2411-3p	60	-148.38
ciRNA1182	bta-miR-2411-5p	56	-117.52
ciRNA1182	bta-miR-2412	57	-126.11
ciRNA1182	bta-miR-2416	94	-45.25
ciRNA1182	bta-miR-2421	71	-34.57
ciRNA1182	bta-miR-2423	54	-41.48
ciRNA1182	bta-miR-2425-5p	53	-143.39
ciRNA1182	bta-miR-2427	93	-76.23
ciRNA1182	bta-miR-2428	63	-89.75
ciRNA1182	bta-miR-2430	90	-77.06
ciRNA1182	bta-miR-2434	73	-61.75
ciRNA1182	bta-miR-2437	80	-64.84
ciRNA1182	bta-miR-2438	54	-75.85
ciRNA1182	bta-miR-2439-3p	56	-18.69
ciRNA1182	bta-miR-2439-5p	92	-40.74
ciRNA1182	bta-miR-2440	78	-55.81
ciRNA1182	bta-miR-2441	52	-35.39
ciRNA1182	bta-miR-2443	87	-122.72
ciRNA1182	bta-miR-2444	52	-12.37
ciRNA1182	bta-miR-2447	74	-148.64
ciRNA1182	bta-miR-2448-3p	88	-66.37
ciRNA1182	bta-miR-2449	97	-127.12
ciRNA1182	bta-miR-2452	93	-26.61
ciRNA1182	bta-miR-2454-3p	79	-129.75
ciRNA1182	bta-miR-2455	52	-54.09
ciRNA1182	bta-miR-2459	96	-155.74
ciRNA1182	bta-miR-2460	57	-151.36
ciRNA1182	bta-miR-2461-3p	50	-63.57
ciRNA1182	bta-miR-2461-5p	63	-41.88
ciRNA1182	bta-miR-2462	77	-24.25
ciRNA1182	bta-miR-2464-5p	54	-118.37
ciRNA1182	bta-miR-2466-5p	63	-44.56
ciRNA1182	bta-miR-2467-5p	71	-43.7
ciRNA1182	bta-miR-2470	67	-30.24
ciRNA1182	bta-miR-2471-5p	55	-73.15
ciRNA1182	bta-miR-2472	62	-17.78
ciRNA1182	bta-miR-2475	72	-32.88
ciRNA1182	bta-miR-2477	89	-35.66
ciRNA1182	bta-miR-2482	86	-44.86
ciRNA1182	bta-miR-2485	84	-10.59
ciRNA1182	bta-miR-2486-3p	76	-37.81
ciRNA1182	bta-miR-27a-3p	79	-44.3
ciRNA1182	bta-miR-27b	79	-43.58
ciRNA1182	bta-miR-2881	60	-58.75
ciRNA1182	bta-miR-2888	58	-144.42
ciRNA1182	bta-miR-2891	96	-141.26
ciRNA1182	bta-miR-2893	76	-164.92
ciRNA1182	bta-miR-2895	61	-77.84
ciRNA1182	bta-miR-2896	96	-25.54
ciRNA1182	bta-miR-2897	85	-17.58
ciRNA1182	bta-miR-2898	96	-40.34
ciRNA1182	bta-miR-2899	52	-48.16
ciRNA1182	bta-miR-2900	66	-55.31
ciRNA1182	bta-miR-2904	68	-161.52
ciRNA1182	bta-miR-2917	73	-25.42
ciRNA1182	bta-miR-299	72	-16.79
ciRNA1182	bta-miR-299-2	63	-32.27
ciRNA1182	bta-miR-29a	72	-17.16
ciRNA1182	bta-miR-29e	88	-141.29
ciRNA1182	bta-miR-302a	77	-69.93
ciRNA1182	bta-miR-3065	91	-12.41
ciRNA1182	bta-miR-3120	69	-47.9
ciRNA1182	bta-miR-320b	67	-56.83
ciRNA1182	bta-miR-326	69	-123.97
ciRNA1182	bta-miR-328	59	-136.57
ciRNA1182	bta-miR-331-3p	63	-167.67
ciRNA1182	bta-miR-331-5p	65	-14.45
ciRNA1182	bta-miR-335	53	-59.69
ciRNA1182	bta-miR-338	70	-82.93
ciRNA1182	bta-miR-339a	73	-71.43
ciRNA1182	bta-miR-339b	73	-63.41
ciRNA1182	bta-miR-33a	53	-53.46
ciRNA1182	bta-miR-33b	52	-25.56
ciRNA1182	bta-miR-342	72	-34.81
ciRNA1182	bta-miR-3431	76	-52.09
ciRNA1182	bta-miR-345-3p	67	-109.42
ciRNA1182	bta-miR-345-5p	56	-87.14
ciRNA1182	bta-miR-3533	92	-34.37
ciRNA1182	bta-miR-3600	93	-113.31
ciRNA1182	bta-miR-3602	71	-48.79
ciRNA1182	bta-miR-362-5p	58	-137.1
ciRNA1182	bta-miR-3660	68	-19.28
ciRNA1182	bta-miR-370	76	-79.07
ciRNA1182	bta-miR-374a	66	-12.71
ciRNA1182	bta-miR-374b	68	-11.16
ciRNA1182	bta-miR-376a	88	-12.62
ciRNA1182	bta-miR-376b	88	-23.09
ciRNA1182	bta-miR-376d	87	-12.62
ciRNA1182	bta-miR-378	51	-116.69
ciRNA1182	bta-miR-378c	51	-114.6
ciRNA1182	bta-miR-380-5p	51	-15.48
ciRNA1182	bta-miR-3957	81	-21.9
ciRNA1182	bta-miR-409b	64	-47.44
ciRNA1182	bta-miR-424-5p	57	-81.63
ciRNA1182	bta-miR-432	66	-85.02
ciRNA1182	bta-miR-4449	83	-25.32
ciRNA1182	bta-miR-448	94	-49.14
ciRNA1182	bta-miR-449a	51	-39.33
ciRNA1182	bta-miR-449b	51	-35.24
ciRNA1182	bta-miR-449d	60	-92.91
ciRNA1182	bta-miR-450a	75	-32.5
ciRNA1182	bta-miR-450b	81	-14.77
ciRNA1182	bta-miR-4523	60	-20.21
ciRNA1182	bta-miR-455-3p	76	-189.67
ciRNA1182	bta-miR-4657	79	-41.62
ciRNA1182	bta-miR-484	80	-63.09
ciRNA1182	bta-miR-485	73	-60.08
ciRNA1182	bta-miR-491	62	-18.49
ciRNA1182	bta-miR-494	64	-13.65
ciRNA1182	bta-miR-497	60	-102.49
ciRNA1182	bta-miR-499	90	-47.45
ciRNA1182	bta-miR-502a	83	-21.1
ciRNA1182	bta-miR-504	72	-92.17
ciRNA1182	bta-miR-541	82	-119.07
ciRNA1182	bta-miR-551b	89	-110.46
ciRNA1182	bta-miR-574	77	-207.45
ciRNA1182	bta-miR-592	66	-26.33
ciRNA1182	bta-miR-599	56	-24.35
ciRNA1182	bta-miR-6120-5p	65	-89.38
ciRNA1182	bta-miR-6121-3p	95	-48.45
ciRNA1182	bta-miR-615	92	-63.04
ciRNA1182	bta-miR-631	50	-78.62
ciRNA1182	bta-miR-6501	56	-145.65
ciRNA1182	bta-miR-6516	51	-31.72
ciRNA1182	bta-miR-6517	95	-92.76
ciRNA1182	bta-miR-6523a	69	-17.51
ciRNA1182	bta-miR-6523b	58	-28.22
ciRNA1182	bta-miR-6526	91	-85.44
ciRNA1182	bta-miR-6528	90	-216.71
ciRNA1182	bta-miR-6529b	64	-20.21
ciRNA1182	bta-miR-6530	98	-18.5
ciRNA1182	bta-miR-6531	80	-63.02
ciRNA1182	bta-miR-6532	50	-38.98
ciRNA1182	bta-miR-6534	73	-15
ciRNA1182	bta-miR-658	98	-98.08
ciRNA1182	bta-miR-664a	86	-156.62
ciRNA1182	bta-miR-668-3p	76	-33.96
ciRNA1182	bta-miR-669	83	-164.57
ciRNA1182	bta-miR-670	85	-74.19
ciRNA1182	bta-miR-7	86	-63.87
ciRNA1182	bta-miR-759	77	-77.01
ciRNA1182	bta-miR-760-3p	73	-115.28
ciRNA1182	bta-miR-764	82	-16.91
ciRNA1182	bta-miR-769	54	-37.73
ciRNA1182	bta-miR-7862	52	-95.63
ciRNA1182	bta-miR-7863	72	-128.43
ciRNA1182	bta-miR-7865	58	-164.67
ciRNA1182	bta-miR-8550	65	-110.6
ciRNA1182	bta-miR-873	55	-52.23
ciRNA1182	bta-miR-877	78	-15.36
ciRNA1182	bta-miR-9-5p	92	-17.57
ciRNA1182	bta-miR-93	81	-13.72
ciRNA1182	bta-miR-940	85	-77.37
ciRNA1182	bta-miR-96	65	-16.57
ciRNA1182	bta-miR-98	73	-44.47
ciRNA1183	bta-let-7a-3p	85	-12.25
ciRNA1183	bta-miR-10175-5p	64	-34.65
ciRNA1183	bta-miR-10179-5p	87	-18.08
ciRNA1183	bta-miR-105a	90	-14.45
ciRNA1183	bta-miR-105b	89	-12.05
ciRNA1183	bta-miR-11987	96	-18.53
ciRNA1183	bta-miR-11996	99	-10.5
ciRNA1183	bta-miR-12008	55	-16.36
ciRNA1183	bta-miR-12021	97	-12.08
ciRNA1183	bta-miR-12042	99	-32.81
ciRNA1183	bta-miR-124a	89	-34.2
ciRNA1183	bta-miR-124b	89	-34.2
ciRNA1183	bta-miR-130a	93	-13.36
ciRNA1183	bta-miR-130b	94	-13.6
ciRNA1183	bta-miR-134	83	-16.63
ciRNA1183	bta-miR-144	82	-23.18
ciRNA1183	bta-miR-148d	55	-10.65
ciRNA1183	bta-miR-155	77	-12.67
ciRNA1183	bta-miR-1603	90	-13.8
ciRNA1183	bta-miR-185	71	-35.11
ciRNA1183	bta-miR-191	60	-10.74
ciRNA1183	bta-miR-1911	87	-21.66
ciRNA1183	bta-miR-1949	60	-19.2
ciRNA1183	bta-miR-199a-3p	71	-19.97
ciRNA1183	bta-miR-200c	99	-12.93
ciRNA1183	bta-miR-205	86	-13.54
ciRNA1183	bta-miR-217	73	-42.21
ciRNA1183	bta-miR-22-5p	86	-17.37
ciRNA1183	bta-miR-222	76	-18.45
ciRNA1183	bta-miR-224	86	-18.24
ciRNA1183	bta-miR-2284f	95	-11.25
ciRNA1183	bta-miR-2284i	97	-14.66
ciRNA1183	bta-miR-2284q	88	-29.13
ciRNA1183	bta-miR-2284t-5p	85	-13.92
ciRNA1183	bta-miR-2285a	98	-11.08
ciRNA1183	bta-miR-2285af	87	-28.61
ciRNA1183	bta-miR-2285ak-5p	99	-13.68
ciRNA1183	bta-miR-2285al-5p	78	-13.74
ciRNA1183	bta-miR-2285bh	99	-14.04
ciRNA1183	bta-miR-2285bm	87	-12.54
ciRNA1183	bta-miR-2285ck	99	-33.56
ciRNA1183	bta-miR-2285dk	94	-13.44
ciRNA1183	bta-miR-2285dm	97	-16.97
ciRNA1183	bta-miR-2285j	98	-15.47
ciRNA1183	bta-miR-2285z	92	-13.83
ciRNA1183	bta-miR-2292	75	-13.94
ciRNA1183	bta-miR-2301	98	-11.89
ciRNA1183	bta-miR-2303	92	-12.54
ciRNA1183	bta-miR-2322-3p	57	-16.52
ciRNA1183	bta-miR-2328-5p	97	-28.68
ciRNA1183	bta-miR-2330-3p	96	-15.12
ciRNA1183	bta-miR-2332	65	-17.69
ciRNA1183	bta-miR-2362	51	-17.83
ciRNA1183	bta-miR-2370-3p	99	-11.29
ciRNA1183	bta-miR-2376	72	-15.56
ciRNA1183	bta-miR-2386	74	-13.52
ciRNA1183	bta-miR-2399-5p	98	-12.12
ciRNA1183	bta-miR-24	93	-22.87
ciRNA1183	bta-miR-2402	86	-17.74
ciRNA1183	bta-miR-2410	98	-13.15
ciRNA1183	bta-miR-2411-5p	92	-23.74
ciRNA1183	bta-miR-2421	97	-13.31
ciRNA1183	bta-miR-2440	99	-14.83
ciRNA1183	bta-miR-2469	94	-13.23
ciRNA1183	bta-miR-2485	99	-12.3
ciRNA1183	bta-miR-2489	77	-14.8
ciRNA1183	bta-miR-26b	76	-16.25
ciRNA1183	bta-miR-301a	94	-17.4
ciRNA1183	bta-miR-301b	94	-15.35
ciRNA1183	bta-miR-3064	65	-15.8
ciRNA1183	bta-miR-3065	99	-14.09
ciRNA1183	bta-miR-31	89	-13.46
ciRNA1183	bta-miR-3154	97	-23.59
ciRNA1183	bta-miR-330	82	-17.43
ciRNA1183	bta-miR-3533	92	-13.03
ciRNA1183	bta-miR-361	99	-12.52
ciRNA1183	bta-miR-362-5p	95	-14.41
ciRNA1183	bta-miR-381	63	-14.73
ciRNA1183	bta-miR-382	77	-12.27
ciRNA1183	bta-miR-421	85	-12.2
ciRNA1183	bta-miR-429	99	-13.24
ciRNA1183	bta-miR-433	76	-23.57
ciRNA1183	bta-miR-452	80	-15.13
ciRNA1183	bta-miR-454	94	-13.36
ciRNA1183	bta-miR-545-3p	99	-14.63
ciRNA1183	bta-miR-584	93	-16.24
ciRNA1183	bta-miR-592	97	-15.85
ciRNA1183	bta-miR-599	98	-11.73
ciRNA1183	bta-miR-6516	95	-12.86
ciRNA1183	bta-miR-664b	93	-11.06
ciRNA1183	bta-miR-665	98	-23.31
ciRNA1183	bta-miR-6715	85	-14.48
ciRNA1183	bta-miR-7859	98	-11.55
ciRNA1183	bta-miR-7862	79	-25.27
ciRNA1183	bta-miR-9-5p	98	-18.45
ciRNA1192	bta-miR-10167-3p	85	-26.57
ciRNA1192	bta-miR-10174-5p	84	-23.94
ciRNA1192	bta-miR-12029	88	-22.79
ciRNA1192	bta-miR-12031	97	-12.14
ciRNA1192	bta-miR-138	90	-19.65
ciRNA1192	bta-miR-1584-5p	60	-45.43
ciRNA1192	bta-miR-2285aq	92	-19.43
ciRNA1192	bta-miR-2285bi	92	-19.43
ciRNA1192	bta-miR-2285cu	69	-14.93
ciRNA1192	bta-miR-2313-3p	79	-18.96
ciRNA1192	bta-miR-2322-3p	69	-18.62
ciRNA1192	bta-miR-2340	97	-16.83
ciRNA1192	bta-miR-2368-5p	75	-24.93
ciRNA1192	bta-miR-2374	55	-43.78
ciRNA1192	bta-miR-2382-5p	83	-20.02
ciRNA1192	bta-miR-23b-5p	61	-24.84
ciRNA1192	bta-miR-2411-5p	82	-22.11
ciRNA1192	bta-miR-2412	50	-46.16
ciRNA1192	bta-miR-2454-3p	88	-22.63
ciRNA1192	bta-miR-2467-3p	97	-25.27
ciRNA1192	bta-miR-6120-5p	84	-19.46
ciRNA1192	bta-miR-6529a	62	-17.83
ciRNA1192	bta-miR-671	92	-25.71
ciRNA1192	bta-miR-763	61	-30.28
ciRNA1211	bta-miR-11992	97	-22.89
ciRNA1211	bta-miR-135b	74	-11
ciRNA1211	bta-miR-1814a	99	-17.95
ciRNA1211	bta-miR-188	97	-14.5
ciRNA1211	bta-miR-2284aa	98	-12.63
ciRNA1211	bta-miR-2284z	98	-12.63
ciRNA1211	bta-miR-2285dj	86	-17.89
ciRNA1211	bta-miR-2293	99	-11.58
ciRNA1211	bta-miR-2301	99	-12.08
ciRNA1211	bta-miR-2310	84	-11.19
ciRNA1211	bta-miR-2325a	78	-13.77
ciRNA1211	bta-miR-2367-5p	89	-15.5
ciRNA1211	bta-miR-2370-5p	99	-17.06
ciRNA1211	bta-miR-2382-3p	99	-11.74
ciRNA1211	bta-miR-2415-5p	94	-23.85
ciRNA1211	bta-miR-2447	98	-21.98
ciRNA1211	bta-miR-28	99	-15.36
ciRNA1211	bta-miR-30a-5p	98	-16.34
ciRNA1211	bta-miR-30b-5p	98	-11.23
ciRNA1211	bta-miR-30c	98	-13.04
ciRNA1211	bta-miR-30d	98	-16.34
ciRNA1211	bta-miR-30e-5p	98	-18.9
ciRNA1211	bta-miR-30f	98	-14.66
ciRNA1211	bta-miR-382	94	-12.37
ciRNA1211	bta-miR-486	89	-17.3
ciRNA1211	bta-miR-503-3p	84	-12.87
ciRNA1211	bta-miR-708	99	-19.73
ciRNA1211	bta-miR-874	93	-20.72
ciRNA1217	bta-let-7a-5p	59	-18.27
ciRNA1217	bta-let-7b	60	-38.61
ciRNA1217	bta-let-7c	59	-17.1
ciRNA1217	bta-let-7d	60	-35.63
ciRNA1217	bta-let-7e	59	-45.75
ciRNA1217	bta-let-7f	59	-19.48
ciRNA1217	bta-let-7g	61	-56.79
ciRNA1217	bta-miR-1	96	-17.53
ciRNA1217	bta-miR-10162-5p	88	-33.6
ciRNA1217	bta-miR-10169-3p	68	-20.28
ciRNA1217	bta-miR-10175-5p	53	-74.58
ciRNA1217	bta-miR-10176-5p	82	-82.2
ciRNA1217	bta-miR-10177-5p	81	-46.13
ciRNA1217	bta-miR-10180-3p	79	-94.89
ciRNA1217	bta-miR-1197	51	-44.73
ciRNA1217	bta-miR-11971	91	-16.36
ciRNA1217	bta-miR-11973	95	-13.02
ciRNA1217	bta-miR-11974	75	-17.51
ciRNA1217	bta-miR-11979	88	-14.04
ciRNA1217	bta-miR-11983	79	-39.61
ciRNA1217	bta-miR-11990	58	-40.98
ciRNA1217	bta-miR-11998	61	-30.43
ciRNA1217	bta-miR-11999	86	-20.39
ciRNA1217	bta-miR-12005	85	-44.93
ciRNA1217	bta-miR-12010	78	-107.68
ciRNA1217	bta-miR-12011	73	-37.07
ciRNA1217	bta-miR-12012	50	-21.51
ciRNA1217	bta-miR-12017	90	-37.57
ciRNA1217	bta-miR-12019	71	-57.93
ciRNA1217	bta-miR-12020	97	-13.34
ciRNA1217	bta-miR-12032	79	-108.99
ciRNA1217	bta-miR-12033	85	-95.15
ciRNA1217	bta-miR-12035	52	-52.41
ciRNA1217	bta-miR-12044	99	-14.8
ciRNA1217	bta-miR-12045	94	-26.76
ciRNA1217	bta-miR-12046	88	-29.57
ciRNA1217	bta-miR-12050	74	-22.08
ciRNA1217	bta-miR-12052	75	-27.12
ciRNA1217	bta-miR-12057	95	-31.67
ciRNA1217	bta-miR-12058	65	-31.23
ciRNA1217	bta-miR-12059	97	-14.49
ciRNA1217	bta-miR-1246	99	-13.24
ciRNA1217	bta-miR-1247-3p	63	-25.53
ciRNA1217	bta-miR-1248	71	-69.24
ciRNA1217	bta-miR-1249	82	-17.52
ciRNA1217	bta-miR-1251	94	-16.47
ciRNA1217	bta-miR-126-5p	75	-22.95
ciRNA1217	bta-miR-1291	59	-65.27
ciRNA1217	bta-miR-1306	70	-23.89
ciRNA1217	bta-miR-1343-3p	86	-13.88
ciRNA1217	bta-miR-139	51	-20.3
ciRNA1217	bta-miR-143	82	-16.92
ciRNA1217	bta-miR-1434-3p	77	-12.92
ciRNA1217	bta-miR-145	60	-58.81
ciRNA1217	bta-miR-149-3p	70	-75.07
ciRNA1217	bta-miR-149-5p	87	-15.66
ciRNA1217	bta-miR-151-5p	71	-16.16
ciRNA1217	bta-miR-154b	96	-36.28
ciRNA1217	bta-miR-1603	79	-13.53
ciRNA1217	bta-miR-183	86	-62.58
ciRNA1217	bta-miR-185	61	-77.46
ciRNA1217	bta-miR-18a	95	-18.16
ciRNA1217	bta-miR-18b	95	-18.16
ciRNA1217	bta-miR-190a	70	-13.36
ciRNA1217	bta-miR-190b	65	-13.92
ciRNA1217	bta-miR-193a-5p	86	-42.32
ciRNA1217	bta-miR-196a	87	-31.24
ciRNA1217	bta-miR-196b	92	-39.58
ciRNA1217	bta-miR-197	99	-12.18
ciRNA1217	bta-miR-199a-3p	57	-13.86
ciRNA1217	bta-miR-205	67	-89.66
ciRNA1217	bta-miR-206	96	-41.2
ciRNA1217	bta-miR-21-3p	78	-15.65
ciRNA1217	bta-miR-212	82	-50.77
ciRNA1217	bta-miR-214	65	-24.36
ciRNA1217	bta-miR-22-5p	51	-89.41
ciRNA1217	bta-miR-2285aq	76	-39.78
ciRNA1217	bta-miR-2285as	73	-30
ciRNA1217	bta-miR-2285bc	82	-12.68
ciRNA1217	bta-miR-2285bi	76	-46.67
ciRNA1217	bta-miR-2285bm	81	-34.15
ciRNA1217	bta-miR-2285bp	78	-29.02
ciRNA1217	bta-miR-2285bw	58	-21.94
ciRNA1217	bta-miR-2285cb	87	-17.55
ciRNA1217	bta-miR-2285cc	67	-11.21
ciRNA1217	bta-miR-2285cg	77	-16.9
ciRNA1217	bta-miR-2285ch	71	-13.07
ciRNA1217	bta-miR-2285ck	91	-31.02
ciRNA1217	bta-miR-2285cx	99	-14.73
ciRNA1217	bta-miR-2285cy	77	-26.25
ciRNA1217	bta-miR-2285dh	63	-37.88
ciRNA1217	bta-miR-2285dk	57	-12.01
ciRNA1217	bta-miR-2285dm	57	-14.17
ciRNA1217	bta-miR-2285j	76	-40.48
ciRNA1217	bta-miR-2285s	68	-15.78
ciRNA1217	bta-miR-2285z	89	-11.79
ciRNA1217	bta-miR-2291	70	-37.23
ciRNA1217	bta-miR-2300a-5p	95	-16.92
ciRNA1217	bta-miR-2303	52	-12.46
ciRNA1217	bta-miR-2307	65	-35.78
ciRNA1217	bta-miR-2313-3p	79	-23.16
ciRNA1217	bta-miR-2317	50	-18.99
ciRNA1217	bta-miR-2319a	74	-14.93
ciRNA1217	bta-miR-2319b	78	-28.8
ciRNA1217	bta-miR-2325c	64	-10.33
ciRNA1217	bta-miR-2329-3p	77	-40.91
ciRNA1217	bta-miR-2330-5p	72	-51.18
ciRNA1217	bta-miR-2340	59	-14.03
ciRNA1217	bta-miR-2346	64	-22.29
ciRNA1217	bta-miR-2355-3p	89	-35.45
ciRNA1217	bta-miR-2357	68	-56.77
ciRNA1217	bta-miR-2364	84	-24.51
ciRNA1217	bta-miR-2367-3p	86	-24.28
ciRNA1217	bta-miR-2367-5p	57	-35.66
ciRNA1217	bta-miR-2368-3p	98	-37.96
ciRNA1217	bta-miR-2379	59	-34.92
ciRNA1217	bta-miR-2380	79	-13.89
ciRNA1217	bta-miR-2385-3p	84	-18.96
ciRNA1217	bta-miR-2388-3p	74	-51.4
ciRNA1217	bta-miR-2388-5p	96	-52.96
ciRNA1217	bta-miR-2397-3p	58	-28.68
ciRNA1217	bta-miR-24-3p	91	-20.91
ciRNA1217	bta-miR-2401	61	-39.08
ciRNA1217	bta-miR-2411-5p	95	-30.17
ciRNA1217	bta-miR-2416	86	-45.89
ciRNA1217	bta-miR-2423	78	-12.6
ciRNA1217	bta-miR-2426	77	-44.86
ciRNA1217	bta-miR-2439-5p	78	-89.37
ciRNA1217	bta-miR-2442	74	-25.85
ciRNA1217	bta-miR-2449	52	-61.15
ciRNA1217	bta-miR-2451	72	-44.49
ciRNA1217	bta-miR-2452	95	-50.98
ciRNA1217	bta-miR-2453	58	-55.36
ciRNA1217	bta-miR-2458	61	-32.55
ciRNA1217	bta-miR-2459	74	-49.57
ciRNA1217	bta-miR-2466-5p	89	-18.39
ciRNA1217	bta-miR-2467-3p	87	-179.21
ciRNA1217	bta-miR-2470	94	-22.85
ciRNA1217	bta-miR-2471-5p	54	-54.14
ciRNA1217	bta-miR-2472	68	-74.15
ciRNA1217	bta-miR-2475	80	-18.7
ciRNA1217	bta-miR-2477	90	-13.72
ciRNA1217	bta-miR-2486-5p	59	-39.78
ciRNA1217	bta-miR-2888	99	-26.84
ciRNA1217	bta-miR-2893	94	-52.98
ciRNA1217	bta-miR-2894	50	-81.89
ciRNA1217	bta-miR-2896	74	-13.63
ciRNA1217	bta-miR-29a	80	-21.58
ciRNA1217	bta-miR-29b	52	-54.44
ciRNA1217	bta-miR-29c	53	-53.49
ciRNA1217	bta-miR-29d-3p	53	-55.27
ciRNA1217	bta-miR-29e	78	-53.64
ciRNA1217	bta-miR-320a	73	-14.89
ciRNA1217	bta-miR-323b-3p	85	-12.2
ciRNA1217	bta-miR-328	76	-32.42
ciRNA1217	bta-miR-3431	91	-33.23
ciRNA1217	bta-miR-345-5p	72	-37.48
ciRNA1217	bta-miR-3533	96	-39.59
ciRNA1217	bta-miR-3578	98	-12.15
ciRNA1217	bta-miR-3600	61	-88.97
ciRNA1217	bta-miR-377	70	-15.35
ciRNA1217	bta-miR-378b	66	-22.3
ciRNA1217	bta-miR-409b	54	-20.08
ciRNA1217	bta-miR-412	82	-64.58
ciRNA1217	bta-miR-421	61	-18.15
ciRNA1217	bta-miR-423-5p	91	-39.55
ciRNA1217	bta-miR-4444	95	-19.51
ciRNA1217	bta-miR-448	85	-19.91
ciRNA1217	bta-miR-449d	90	-41.38
ciRNA1217	bta-miR-450a	56	-14.82
ciRNA1217	bta-miR-4523	95	-19.99
ciRNA1217	bta-miR-453	97	-16.99
ciRNA1217	bta-miR-455-5p	69	-13.73
ciRNA1217	bta-miR-485	93	-62.31
ciRNA1217	bta-miR-488	89	-54.88
ciRNA1217	bta-miR-504	93	-59.78
ciRNA1217	bta-miR-539	58	-17.19
ciRNA1217	bta-miR-545-5p	62	-17.65
ciRNA1217	bta-miR-551b	88	-18.89
ciRNA1217	bta-miR-584	93	-12.24
ciRNA1217	bta-miR-6119-5p	95	-14.92
ciRNA1217	bta-miR-6122-3p	58	-10.91
ciRNA1217	bta-miR-6122-5p	84	-29.83
ciRNA1217	bta-miR-628	52	-16.72
ciRNA1217	bta-miR-631	98	-17.8
ciRNA1217	bta-miR-6517	93	-111.39
ciRNA1217	bta-miR-6518	62	-52.46
ciRNA1217	bta-miR-6523b	93	-12.06
ciRNA1217	bta-miR-6524	65	-10.92
ciRNA1217	bta-miR-6527	85	-28.94
ciRNA1217	bta-miR-665	50	-19.5
ciRNA1217	bta-miR-6775	95	-42.79
ciRNA1217	bta-miR-7	89	-75.5
ciRNA1217	bta-miR-758	52	-34.45
ciRNA1217	bta-miR-7863	60	-22.31
ciRNA1217	bta-miR-7865	56	-74.44
ciRNA1217	bta-miR-8549	86	-11.89
ciRNA1217	bta-miR-873	74	-25.63
ciRNA1217	bta-miR-875	50	-16.9
ciRNA1217	bta-miR-98	57	-17.55
ciRNA1217	bta-miR-9851	71	-48.37
ciRNA1283	bta-let-7a-3p	51	-30.16
ciRNA1283	bta-miR-1	90	-68.65
ciRNA1283	bta-miR-101	96	-50.98
ciRNA1283	bta-miR-10162-5p	99	-17.99
ciRNA1283	bta-miR-10164-3p	91	-29.5
ciRNA1283	bta-miR-10165-5p	76	-42.67
ciRNA1283	bta-miR-10169-3p	65	-67.38
ciRNA1283	bta-miR-10173-5p	60	-35.19
ciRNA1283	bta-miR-10174-3p	79	-93.49
ciRNA1283	bta-miR-10174-5p	60	-26.22
ciRNA1283	bta-miR-10176-5p	87	-127.24
ciRNA1283	bta-miR-10177-5p	66	-26.98
ciRNA1283	bta-miR-10178-5p	74	-46.19
ciRNA1283	bta-miR-10181-5p	71	-42.67
ciRNA1283	bta-miR-10184-3p	95	-38.65
ciRNA1283	bta-miR-106a	55	-28.12
ciRNA1283	bta-miR-106b	56	-43.84
ciRNA1283	bta-miR-1179	75	-20.4
ciRNA1283	bta-miR-1185	97	-12.27
ciRNA1283	bta-miR-1193	81	-51.54
ciRNA1283	bta-miR-1197	60	-33.81
ciRNA1283	bta-miR-11974	81	-22.65
ciRNA1283	bta-miR-11978	79	-48.62
ciRNA1283	bta-miR-11979	51	-21.55
ciRNA1283	bta-miR-11983	54	-20.29
ciRNA1283	bta-miR-11986b	74	-102.67
ciRNA1283	bta-miR-11986c	81	-33.23
ciRNA1283	bta-miR-11987	53	-16.52
ciRNA1283	bta-miR-11988	64	-20.27
ciRNA1283	bta-miR-11989	56	-112.9
ciRNA1283	bta-miR-11994	81	-50.62
ciRNA1283	bta-miR-11996	94	-41.67
ciRNA1283	bta-miR-12001	67	-28.37
ciRNA1283	bta-miR-12002a	92	-39.93
ciRNA1283	bta-miR-12003	85	-51.36
ciRNA1283	bta-miR-12004	82	-16.42
ciRNA1283	bta-miR-12006	72	-52.08
ciRNA1283	bta-miR-12007	52	-48.58
ciRNA1283	bta-miR-12008	72	-45.69
ciRNA1283	bta-miR-12009	90	-10.45
ciRNA1283	bta-miR-12016	84	-29.42
ciRNA1283	bta-miR-12017	78	-109.27
ciRNA1283	bta-miR-12020	88	-15.61
ciRNA1283	bta-miR-12021	60	-61.29
ciRNA1283	bta-miR-12031	70	-19.6
ciRNA1283	bta-miR-12032	50	-103.63
ciRNA1283	bta-miR-12035	51	-98.43
ciRNA1283	bta-miR-12037	66	-39.55
ciRNA1283	bta-miR-12039	79	-71.11
ciRNA1283	bta-miR-12040	95	-31.58
ciRNA1283	bta-miR-12042	85	-20.29
ciRNA1283	bta-miR-12044	57	-42.29
ciRNA1283	bta-miR-12047	62	-69.64
ciRNA1283	bta-miR-12051	97	-56.98
ciRNA1283	bta-miR-12052	77	-64.71
ciRNA1283	bta-miR-12054	87	-44.45
ciRNA1283	bta-miR-12055	58	-21.07
ciRNA1283	bta-miR-12056	60	-93.09
ciRNA1283	bta-miR-12060	58	-69.18
ciRNA1283	bta-miR-12061	94	-62.65
ciRNA1283	bta-miR-12062	60	-42.7
ciRNA1283	bta-miR-12064	74	-12.43
ciRNA1283	bta-miR-122	67	-19.7
ciRNA1283	bta-miR-1248	53	-99.72
ciRNA1283	bta-miR-124a	70	-39.32
ciRNA1283	bta-miR-124b	70	-39.32
ciRNA1283	bta-miR-1264	77	-68.98
ciRNA1283	bta-miR-128	66	-41.82
ciRNA1283	bta-miR-1284	76	-22.81
ciRNA1283	bta-miR-129-3p	81	-23.54
ciRNA1283	bta-miR-1296	71	-44.76
ciRNA1283	bta-miR-1298	83	-11.68
ciRNA1283	bta-miR-1306	97	-44.53
ciRNA1283	bta-miR-130a	80	-44.31
ciRNA1283	bta-miR-130b	83	-46.65
ciRNA1283	bta-miR-132	61	-76.19
ciRNA1283	bta-miR-133a	80	-34.41
ciRNA1283	bta-miR-133b	81	-34.41
ciRNA1283	bta-miR-133c	75	-13.82
ciRNA1283	bta-miR-1343-3p	92	-33.24
ciRNA1283	bta-miR-136	89	-41.55
ciRNA1283	bta-miR-137	85	-21.56
ciRNA1283	bta-miR-1388-3p	74	-30.96
ciRNA1283	bta-miR-1388-5p	95	-50.71
ciRNA1283	bta-miR-139	94	-76.4
ciRNA1283	bta-miR-140	97	-15.68
ciRNA1283	bta-miR-141	85	-79.11
ciRNA1283	bta-miR-1434-3p	94	-46.19
ciRNA1283	bta-miR-1434-5p	95	-23.3
ciRNA1283	bta-miR-144	84	-56.82
ciRNA1283	bta-miR-146a	71	-79.74
ciRNA1283	bta-miR-146b	71	-67.44
ciRNA1283	bta-miR-148a	89	-12.09
ciRNA1283	bta-miR-148b	89	-24.9
ciRNA1283	bta-miR-150	68	-37.81
ciRNA1283	bta-miR-152	89	-63.82
ciRNA1283	bta-miR-153	76	-11.39
ciRNA1283	bta-miR-154b	56	-19.72
ciRNA1283	bta-miR-154c	97	-12.85
ciRNA1283	bta-miR-155	51	-14.81
ciRNA1283	bta-miR-1584-3p	67	-37.96
ciRNA1283	bta-miR-1584-5p	60	-76.09
ciRNA1283	bta-miR-1603	59	-10.13
ciRNA1283	bta-miR-17-5p	55	-27.73
ciRNA1283	bta-miR-1721	67	-14.79
ciRNA1283	bta-miR-1814c	61	-23.27
ciRNA1283	bta-miR-181a	84	-11.72
ciRNA1283	bta-miR-181b	83	-15.44
ciRNA1283	bta-miR-181d	84	-16.51
ciRNA1283	bta-miR-1839	82	-88.56
ciRNA1283	bta-miR-186	93	-87.15
ciRNA1283	bta-miR-187	79	-44.94
ciRNA1283	bta-miR-188	56	-80.17
ciRNA1283	bta-miR-193a	56	-15.01
ciRNA1283	bta-miR-193a-3p	89	-41.56
ciRNA1283	bta-miR-193b	89	-39.3
ciRNA1283	bta-miR-1949	89	-12.26
ciRNA1283	bta-miR-194b	90	-22.25
ciRNA1283	bta-miR-194b-3p	76	-32.03
ciRNA1283	bta-miR-196a	89	-28.78
ciRNA1283	bta-miR-196b	88	-29
ciRNA1283	bta-miR-199a-3p	76	-31.04
ciRNA1283	bta-miR-199a-5p	68	-34.2
ciRNA1283	bta-miR-199b	68	-32.32
ciRNA1283	bta-miR-200a	50	-113.74
ciRNA1283	bta-miR-200b	64	-35.36
ciRNA1283	bta-miR-200c	64	-39.59
ciRNA1283	bta-miR-204	72	-14.83
ciRNA1283	bta-miR-206	90	-52.88
ciRNA1283	bta-miR-208a	94	-17.14
ciRNA1283	bta-miR-208b	94	-19.51
ciRNA1283	bta-miR-20a	56	-27.08
ciRNA1283	bta-miR-20b	56	-28.58
ciRNA1283	bta-miR-21-5p	83	-27.07
ciRNA1283	bta-miR-210	69	-20.32
ciRNA1283	bta-miR-211	71	-14.83
ciRNA1283	bta-miR-212	87	-83.84
ciRNA1283	bta-miR-214	69	-18.48
ciRNA1283	bta-miR-216a	70	-29.98
ciRNA1283	bta-miR-216b	91	-54.1
ciRNA1283	bta-miR-217	94	-31.01
ciRNA1283	bta-miR-218	84	-42.77
ciRNA1283	bta-miR-219	89	-17.32
ciRNA1283	bta-miR-22-5p	89	-18.4
ciRNA1283	bta-miR-221	62	-15.74
ciRNA1283	bta-miR-2284a	90	-70.08
ciRNA1283	bta-miR-2284aa	74	-14.98
ciRNA1283	bta-miR-2284ab	53	-46.27
ciRNA1283	bta-miR-2284ac	81	-29.66
ciRNA1283	bta-miR-2284b	88	-48.71
ciRNA1283	bta-miR-2284c	51	-35.59
ciRNA1283	bta-miR-2284d	52	-88.41
ciRNA1283	bta-miR-2284g	90	-29.62
ciRNA1283	bta-miR-2284h-3p	89	-15.22
ciRNA1283	bta-miR-2284h-5p	67	-13.28
ciRNA1283	bta-miR-2284i	86	-32.81
ciRNA1283	bta-miR-2284j	94	-67.72
ciRNA1283	bta-miR-2284k	52	-64.51
ciRNA1283	bta-miR-2284l	69	-32.34
ciRNA1283	bta-miR-2284m	50	-23.62
ciRNA1283	bta-miR-2284n	94	-11.72
ciRNA1283	bta-miR-2284p	60	-64.7
ciRNA1283	bta-miR-2284q	87	-11.47
ciRNA1283	bta-miR-2284r	85	-41.24
ciRNA1283	bta-miR-2284s	82	-20.57
ciRNA1283	bta-miR-2284u	89	-27.79
ciRNA1283	bta-miR-2284v	54	-68.18
ciRNA1283	bta-miR-2284x	70	-45.05
ciRNA1283	bta-miR-2284y	90	-38.88
ciRNA1283	bta-miR-2284z	74	-41.16
ciRNA1283	bta-miR-2285aa	68	-56.22
ciRNA1283	bta-miR-2285ab	69	-12.86
ciRNA1283	bta-miR-2285ac	63	-15.79
ciRNA1283	bta-miR-2285ad	83	-41.46
ciRNA1283	bta-miR-2285ae	75	-36.15
ciRNA1283	bta-miR-2285af	57	-47.19
ciRNA1283	bta-miR-2285ai-5p	53	-12.04
ciRNA1283	bta-miR-2285aj-5p	66	-54.57
ciRNA1283	bta-miR-2285al-5p	86	-10.86
ciRNA1283	bta-miR-2285ao	65	-45.48
ciRNA1283	bta-miR-2285ap	51	-14.24
ciRNA1283	bta-miR-2285at	87	-12.28
ciRNA1283	bta-miR-2285au	50	-48.54
ciRNA1283	bta-miR-2285av	90	-36.99
ciRNA1283	bta-miR-2285aw	69	-10.92
ciRNA1283	bta-miR-2285bf	72	-23.49
ciRNA1283	bta-miR-2285bk	88	-49.2
ciRNA1283	bta-miR-2285bl	70	-12.86
ciRNA1283	bta-miR-2285bn	69	-11.34
ciRNA1283	bta-miR-2285bo	69	-51.99
ciRNA1283	bta-miR-2285bp	50	-40.42
ciRNA1283	bta-miR-2285bq	85	-57.84
ciRNA1283	bta-miR-2285br	69	-11.34
ciRNA1283	bta-miR-2285bt	52	-74.58
ciRNA1283	bta-miR-2285bv	69	-10.39
ciRNA1283	bta-miR-2285bw	95	-14.17
ciRNA1283	bta-miR-2285bx	87	-35.83
ciRNA1283	bta-miR-2285bz	69	-10.88
ciRNA1283	bta-miR-2285c	56	-11.52
ciRNA1283	bta-miR-2285cc	51	-22.39
ciRNA1283	bta-miR-2285cd	51	-33.81
ciRNA1283	bta-miR-2285ce	50	-49.4
ciRNA1283	bta-miR-2285cf	90	-26.37
ciRNA1283	bta-miR-2285cg	89	-13.24
ciRNA1283	bta-miR-2285ch	76	-35.04
ciRNA1283	bta-miR-2285ci	69	-13.15
ciRNA1283	bta-miR-2285cj	68	-29.38
ciRNA1283	bta-miR-2285cl	90	-28.15
ciRNA1283	bta-miR-2285cm	69	-12.86
ciRNA1283	bta-miR-2285cn	82	-28.18
ciRNA1283	bta-miR-2285co	70	-12.86
ciRNA1283	bta-miR-2285cp	91	-50.82
ciRNA1283	bta-miR-2285cq	56	-26.4
ciRNA1283	bta-miR-2285cr	90	-44.89
ciRNA1283	bta-miR-2285cs	67	-48.84
ciRNA1283	bta-miR-2285ct	77	-63.36
ciRNA1283	bta-miR-2285cv	58	-79.94
ciRNA1283	bta-miR-2285cw	56	-22.5
ciRNA1283	bta-miR-2285cy	89	-41.57
ciRNA1283	bta-miR-2285cz	85	-36.49
ciRNA1283	bta-miR-2285d	65	-14.01
ciRNA1283	bta-miR-2285da	50	-49.4
ciRNA1283	bta-miR-2285db	87	-24.45
ciRNA1283	bta-miR-2285dc	50	-37.99
ciRNA1283	bta-miR-2285dd	50	-49.5
ciRNA1283	bta-miR-2285de	90	-22.71
ciRNA1283	bta-miR-2285dj	51	-86.58
ciRNA1283	bta-miR-2285e	57	-12.1
ciRNA1283	bta-miR-2285f	69	-12.86
ciRNA1283	bta-miR-2285g	57	-11.84
ciRNA1283	bta-miR-2285j	77	-24.9
ciRNA1283	bta-miR-2285l	87	-52.04
ciRNA1283	bta-miR-2285n	82	-39.34
ciRNA1283	bta-miR-2285t	85	-82.27
ciRNA1283	bta-miR-2285u	57	-32.23
ciRNA1283	bta-miR-2285w	75	-12.6
ciRNA1283	bta-miR-2285x	53	-54.74
ciRNA1283	bta-miR-2285y	82	-25.56
ciRNA1283	bta-miR-2285z	56	-12.66
ciRNA1283	bta-miR-2286	59	-59.54
ciRNA1283	bta-miR-2287	90	-16.51
ciRNA1283	bta-miR-2288	69	-21.87
ciRNA1283	bta-miR-2290	56	-43.51
ciRNA1283	bta-miR-2292	73	-28.03
ciRNA1283	bta-miR-2294	77	-18.84
ciRNA1283	bta-miR-2297	71	-11.19
ciRNA1283	bta-miR-2298	72	-12.07
ciRNA1283	bta-miR-2299-5p	78	-41.1
ciRNA1283	bta-miR-2300a-5p	81	-15.61
ciRNA1283	bta-miR-2301	63	-12.69
ciRNA1283	bta-miR-2307	82	-29.63
ciRNA1283	bta-miR-2308	72	-58.91
ciRNA1283	bta-miR-2310	61	-27.89
ciRNA1283	bta-miR-2311	56	-33.16
ciRNA1283	bta-miR-2312	70	-10.74
ciRNA1283	bta-miR-2313-3p	91	-14.9
ciRNA1283	bta-miR-2319a	84	-14.26
ciRNA1283	bta-miR-2322-5p	89	-24.91
ciRNA1283	bta-miR-2323	52	-16.41
ciRNA1283	bta-miR-2324	65	-46.08
ciRNA1283	bta-miR-2328-5p	74	-50.68
ciRNA1283	bta-miR-2330-5p	58	-100.39
ciRNA1283	bta-miR-2331-3p	73	-33.13
ciRNA1283	bta-miR-2333	61	-70.83
ciRNA1283	bta-miR-2335	79	-30.28
ciRNA1283	bta-miR-2337	93	-47.92
ciRNA1283	bta-miR-2339	74	-44.71
ciRNA1283	bta-miR-2340	60	-17.41
ciRNA1283	bta-miR-2343	84	-40.98
ciRNA1283	bta-miR-2347	80	-23.09
ciRNA1283	bta-miR-2349	93	-28.37
ciRNA1283	bta-miR-2352	85	-93.43
ciRNA1283	bta-miR-2355-3p	60	-16.04
ciRNA1283	bta-miR-2358	71	-40.43
ciRNA1283	bta-miR-2359	81	-13.41
ciRNA1283	bta-miR-2360	77	-90.45
ciRNA1283	bta-miR-2364	59	-103.05
ciRNA1283	bta-miR-2365	84	-12.22
ciRNA1283	bta-miR-2366	97	-98.97
ciRNA1283	bta-miR-2367-3p	51	-68.38
ciRNA1283	bta-miR-2370-5p	88	-107.9
ciRNA1283	bta-miR-2372	80	-35.16
ciRNA1283	bta-miR-2374	62	-55.97
ciRNA1283	bta-miR-2377	67	-19.01
ciRNA1283	bta-miR-2378	71	-109.34
ciRNA1283	bta-miR-2380	99	-61.72
ciRNA1283	bta-miR-2381	53	-125.72
ciRNA1283	bta-miR-2382-5p	95	-20.11
ciRNA1283	bta-miR-2383	90	-46.48
ciRNA1283	bta-miR-2386	92	-17.23
ciRNA1283	bta-miR-2389	86	-23.13
ciRNA1283	bta-miR-2390	51	-68.5
ciRNA1283	bta-miR-2392	79	-66.67
ciRNA1283	bta-miR-2393	98	-40.23
ciRNA1283	bta-miR-2398	96	-20.84
ciRNA1283	bta-miR-2399-5p	95	-40.97
ciRNA1283	bta-miR-23a	79	-55.95
ciRNA1283	bta-miR-23b-3p	79	-69.98
ciRNA1283	bta-miR-24-3p	61	-57.08
ciRNA1283	bta-miR-2400	68	-16.83
ciRNA1283	bta-miR-2404	91	-16.11
ciRNA1283	bta-miR-2406	74	-101.86
ciRNA1283	bta-miR-2411-5p	81	-109.87
ciRNA1283	bta-miR-2412	61	-125.92
ciRNA1283	bta-miR-2417	98	-24.34
ciRNA1283	bta-miR-2418	57	-45.07
ciRNA1283	bta-miR-2421	87	-48.44
ciRNA1283	bta-miR-2423	67	-42.94
ciRNA1283	bta-miR-2424	61	-61.94
ciRNA1283	bta-miR-2425-5p	56	-38.96
ciRNA1283	bta-miR-2426	89	-67.61
ciRNA1283	bta-miR-2427	94	-38.3
ciRNA1283	bta-miR-2430	64	-43.62
ciRNA1283	bta-miR-2431-3p	88	-49.94
ciRNA1283	bta-miR-2431-5p	75	-72.04
ciRNA1283	bta-miR-2432	56	-15.63
ciRNA1283	bta-miR-2439-3p	62	-71.78
ciRNA1283	bta-miR-2439-5p	56	-39.01
ciRNA1283	bta-miR-2441	91	-22.4
ciRNA1283	bta-miR-2443	98	-89.37
ciRNA1283	bta-miR-2446	69	-63.47
ciRNA1283	bta-miR-2447	77	-33.35
ciRNA1283	bta-miR-2448-3p	90	-14.16
ciRNA1283	bta-miR-2450a	70	-20.59
ciRNA1283	bta-miR-2451	53	-15.12
ciRNA1283	bta-miR-2454-3p	65	-76.84
ciRNA1283	bta-miR-2454-5p	51	-31.82
ciRNA1283	bta-miR-2455	85	-60.54
ciRNA1283	bta-miR-2459	57	-71.26
ciRNA1283	bta-miR-2461-3p	56	-58.94
ciRNA1283	bta-miR-2464-5p	75	-18.74
ciRNA1283	bta-miR-2468	52	-19.5
ciRNA1283	bta-miR-2470	54	-49.8
ciRNA1283	bta-miR-2471-3p	87	-48.68
ciRNA1283	bta-miR-2471-5p	67	-102.83
ciRNA1283	bta-miR-2472	97	-40.97
ciRNA1283	bta-miR-2473	52	-31.11
ciRNA1283	bta-miR-2477	89	-49.21
ciRNA1283	bta-miR-2479	71	-12.85
ciRNA1283	bta-miR-2480	54	-41.89
ciRNA1283	bta-miR-2483-3p	76	-25.09
ciRNA1283	bta-miR-2484	60	-34.28
ciRNA1283	bta-miR-2486-3p	55	-64.36
ciRNA1283	bta-miR-2486-5p	89	-93.63
ciRNA1283	bta-miR-2489	93	-10.7
ciRNA1283	bta-miR-25	69	-29.29
ciRNA1283	bta-miR-26a	61	-10.19
ciRNA1283	bta-miR-26b	61	-10.29
ciRNA1283	bta-miR-27a-3p	90	-94.35
ciRNA1283	bta-miR-27a-5p	79	-58.29
ciRNA1283	bta-miR-27b	89	-94.95
ciRNA1283	bta-miR-28	85	-41.6
ciRNA1283	bta-miR-2893	99	-74.45
ciRNA1283	bta-miR-2895	66	-15.78
ciRNA1283	bta-miR-2896	50	-34.52
ciRNA1283	bta-miR-2897	86	-57.14
ciRNA1283	bta-miR-2904	95	-64.15
ciRNA1283	bta-miR-2917	95	-14.52
ciRNA1283	bta-miR-296-5p	72	-26.75
ciRNA1283	bta-miR-299-2	53	-40.69
ciRNA1283	bta-miR-29e	72	-25.75
ciRNA1283	bta-miR-301a	85	-34.95
ciRNA1283	bta-miR-301b	85	-37.85
ciRNA1283	bta-miR-302a	78	-14.37
ciRNA1283	bta-miR-3064	86	-10.69
ciRNA1283	bta-miR-3065	63	-30.05
ciRNA1283	bta-miR-30b-3p	80	-19.35
ciRNA1283	bta-miR-30b-5p	73	-12.34
ciRNA1283	bta-miR-30c	74	-10.98
ciRNA1283	bta-miR-30e-5p	63	-13.58
ciRNA1283	bta-miR-30f	74	-21.08
ciRNA1283	bta-miR-31	87	-127.91
ciRNA1283	bta-miR-3120	58	-20.21
ciRNA1283	bta-miR-3154	73	-84.2
ciRNA1283	bta-miR-32	75	-31.4
ciRNA1283	bta-miR-320a	52	-84.32
ciRNA1283	bta-miR-320b	75	-85.25
ciRNA1283	bta-miR-323	71	-16.84
ciRNA1283	bta-miR-329a	81	-28.88
ciRNA1283	bta-miR-330	55	-44.13
ciRNA1283	bta-miR-331-3p	94	-60.69
ciRNA1283	bta-miR-335	91	-12.61
ciRNA1283	bta-miR-338	54	-11.09
ciRNA1283	bta-miR-33a	93	-39.85
ciRNA1283	bta-miR-33b	93	-29.61
ciRNA1283	bta-miR-342	61	-17.91
ciRNA1283	bta-miR-3431	98	-68.89
ciRNA1283	bta-miR-345-5p	73	-43.58
ciRNA1283	bta-miR-3533	85	-13.06
ciRNA1283	bta-miR-3578	73	-13.92
ciRNA1283	bta-miR-3596	56	-16.06
ciRNA1283	bta-miR-3600	61	-32.08
ciRNA1283	bta-miR-3602	65	-27.64
ciRNA1283	bta-miR-3604	74	-38.17
ciRNA1283	bta-miR-361	83	-31.25
ciRNA1283	bta-miR-3613a	92	-41.04
ciRNA1283	bta-miR-3613b	79	-24.26
ciRNA1283	bta-miR-362-3p	85	-29.55
ciRNA1283	bta-miR-365-5p	60	-66.7
ciRNA1283	bta-miR-374a	67	-13.03
ciRNA1283	bta-miR-374b	64	-10.23
ciRNA1283	bta-miR-374c	69	-11.2
ciRNA1283	bta-miR-376a	83	-33.11
ciRNA1283	bta-miR-376b	83	-14.59
ciRNA1283	bta-miR-376c	95	-14.9
ciRNA1283	bta-miR-376d	83	-33.48
ciRNA1283	bta-miR-376e	58	-27.84
ciRNA1283	bta-miR-378b	93	-31.56
ciRNA1283	bta-miR-378d	97	-56.35
ciRNA1283	bta-miR-380-5p	62	-11.01
ciRNA1283	bta-miR-381	97	-26.7
ciRNA1283	bta-miR-409a	95	-20
ciRNA1283	bta-miR-409b	52	-32.35
ciRNA1283	bta-miR-411a	59	-49.55
ciRNA1283	bta-miR-411c-3p	89	-14.63
ciRNA1283	bta-miR-421	58	-62.98
ciRNA1283	bta-miR-429	64	-75.03
ciRNA1283	bta-miR-432	98	-124.56
ciRNA1283	bta-miR-433	94	-23
ciRNA1283	bta-miR-448	86	-13.6
ciRNA1283	bta-miR-450a	86	-30.63
ciRNA1283	bta-miR-450b	94	-30.51
ciRNA1283	bta-miR-452	52	-40.48
ciRNA1283	bta-miR-454	92	-13.45
ciRNA1283	bta-miR-455-3p	51	-83.91
ciRNA1283	bta-miR-455-5p	99	-15.48
ciRNA1283	bta-miR-4657	92	-93.26
ciRNA1283	bta-miR-484	75	-119.74
ciRNA1283	bta-miR-486	91	-16.59
ciRNA1283	bta-miR-487a	53	-12.19
ciRNA1283	bta-miR-487b	58	-14.99
ciRNA1283	bta-miR-488	67	-91.78
ciRNA1283	bta-miR-489	81	-13.17
ciRNA1283	bta-miR-493	75	-40.14
ciRNA1283	bta-miR-494	97	-23.39
ciRNA1283	bta-miR-495	99	-25.8
ciRNA1283	bta-miR-502b	96	-20.29
ciRNA1283	bta-miR-505	55	-32.41
ciRNA1283	bta-miR-532	98	-13.27
ciRNA1283	bta-miR-539	84	-61.35
ciRNA1283	bta-miR-542-5p	84	-38.55
ciRNA1283	bta-miR-544a	76	-59.33
ciRNA1283	bta-miR-544b	81	-40.88
ciRNA1283	bta-miR-545-3p	75	-43.32
ciRNA1283	bta-miR-545-5p	95	-27.01
ciRNA1283	bta-miR-568	57	-11.85
ciRNA1283	bta-miR-574	78	-40.41
ciRNA1283	bta-miR-582	92	-38.66
ciRNA1283	bta-miR-584	95	-11.41
ciRNA1283	bta-miR-6119-3p	55	-12.57
ciRNA1283	bta-miR-6119-5p	78	-46.44
ciRNA1283	bta-miR-6120-5p	85	-17.14
ciRNA1283	bta-miR-6122-3p	77	-14.64
ciRNA1283	bta-miR-6123	99	-18.61
ciRNA1283	bta-miR-615	59	-20.07
ciRNA1283	bta-miR-6517	63	-55.9
ciRNA1283	bta-miR-6524	85	-19.39
ciRNA1283	bta-miR-6529a	79	-79.14
ciRNA1283	bta-miR-6529b	60	-22.56
ciRNA1283	bta-miR-653	75	-28.24
ciRNA1283	bta-miR-6531	84	-68.44
ciRNA1283	bta-miR-656	63	-13.2
ciRNA1283	bta-miR-664a	62	-57.6
ciRNA1283	bta-miR-664b	95	-13.44
ciRNA1283	bta-miR-668-3p	87	-35.48
ciRNA1283	bta-miR-669	65	-15.56
ciRNA1283	bta-miR-670	63	-22.15
ciRNA1283	bta-miR-671	58	-26.2
ciRNA1283	bta-miR-677	89	-13.94
ciRNA1283	bta-miR-708	78	-52.21
ciRNA1283	bta-miR-7180	80	-24.98
ciRNA1283	bta-miR-759	53	-41.12
ciRNA1283	bta-miR-761	66	-15.26
ciRNA1283	bta-miR-763	67	-34.55
ciRNA1283	bta-miR-764	95	-16.28
ciRNA1283	bta-miR-769	56	-37.71
ciRNA1283	bta-miR-7691	62	-55.21
ciRNA1283	bta-miR-7857-5p	73	-51.33
ciRNA1283	bta-miR-7859	83	-24.55
ciRNA1283	bta-miR-7863	81	-115.31
ciRNA1283	bta-miR-7864	64	-100.43
ciRNA1283	bta-miR-8549	89	-37.8
ciRNA1283	bta-miR-8550	50	-49
ciRNA1283	bta-miR-876	63	-17.06
ciRNA1283	bta-miR-877	91	-90.26
ciRNA1283	bta-miR-885	64	-29.45
ciRNA1283	bta-miR-9-3p	96	-14.43
ciRNA1283	bta-miR-92a	80	-35.97
ciRNA1283	bta-miR-92b	81	-37.06
ciRNA1296	bta-let-7a-3p	81	-26.77
ciRNA1296	bta-miR-10161-5p	99	-13.03
ciRNA1296	bta-miR-10166-5p	66	-20.98
ciRNA1296	bta-miR-10169-3p	58	-15.27
ciRNA1296	bta-miR-10172-5p	99	-15.34
ciRNA1296	bta-miR-10175-3p	77	-24.73
ciRNA1296	bta-miR-10180-3p	90	-20.84
ciRNA1296	bta-miR-1193	70	-20.07
ciRNA1296	bta-miR-11986	85	-27.51
ciRNA1296	bta-miR-11986b	84	-14.56
ciRNA1296	bta-miR-11989	72	-19.27
ciRNA1296	bta-miR-11994	82	-37.46
ciRNA1296	bta-miR-11999	83	-20.41
ciRNA1296	bta-miR-12002a	78	-28.48
ciRNA1296	bta-miR-12006	77	-11.33
ciRNA1296	bta-miR-12007	86	-13.83
ciRNA1296	bta-miR-12011	90	-22.18
ciRNA1296	bta-miR-12016	73	-11.56
ciRNA1296	bta-miR-12017	92	-14.99
ciRNA1296	bta-miR-12019	91	-42.11
ciRNA1296	bta-miR-12035	67	-72.02
ciRNA1296	bta-miR-12043	94	-36.86
ciRNA1296	bta-miR-12048	88	-17.42
ciRNA1296	bta-miR-12051	93	-15
ciRNA1296	bta-miR-1246	80	-14.84
ciRNA1296	bta-miR-1247-5p	53	-27.39
ciRNA1296	bta-miR-1260b	77	-14.59
ciRNA1296	bta-miR-134	98	-21.79
ciRNA1296	bta-miR-143	95	-14.5
ciRNA1296	bta-miR-1468	90	-11.44
ciRNA1296	bta-miR-148a	90	-13.89
ciRNA1296	bta-miR-148b	90	-14.68
ciRNA1296	bta-miR-152	90	-22.87
ciRNA1296	bta-miR-187	74	-27.19
ciRNA1296	bta-miR-197	70	-20.92
ciRNA1296	bta-miR-199a-5p	81	-17.89
ciRNA1296	bta-miR-200a	50	-11.97
ciRNA1296	bta-miR-200b	65	-45.76
ciRNA1296	bta-miR-200c	65	-34.45
ciRNA1296	bta-miR-20a	53	-17.02
ciRNA1296	bta-miR-210	96	-24.05
ciRNA1296	bta-miR-2284h-5p	97	-12.19
ciRNA1296	bta-miR-2285ai-5p	82	-11.02
ciRNA1296	bta-miR-2285ao	85	-14.12
ciRNA1296	bta-miR-2285bs	82	-12.67
ciRNA1296	bta-miR-2285cv	90	-15.01
ciRNA1296	bta-miR-2285dg	95	-10.89
ciRNA1296	bta-miR-2285h	93	-12.65
ciRNA1296	bta-miR-2285w	97	-12.43
ciRNA1296	bta-miR-2289	54	-40.69
ciRNA1296	bta-miR-2298	92	-14.07
ciRNA1296	bta-miR-2315	71	-13.47
ciRNA1296	bta-miR-2318	98	-26.94
ciRNA1296	bta-miR-2322-5p	97	-21.93
ciRNA1296	bta-miR-2334	71	-17.78
ciRNA1296	bta-miR-2339	54	-28.86
ciRNA1296	bta-miR-2340	94	-18.42
ciRNA1296	bta-miR-2345	75	-11.06
ciRNA1296	bta-miR-2346	93	-18.53
ciRNA1296	bta-miR-2353	89	-19.43
ciRNA1296	bta-miR-2355-5p	77	-16.18
ciRNA1296	bta-miR-2357	99	-22.44
ciRNA1296	bta-miR-2367-5p	99	-19.36
ciRNA1296	bta-miR-2370-3p	86	-13.73
ciRNA1296	bta-miR-2370-5p	86	-22.05
ciRNA1296	bta-miR-2375	81	-13.87
ciRNA1296	bta-miR-2378	55	-55.48
ciRNA1296	bta-miR-2382-3p	91	-45.81
ciRNA1296	bta-miR-2385-5p	90	-42.9
ciRNA1296	bta-miR-2390	84	-12.5
ciRNA1296	bta-miR-2392	92	-64.61
ciRNA1296	bta-miR-2396	81	-16.71
ciRNA1296	bta-miR-2406	86	-29.86
ciRNA1296	bta-miR-2409	92	-20.41
ciRNA1296	bta-miR-2411-3p	97	-35
ciRNA1296	bta-miR-2411-5p	66	-15.42
ciRNA1296	bta-miR-2414	98	-22.89
ciRNA1296	bta-miR-2417	91	-14.44
ciRNA1296	bta-miR-2427	86	-11.83
ciRNA1296	bta-miR-2436-5p	69	-20.36
ciRNA1296	bta-miR-2438	78	-18.23
ciRNA1296	bta-miR-2446	84	-12.19
ciRNA1296	bta-miR-2454-3p	55	-41.59
ciRNA1296	bta-miR-2464-3p	69	-16.4
ciRNA1296	bta-miR-2465	94	-24.26
ciRNA1296	bta-miR-2467-5p	69	-29.76
ciRNA1296	bta-miR-2469	93	-10.89
ciRNA1296	bta-miR-2888	86	-18.2
ciRNA1296	bta-miR-299-2	80	-17.11
ciRNA1296	bta-miR-29e	76	-17.05
ciRNA1296	bta-miR-320a	96	-20.53
ciRNA1296	bta-miR-329a	66	-17.34
ciRNA1296	bta-miR-339a	86	-26.93
ciRNA1296	bta-miR-340	59	-21.68
ciRNA1296	bta-miR-345-3p	97	-29.62
ciRNA1296	bta-miR-3578	99	-13.79
ciRNA1296	bta-miR-3596	70	-14.25
ciRNA1296	bta-miR-362-3p	68	-21.38
ciRNA1296	bta-miR-371	97	-17.14
ciRNA1296	bta-miR-377	90	-17.13
ciRNA1296	bta-miR-381	99	-11.25
ciRNA1296	bta-miR-409a	97	-12.39
ciRNA1296	bta-miR-4286	85	-29.3
ciRNA1296	bta-miR-429	66	-47.64
ciRNA1296	bta-miR-451	88	-10.1
ciRNA1296	bta-miR-452	91	-23.11
ciRNA1296	bta-miR-4657	80	-20.13
ciRNA1296	bta-miR-4680	75	-17.45
ciRNA1296	bta-miR-483	72	-13.95
ciRNA1296	bta-miR-484	54	-97.8
ciRNA1296	bta-miR-487a	99	-14.86
ciRNA1296	bta-miR-487b	96	-30.65
ciRNA1296	bta-miR-490	93	-16.4
ciRNA1296	bta-miR-495	98	-30.7
ciRNA1296	bta-miR-502a	77	-16.29
ciRNA1296	bta-miR-503-5p	82	-17.34
ciRNA1296	bta-miR-551b	92	-48.04
ciRNA1296	bta-miR-592	70	-14.57
ciRNA1296	bta-miR-599	63	-13.76
ciRNA1296	bta-miR-6120-5p	85	-11.99
ciRNA1296	bta-miR-6122-5p	88	-14.95
ciRNA1296	bta-miR-6519	82	-15.43
ciRNA1296	bta-miR-6520	75	-16.19
ciRNA1296	bta-miR-6525	87	-23.83
ciRNA1296	bta-miR-6528	88	-28.06
ciRNA1296	bta-miR-654	82	-12.91
ciRNA1296	bta-miR-660	99	-40.61
ciRNA1296	bta-miR-671	69	-17.91
ciRNA1296	bta-miR-7	97	-33.83
ciRNA1296	bta-miR-7691	56	-18.05
ciRNA1296	bta-miR-7861	85	-11.21
ciRNA1296	bta-miR-7863	83	-42.6
ciRNA1296	bta-miR-8550	89	-48.1
ciRNA1335	bta-miR-10162-5p	93	-55.19
ciRNA1335	bta-miR-10163-3p	81	-13.7
ciRNA1335	bta-miR-10164-3p	96	-31.8
ciRNA1335	bta-miR-10169-3p	74	-76.13
ciRNA1335	bta-miR-10174-3p	98	-41.76
ciRNA1335	bta-miR-10175-3p	92	-14.61
ciRNA1335	bta-miR-10176-5p	59	-20.56
ciRNA1335	bta-miR-10177-5p	78	-20.7
ciRNA1335	bta-miR-10178-5p	95	-50.74
ciRNA1335	bta-miR-103	54	-52.68
ciRNA1335	bta-miR-105a	78	-65.62
ciRNA1335	bta-miR-105b	78	-25.52
ciRNA1335	bta-miR-106a	66	-42.66
ciRNA1335	bta-miR-106b	67	-31.33
ciRNA1335	bta-miR-107	54	-54.4
ciRNA1335	bta-miR-1179	52	-14.89
ciRNA1335	bta-miR-1197	99	-36.87
ciRNA1335	bta-miR-11971	99	-47.19
ciRNA1335	bta-miR-11978	62	-18.68
ciRNA1335	bta-miR-11985	77	-15.54
ciRNA1335	bta-miR-11986b	79	-24.57
ciRNA1335	bta-miR-11987	90	-71.41
ciRNA1335	bta-miR-11988	63	-103.78
[truncated: 75,411 more rows]
